# Supplementary material for: Leveraging chromatin accessibility for transcriptional regulatory network inference in T Helper 17 Cells
Source: Genome Res. 2019 Mar;29(3):449–63. doi: 10.1101/gr.238253.118 (PMC6396413; doi:10.1101/gr.238253.118)
Supplement: Supplemental Material [file supp_gr.238253.118_Supplemental_Th17_TRN_Networks.zip › Th17_TRN_Networks-master/TRN_Notebooks/Networks/TRRUST_bias100_TFmRNA_sp.tsv]

TF	Target	SignedQuantile	NonzeroSubsamples(Stability)	pCorr	stroke	stroke-width	stroke-dasharray
Tbx21	Tbkbp1	1	50.91	0.91	rgb(227, 43, 45)	2	2,2
Irf7	Rtp4	0.99819	50.89	0.89	rgb(227, 47, 49)	1.9996	2,2
Irf1	Nlrc5	0.99638	50.87	0.868	rgb(227, 51, 53)	1.9992	2,2
Irf7	Rsad2	0.99457	50.82	0.82	rgb(226, 60, 62)	1.9982	2,2
Rorc	Lingo4	0.99457	50.82	0.82	rgb(226, 60, 62)	1.9982	2,2
Zfp182	Fyco1	0.99457	50.82	0.823	rgb(226, 60, 61)	1.9982	2,2
Irf1	Tbx21	0.99277	50.81	0.807	rgb(226, 63, 64)	1.998	2,2
Srebf1	Fads2	0.99096	50.8	0.801	rgb(226, 64, 66)	1.9978	2,2
Srebf2	Dhcr24	0.99096	50.8	0.8	rgb(226, 64, 66)	1.9978	2,2
Zfp385a	Zmat3	0.99096	50.8	0.798	rgb(226, 65, 66)	1.9978	2,2
Irf7	Xaf1	0.98915	50.78	0.776	rgb(226, 69, 70)	1.9974	2,2
Irf9	Irf7	0.98915	50.78	0.777	rgb(226, 69, 70)	1.9974	2,2
Zfp367	Dtl	0.98915	50.78	0.776	rgb(226, 69, 70)	1.9974	2,2
Irf7	Ifit1	0.98734	50.77	0.77	rgb(225, 70, 72)	1.9972	2,2
Nr4a1	Nr4a3	0.98734	50.77	0.769	rgb(225, 70, 72)	1.9972	2,2
Mxd3	Cdc25b	0.98734	50.77	0.767	rgb(225, 71, 72)	1.9972	2,2
Sp110	Cdkn2d	0.98734	50.77	0.773	rgb(226, 69, 71)	1.9972	2,2
Zfp385a	Eng	0.98734	50.77	0.767	rgb(225, 70, 72)	1.9972	2,2
Irf1	Igtp	0.98553	50.76	0.758	rgb(225, 72, 74)	1.997	2,2
Irf7	Cmpk2	0.98553	50.76	0.757	rgb(225, 72, 74)	1.997	2,2
Foxs1	Mylk2	0.98553	50.76	0.759	rgb(225, 72, 73)	1.997	2,2
Zfp467	Sspo	0.98553	50.76	0.76	rgb(225, 72, 73)	1.997	2,2
Irf7	I830012O16Rik	0.98372	50.75	0.747	rgb(225, 74, 76)	1.9968	2,2
Zfp367	Rpa2	0.98372	50.75	0.753	rgb(225, 73, 75)	1.9968	2,2
Nfkb2	Psd	0.98192	50.74	0.74	rgb(225, 76, 77)	1.9966	2,2
Sp110	Gbp6	0.98192	50.74	0.741	rgb(225, 75, 77)	1.9966	2,2
Zfp385a	Abhd4	0.98192	50.74	0.74	rgb(225, 76, 77)	1.9966	2,2
Nr4a3	Nr4a1	0.98011	50.73	0.732	rgb(225, 77, 79)	1.9964	2,2
Zfp473	Fkrp	-0.98011	50.73	-7.3E-01	rgb( 58,120,245)	1.9964	2,2
Cebpg	Pck2	0.9783	50.71	0.709	rgb(225, 82, 83)	1.996	2,2
Irf1	Fam26f	0.9783	50.71	0.706	rgb(225, 82, 84)	1.996	2,2
Irf1	Gbp6	0.9783	50.71	0.708	rgb(225, 82, 83)	1.996	2,2
Irf1	Gbp7	0.9783	50.71	0.712	rgb(225, 81, 82)	1.996	2,2
Irf7	2010002M12Rik	0.9783	50.71	0.708	rgb(225, 82, 83)	1.996	2,2
Irf7	Mx1	0.9783	50.71	0.71	rgb(225, 81, 83)	1.996	2,2
Stat4	Tgfbr1	-0.9783	50.71	-7.1E-01	rgb( 64,124,244)	1.996	2,2
Tcf12	Mycbp2	0.9783	50.71	0.709	rgb(225, 82, 83)	1.996	2,2
Elk3	Capg	0.97649	50.7	0.703	rgb(225, 83, 84)	1.9958	2,2
Epas1	Gata3	0.97649	50.7	0.697	rgb(225, 84, 85)	1.9958	2,2
Hes1	Spink2	0.97649	50.7	0.701	rgb(225, 83, 85)	1.9958	2,2
Irf1	Gbp4	0.97649	50.7	0.696	rgb(225, 84, 85)	1.9958	2,2
Irf7	Ifit3	0.97649	50.7	0.698	rgb(225, 84, 85)	1.9958	2,2
Whsc1	Exo1	0.97649	50.7	0.704	rgb(225, 83, 84)	1.9958	2,2
C030039L03Rik	Prkab2	0.97649	50.7	0.697	rgb(225, 84, 85)	1.9958	2,2
Ikzf4	Treml2	0.97649	50.7	0.7	rgb(225, 83, 85)	1.9958	2,2
Tfdp2	Oxct1	0.97649	50.7	0.702	rgb(225, 83, 84)	1.9958	2,2
Tead1	Nupr1	0.97468	50.69	0.688	rgb(225, 86, 87)	1.9956	2,2
Whsc1	Fancm	0.97468	50.69	0.688	rgb(225, 86, 87)	1.9956	2,2
Xbp1	Rap1gds1	0.97468	50.69	0.691	rgb(225, 85, 86)	1.9956	2,2
Zeb2	Srxn1	0.97468	50.69	0.694	rgb(225, 84, 86)	1.9956	2,2
Ahrr	Cyp1b1	0.97468	50.69	0.694	rgb(225, 84, 86)	1.9956	2,2
C030039L03Rik	Per2	0.97468	50.69	0.686	rgb(225, 86, 87)	1.9956	2,2
Foxs1	S100a4	0.97468	50.69	0.689	rgb(225, 85, 87)	1.9956	2,2
Scrt1	Cbln3	0.97468	50.69	0.688	rgb(225, 86, 87)	1.9956	2,2
Irf7	Gbp9	0.97287	50.68	0.682	rgb(225, 87, 88)	1.9954	2,2
Irf7	Mx2	0.97287	50.68	0.677	rgb(224, 88, 89)	1.9954	2,2
Kdm2b	Mxd1	-0.97287	50.68	-6.8E-01	rgb( 69,127,243)	1.9954	2,2
Patz1	Mboat7	0.97287	50.68	0.675	rgb(224, 88, 89)	1.9954	2,2
Prdm2	Dock4	0.97287	50.68	0.683	rgb(225, 87, 88)	1.9954	2,2
Prrx1	Cav1	0.97287	50.68	0.676	rgb(224, 88, 89)	1.9954	2,2
Sgsm2	Tert	0.97287	50.68	0.68	rgb(224, 87, 88)	1.9954	2,2
Foxo1	Icam5	-0.97106	50.67	-6.7E-01	rgb( 72,129,242)	1.9952	2,2
Irf1	Tgtp2	0.97106	50.67	0.668	rgb(224, 89, 91)	1.9952	2,2
Irf7	Oasl2	0.97106	50.67	0.674	rgb(224, 88, 90)	1.9952	2,2
Rbpj	Nedd4	0.97106	50.67	0.666	rgb(224, 90, 91)	1.9952	2,2
Relb	Cd44	-0.97106	50.67	-6.7E-01	rgb( 71,128,243)	1.9952	2,2
Whsc1	Rfwd3	0.97106	50.67	0.675	rgb(224, 88, 89)	1.9952	2,2
C030039L03Rik	Ankzf1	0.97106	50.67	0.674	rgb(224, 88, 90)	1.9952	2,2
Csrnp1	Mxd1	0.97106	50.67	0.671	rgb(224, 89, 90)	1.9952	2,2
Dach2	Tmem220	0.97106	50.67	0.671	rgb(224, 89, 90)	1.9952	2,2
Osr2	Serpinb1b	0.97106	50.67	0.666	rgb(224, 90, 91)	1.9952	2,2
Sp110	Bcl2a1b	0.97106	50.67	0.672	rgb(224, 89, 90)	1.9952	2,2
Sp110	Max	0.97106	50.67	0.672	rgb(224, 89, 90)	1.9952	2,2
Vax2	Il17re	0.97106	50.67	0.671	rgb(224, 89, 90)	1.9952	2,2
Zfp367	Exo1	0.97106	50.67	0.667	rgb(224, 90, 91)	1.9952	2,2
Zfp629	Ttbk2	0.97106	50.67	0.668	rgb(224, 89, 91)	1.9952	2,2
Cebpg	Trib3	0.96926	50.66	0.659	rgb(224, 91, 93)	1.995	2,2
Irf1	Gbp5	0.96926	50.66	0.657	rgb(224, 91, 93)	1.995	2,2
Irf5	Gna15	0.96926	50.66	0.657	rgb(224, 92, 93)	1.995	2,2
Irf7	Oas1b	0.96926	50.66	0.657	rgb(224, 92, 93)	1.995	2,2
Stat4	Dock11	0.96926	50.66	0.664	rgb(224, 90, 92)	1.995	2,2
Adnp	Hist1h1d	-0.96926	50.66	-6.6E-01	rgb( 73,130,242)	1.995	2,2
Bcl6b	Kctd7	0.96926	50.66	0.66	rgb(224, 91, 92)	1.995	2,2
Foxp4	B4galnt1	0.96926	50.66	0.661	rgb(224, 91, 92)	1.995	2,2
Rbck1	Dnajc21	-0.96926	50.66	-6.6E-01	rgb( 74,130,242)	1.995	2,2
Sp110	Ly6c1	0.96926	50.66	0.655	rgb(224, 92, 93)	1.995	2,2
Tigd2	Utf1	-0.96926	50.66	-6.6E-01	rgb( 74,130,242)	1.995	2,2
Zfp750	Robo3	0.96926	50.66	0.664	rgb(224, 90, 92)	1.995	2,2
Zfp956	Ankrd23	0.96926	50.66	0.662	rgb(224, 90, 92)	1.995	2,2
Cebpg	Gpt2	0.96745	50.65	0.653	rgb(224, 92, 94)	1.9948	2,2
Cebpg	Psph	0.96745	50.65	0.654	rgb(224, 92, 93)	1.9948	2,2
Jdp2	Pck2	0.96745	50.65	0.646	rgb(224, 94, 95)	1.9948	2,2
Jun	Kdelc2	-0.96745	50.65	-6.5E-01	rgb( 76,131,242)	1.9948	2,2
Junb	Hook2	0.96745	50.65	0.649	rgb(224, 93, 94)	1.9948	2,2
Klf2	Sell	0.96745	50.65	0.653	rgb(224, 92, 94)	1.9948	None
Rbpj	Vdr	0.96745	50.65	0.649	rgb(224, 93, 94)	1.9948	2,2
Zeb2	Ptger2	0.96745	50.65	0.654	rgb(224, 92, 93)	1.9948	2,2
Zfp202	Dusp12	0.96745	50.65	0.647	rgb(224, 93, 95)	1.9948	2,2
Ankzf1	Rbfox2	0.96745	50.65	0.653	rgb(224, 92, 94)	1.9948	2,2
Foxs1	Vax2	0.96745	50.65	0.646	rgb(224, 94, 95)	1.9948	2,2
Pou6f1	Ust	0.96745	50.65	0.647	rgb(224, 93, 95)	1.9948	2,2
Zbtb32	P4ha2	0.96745	50.65	0.645	rgb(224, 94, 95)	1.9948	2,2
Zfp948	Ankrd23	0.96745	50.65	0.652	rgb(224, 93, 94)	1.9948	2,2
Atf3	Hdc	0.96564	50.64	0.637	rgb(224, 95, 97)	1.9946	2,2
Crem	Agpat9	0.96564	50.64	0.641	rgb(224, 95, 96)	1.9946	2,2
Irf7	Gm6548	0.96564	50.64	0.638	rgb(224, 95, 96)	1.9946	2,2
Irf7	Pydc4	0.96564	50.64	0.641	rgb(224, 95, 96)	1.9946	2,2
Mxd4	Tcp11l2	0.96564	50.64	0.645	rgb(224, 94, 95)	1.9946	2,2
Mybl1	4632434I11Rik	0.96564	50.64	0.645	rgb(224, 94, 95)	1.9946	2,2
Pbx2	Numbl	0.96564	50.64	0.642	rgb(224, 94, 96)	1.9946	2,2
Rorc	C2cd4d	0.96564	50.64	0.642	rgb(224, 94, 96)	1.9946	2,2
Ahrr	Pdpn	0.96564	50.64	0.636	rgb(224, 96, 97)	1.9946	2,2
Zfp281	Samsn1	0.96564	50.64	0.645	rgb(224, 94, 95)	1.9946	2,2
Zfp429	Apold1	-0.96564	50.64	-6.4E-01	rgb( 79,133,241)	1.9946	2,2
Zfp429	Megf8	-0.96564	50.64	-6.4E-01	rgb( 78,132,241)	1.9946	2,2
Zfp467	Stk39	0.96564	50.64	0.638	rgb(224, 95, 96)	1.9946	2,2
Cebpg	Slc7a3	0.96383	50.63	0.634	rgb(224, 96, 97)	1.9944	2,2
Irf1	Gbp10	0.96383	50.63	0.627	rgb(224, 97, 99)	1.9944	2,2
Irf4	Chst15	0.96383	50.63	0.631	rgb(224, 97, 98)	1.9944	2,2
Irf4	Crtam	-0.96383	50.63	-6.3E-01	rgb( 81,134,241)	1.9944	2,2
Klf6	Trp53i13	0.96383	50.63	0.627	rgb(224, 97, 99)	1.9944	2,2
Mxd4	Urb1	-0.96383	50.63	-6.3E-01	rgb( 81,134,241)	1.9944	2,2
Rel	Agpat3	-0.96383	50.63	-6.3E-01	rgb( 81,134,241)	1.9944	2,2
Spib	Pik3r3	0.96383	50.63	0.629	rgb(224, 97, 98)	1.9944	2,2
Stat1	Dtx3l	0.96383	50.63	0.634	rgb(224, 96, 97)	1.9944	2,2
Tbx21	Notch1	0.96383	50.63	0.632	rgb(224, 96, 98)	1.9944	2,2
Bhlhe40	Tnip3	0.96383	50.63	0.626	rgb(224, 97, 99)	1.9944	2,2
Cggbp1	Scyl2	0.96383	50.63	0.63	rgb(224, 97, 98)	1.9944	2,2
Cux1	Epb4.1l2	0.96383	50.63	0.633	rgb(224, 96, 97)	1.9944	2,2
Dpf1	Porcn	0.96383	50.63	0.631	rgb(224, 96, 98)	1.9944	2,2
Elf1	Id1	-0.96202	50.62	-6.2E-01	rgb( 81,135,241)	1.9942	2,2
Elk3	Dusp14	0.96202	50.62	0.62	rgb(224, 98,100)	1.9942	2,2
Etv4	Dusp9	0.96202	50.62	0.615	rgb(224,100,101)	1.9942	2,2
Etv6	Ncs1	0.96202	50.62	0.619	rgb(224, 99,100)	1.9942	2,2
Irf4	Loxl2	-0.96202	50.62	-6.2E-01	rgb( 83,135,240)	1.9942	2,2
Irf4	Slfn2	0.96202	50.62	0.617	rgb(224, 99,100)	1.9942	2,2
Irf5	Fbxo18	0.96202	50.62	0.625	rgb(224, 98, 99)	1.9942	2,2
Klf10	Smurf2	0.96202	50.62	0.625	rgb(224, 98, 99)	1.9942	2,2
Maf	Il21	0.96202	50.62	0.623	rgb(224, 98, 99)	1.9942	2,2
Myb	Slc26a10	0.96202	50.62	0.622	rgb(224, 98, 99)	1.9942	2,2
Mybl1	Gtse1	0.96202	50.62	0.623	rgb(224, 98, 99)	1.9942	2,2
Nr4a2	Fosl2	0.96202	50.62	0.616	rgb(224, 99,101)	1.9942	2,2
Plagl1	Cd180	0.96202	50.62	0.62	rgb(224, 99,100)	1.9942	2,2
Satb1	Epas1	0.96202	50.62	0.62	rgb(224, 99,100)	1.9942	2,2
Sp4	Fbxw2	0.96202	50.62	0.623	rgb(224, 98, 99)	1.9942	2,2
Srebf1	Insig1	0.96202	50.62	0.623	rgb(224, 98, 99)	1.9942	2,2
Adnp	Hist1h1a	-0.96202	50.62	-6.2E-01	rgb( 83,136,240)	1.9942	2,2
Atf6b	Syf2	-0.96202	50.62	-6.2E-01	rgb( 82,135,241)	1.9942	2,2
Scrt1	Cyp2s1	0.96202	50.62	0.624	rgb(224, 98, 99)	1.9942	2,2
Zfp277	Tmem35	0.96202	50.62	0.624	rgb(224, 98, 99)	1.9942	2,2
Zfp367	Cenpm	0.96202	50.62	0.621	rgb(224, 98,100)	1.9942	2,2
Zhx1	Ptprc	0.96202	50.62	0.617	rgb(224, 99,100)	1.9942	2,2
Egr1	Egr2	0.96021	50.61	0.613	rgb(224,100,101)	1.994	2,2
Elf1	Rassf3	0.96021	50.61	0.61	rgb(224,101,102)	1.994	2,2
Elf1	Slain1	0.96021	50.61	0.608	rgb(224,101,102)	1.994	2,2
Epas1	Adamtsl3	0.96021	50.61	0.612	rgb(224,100,101)	1.994	2,2
Etv4	Slc6a9	0.96021	50.61	0.609	rgb(224,101,102)	1.994	2,2
Irf1	Gbp2	0.96021	50.61	0.613	rgb(224,100,101)	1.994	2,2
Irf4	Abcd3	-0.96021	50.61	-6.1E-01	rgb( 85,137,240)	1.994	2,2
Jun	Osm	0.96021	50.61	0.61	rgb(224,100,102)	1.994	2,2
Jund	Cebpb	0.96021	50.61	0.613	rgb(224,100,101)	1.994	2,2
Ncoa2	Mgat5	0.96021	50.61	0.608	rgb(224,101,102)	1.994	2,2
Smad4	Prex1	0.96021	50.61	0.609	rgb(224,101,102)	1.994	2,2
Srebf1	Abcg1	0.96021	50.61	0.612	rgb(224,100,101)	1.994	2,2
Stat2	Gbp5	0.96021	50.61	0.612	rgb(224,100,101)	1.994	2,2
Zeb2	Aff3	-0.96021	50.61	-6.1E-01	rgb( 85,137,240)	1.994	2,2
Arid5a	Sbno2	0.96021	50.61	0.615	rgb(224,100,101)	1.994	2,2
C030039L03Rik	Atp7b	0.96021	50.61	0.611	rgb(224,100,102)	1.994	2,2
Ikzf2	Cd160	0.96021	50.61	0.611	rgb(224,100,101)	1.994	2,2
Tulp3	Tbc1d14	0.96021	50.61	0.61	rgb(224,100,102)	1.994	2,2
Vax2	Il17a	0.96021	50.61	0.611	rgb(224,100,102)	1.994	2,2
Zbtb7c	Npr1	0.96021	50.61	0.613	rgb(224,100,101)	1.994	2,2
Zfp35	Zscan21	0.96021	50.61	0.61	rgb(224,100,102)	1.994	2,2
Zfp367	Fam111a	0.96021	50.61	0.608	rgb(224,101,102)	1.994	2,2
Zfp385a	Zfp750	0.96021	50.61	0.607	rgb(224,101,102)	1.994	2,2
Zfp386	Spry1	-0.96021	50.61	-6.1E-01	rgb( 84,136,240)	1.994	2,2
Cebpg	Aldh1l2	0.95841	50.6	0.599	rgb(224,103,104)	1.9938	2,2
Cebpg	Chac1	0.95841	50.6	0.596	rgb(224,103,104)	1.9938	2,2
Epas1	Gsn	0.95841	50.6	0.598	rgb(224,103,104)	1.9938	2,2
Ets1	Ppp1r10	-0.95841	50.6	-6.0E-01	rgb( 88,138,240)	1.9938	2,2
Irf1	Erap1	0.95841	50.6	0.597	rgb(224,103,104)	1.9938	2,2
Irf5	St14	0.95841	50.6	0.597	rgb(224,103,104)	1.9938	2,2
Irf8	Tbx21	0.95841	50.6	0.602	rgb(224,102,103)	1.9938	2,2
Maf	Fam20a	0.95841	50.6	0.601	rgb(224,102,103)	1.9938	2,2
Nfkb2	Cdk5r1	0.95841	50.6	0.605	rgb(224,102,103)	1.9938	2,2
Nr4a2	Crem	0.95841	50.6	0.602	rgb(224,102,103)	1.9938	2,2
Otx1	Slc29a3	0.95841	50.6	0.602	rgb(224,102,103)	1.9938	2,2
Rest	Rbm15	0.95841	50.6	0.599	rgb(224,103,104)	1.9938	2,2
Sox5	Gem	0.95841	50.6	0.597	rgb(224,103,104)	1.9938	2,2
Tead1	Vim	0.95841	50.6	0.602	rgb(224,102,103)	1.9938	2,2
Atmin	Ss18	-0.95841	50.6	-6.0E-01	rgb( 87,138,240)	1.9938	2,2
Bhlhe40	Ndrg2	0.95841	50.6	0.598	rgb(224,103,104)	1.9938	2,2
Cenpb	Mafg	0.95841	50.6	0.596	rgb(224,103,104)	1.9938	2,2
Kdm2b	Slco4a1	0.95841	50.6	0.601	rgb(224,102,103)	1.9938	2,2
Lin54	Iqgap2	0.95841	50.6	0.605	rgb(224,102,103)	1.9938	2,2
Ovol1	Dixdc1	0.95841	50.6	0.598	rgb(224,103,104)	1.9938	2,2
Phf1	Galk1	-0.95841	50.6	-6.0E-01	rgb( 88,138,240)	1.9938	2,2
Rlf	Nudt8	-0.95841	50.6	-6.0E-01	rgb( 87,138,240)	1.9938	2,2
Vax2	Avpi1	0.95841	50.6	0.602	rgb(224,102,103)	1.9938	2,2
Zbtb4	Zswim4	0.95841	50.6	0.595	rgb(224,103,104)	1.9938	2,2
Zfp365	Psrc1	0.95841	50.6	0.597	rgb(224,103,104)	1.9938	2,2
Zfp367	Apitd1	0.95841	50.6	0.602	rgb(224,102,103)	1.9938	2,2
Zfp385a	Rnf169	0.95841	50.6	0.598	rgb(224,103,104)	1.9938	2,2
Zfp467	Wnt10a	0.95841	50.6	0.603	rgb(224,102,103)	1.9938	2,2
Egr1	Egr3	0.9566	50.59	0.595	rgb(224,103,105)	1.9936	2,2
Elf1	Stk4	0.9566	50.59	0.593	rgb(224,104,105)	1.9936	2,2
Elk3	Rora	0.9566	50.59	0.587	rgb(223,105,106)	1.9936	2,2
Hif3a	Stc1	0.9566	50.59	0.585	rgb(223,105,106)	1.9936	2,2
Hif3a	Syce2	0.9566	50.59	0.586	rgb(223,105,106)	1.9936	2,2
Irf4	Srgap3	-0.9566	50.59	-5.9E-01	rgb( 89,139,239)	1.9936	2,2
Irf4	Trpm1	-0.9566	50.59	-5.9E-01	rgb( 90,140,239)	1.9936	2,2
Irf7	BC094916	0.9566	50.59	0.586	rgb(223,105,106)	1.9936	2,2
Irf7	Ifi204	0.9566	50.59	0.592	rgb(224,104,105)	1.9936	2,2
Ncoa1	Lrba	0.9566	50.59	0.594	rgb(224,104,105)	1.9936	2,2
Rbpj	Il2ra	0.9566	50.59	0.594	rgb(224,103,105)	1.9936	2,2
Smad3	Malt1	0.9566	50.59	0.595	rgb(224,103,105)	1.9936	2,2
Sox5	Cdc42ep3	0.9566	50.59	0.589	rgb(223,105,106)	1.9936	2,2
Sp4	Ermn	0.9566	50.59	0.586	rgb(223,105,106)	1.9936	2,2
Trerf1	Tnk2	0.9566	50.59	0.591	rgb(224,104,105)	1.9936	2,2
Xbp1	Gemin6	-0.9566	50.59	-5.9E-01	rgb( 90,140,239)	1.9936	2,2
Zhx2	Sema6b	-0.9566	50.59	-5.9E-01	rgb( 90,140,239)	1.9936	2,2
Bhlhe40	Anxa4	0.9566	50.59	0.593	rgb(224,104,105)	1.9936	2,2
C030039L03Rik	Gapdhs	0.9566	50.59	0.589	rgb(223,105,106)	1.9936	2,2
Cenpb	Samd1	0.9566	50.59	0.594	rgb(224,104,105)	1.9936	2,2
Creb3l2	Gatsl2	0.9566	50.59	0.587	rgb(223,105,106)	1.9936	2,2
Jazf1	Enpp4	-0.9566	50.59	-5.9E-01	rgb( 88,139,240)	1.9936	2,2
Kdm2b	Gramd1b	0.9566	50.59	0.586	rgb(223,105,106)	1.9936	2,2
Kdm2b	Wipf1	0.9566	50.59	0.59	rgb(223,104,105)	1.9936	2,2
Kdm5b	Sap30	0.9566	50.59	0.586	rgb(223,105,106)	1.9936	2,2
Phf1	Kcnq5	-0.9566	50.59	-5.9E-01	rgb( 89,139,239)	1.9936	2,2
Pou6f1	Txk	0.9566	50.59	0.587	rgb(223,105,106)	1.9936	2,2
Prrx1	Fat1	0.9566	50.59	0.591	rgb(224,104,105)	1.9936	2,2
Sp100	Stat2	0.9566	50.59	0.587	rgb(223,105,106)	1.9936	2,2
Vax2	Il23r	0.9566	50.59	0.59	rgb(223,104,106)	1.9936	2,2
Zbtb32	Arhgef6	0.9566	50.59	0.591	rgb(224,104,105)	1.9936	2,2
Zbtb32	Tapbpl	0.9566	50.59	0.586	rgb(223,105,106)	1.9936	2,2
Zfp28	Pwwp2b	0.9566	50.59	0.594	rgb(224,104,105)	1.9936	2,2
Zfp329	A230072C01Rik	0.9566	50.59	0.589	rgb(223,105,106)	1.9936	2,2
Zfp329	Gripap1	0.9566	50.59	0.587	rgb(223,105,106)	1.9936	2,2
Zfp473	Chrm4	0.9566	50.59	0.588	rgb(223,105,106)	1.9936	2,2
Zfp536	Lpin3	0.9566	50.59	0.586	rgb(223,105,106)	1.9936	2,2
Zfp668	Dcakd	0.9566	50.59	0.59	rgb(223,104,105)	1.9936	2,2
Zfp808	Tyms	0.9566	50.59	0.587	rgb(223,105,106)	1.9936	2,2
Ddit3	Sars	0.95479	50.58	0.583	rgb(223,106,107)	1.9934	2,2
Etv6	Nlgn2	0.95479	50.58	0.58	rgb(223,106,107)	1.9934	2,2
Hlx	Ly6f	0.95479	50.58	0.584	rgb(223,105,107)	1.9934	2,2
Irf1	Marcks	-0.95479	50.58	-5.8E-01	rgb( 91,141,239)	1.9934	2,2
Irf4	Dlk1	-0.95479	50.58	-5.8E-01	rgb( 92,141,239)	1.9934	2,2
Irf5	Dazap2	-0.95479	50.58	-5.8E-01	rgb( 91,141,239)	1.9934	2,2
Irf7	Ccrl2	0.95479	50.58	0.585	rgb(223,105,107)	1.9934	2,2
Klf2	Ttyh3	0.95479	50.58	0.583	rgb(223,106,107)	1.9934	2,2
Klf6	Vim	0.95479	50.58	0.579	rgb(223,106,108)	1.9934	2,2
Lyl1	Lix1l	0.95479	50.58	0.584	rgb(223,105,107)	1.9934	2,2
Nfatc4	Gpr153	0.95479	50.58	0.58	rgb(223,106,107)	1.9934	2,2
Nr4a3	B4galnt4	-0.95479	50.58	-5.8E-01	rgb( 92,141,239)	1.9934	2,2
Plagl1	Actn1	0.95479	50.58	0.578	rgb(223,107,108)	1.9934	2,2
Pparg	Dgkk	0.95479	50.58	0.584	rgb(223,105,107)	1.9934	2,2
Rorc	Tnfrsf25	0.95479	50.58	0.577	rgb(223,107,108)	1.9934	2,2
Srebf2	Sqle	0.95479	50.58	0.577	rgb(223,107,108)	1.9934	2,2
Twist1	Fam160a1	0.95479	50.58	0.578	rgb(223,107,108)	1.9934	2,2
Zeb2	Zscan21	-0.95479	50.58	-5.8E-01	rgb( 90,140,239)	1.9934	2,2
Cbx2	Cmtm4	0.95479	50.58	0.577	rgb(223,107,108)	1.9934	2,2
Cxxc5	Nod1	0.95479	50.58	0.579	rgb(223,106,108)	1.9934	2,2
Dot1l	Rnf130	-0.95479	50.58	-5.8E-01	rgb( 91,141,239)	1.9934	2,2
Drap1	Syf2	0.95479	50.58	0.579	rgb(223,106,108)	1.9934	2,2
Dzip1	Uggt2	0.95479	50.58	0.576	rgb(223,107,108)	1.9934	2,2
Eea1	Ctsw	-0.95479	50.58	-5.8E-01	rgb( 92,141,239)	1.9934	2,2
Ikzf4	Bcl3	0.95479	50.58	0.578	rgb(223,107,108)	1.9934	2,2
Kdm2b	Endod1	-0.95479	50.58	-5.8E-01	rgb( 90,140,239)	1.9934	2,2
Lin54	Icam2	-0.95479	50.58	-5.8E-01	rgb( 91,140,239)	1.9934	2,2
Mxd3	Coro7	0.95479	50.58	0.584	rgb(223,105,107)	1.9934	2,2
Prdm2	Ptger2	-0.95479	50.58	-5.8E-01	rgb( 91,140,239)	1.9934	2,2
Vax2	Cxcl3	0.95479	50.58	0.579	rgb(223,106,108)	1.9934	2,2
Zbtb38	Trpv2	0.95479	50.58	0.581	rgb(223,106,107)	1.9934	2,2
Zfp219	Dab2ip	0.95479	50.58	0.585	rgb(223,105,107)	1.9934	2,2
Zfp277	Myo10	-0.95479	50.58	-5.8E-01	rgb( 92,141,239)	1.9934	2,2
Zfp329	St7	-0.95479	50.58	-5.8E-01	rgb( 90,140,239)	1.9934	2,2
Zfp385a	Ptp4a3	0.95479	50.58	0.581	rgb(223,106,107)	1.9934	2,2
Zfp385a	Slc19a2	0.95479	50.58	0.582	rgb(223,106,107)	1.9934	2,2
Zfp385a	Zfp365	0.95479	50.58	0.579	rgb(223,106,107)	1.9934	2,2
Zfp467	Galm	0.95479	50.58	0.576	rgb(223,107,108)	1.9934	2,2
Zfp473	Slfn2	-0.95479	50.58	-5.8E-01	rgb( 91,141,239)	1.9934	2,2
Zfp629	Trpv2	-0.95479	50.58	-5.8E-01	rgb( 90,140,239)	1.9934	2,2
Zfp750	Exoc4	0.95479	50.58	0.584	rgb(223,105,107)	1.9934	2,2
Zfp777	Ctss	-0.95479	50.58	-5.8E-01	rgb( 90,140,239)	1.9934	2,2
Zfp787	Zfp668	0.95479	50.58	0.582	rgb(223,106,107)	1.9934	2,2
Zfp808	Rfwd3	0.95479	50.58	0.584	rgb(223,105,107)	1.9934	2,2
Zkscan17	Cyfip2	0.95479	50.58	0.583	rgb(223,106,107)	1.9934	2,2
Atf5	Minpp1	-0.95298	50.57	-5.7E-01	rgb( 94,142,238)	1.9932	2,2
Atf6	Ncoa1	0.95298	50.57	0.571	rgb(223,108,109)	1.9932	2,2
Elf1	Arhgef6	0.95298	50.57	0.565	rgb(223,109,110)	1.9932	2,2
Elk4	Tacc1	0.95298	50.57	0.567	rgb(223,109,110)	1.9932	2,2
Epas1	Rnd3	0.95298	50.57	0.568	rgb(223,109,110)	1.9932	2,2
Etv4	Pdgfrb	0.95298	50.57	0.575	rgb(223,107,108)	1.9932	2,2
Etv6	Skap2	0.95298	50.57	0.572	rgb(223,108,109)	1.9932	2,2
Foxo3	Tmem43	0.95298	50.57	0.565	rgb(223,109,110)	1.9932	2,2
Gzf1	BC026585	0.95298	50.57	0.572	rgb(223,108,109)	1.9932	2,2
Jdp2	Slamf9	0.95298	50.57	0.57	rgb(223,108,109)	1.9932	2,2
Maf	Pdpn	0.95298	50.57	0.573	rgb(223,107,109)	1.9932	2,2
Mitf	Crybg3	0.95298	50.57	0.572	rgb(223,108,109)	1.9932	2,2
Mxd4	Ypel3	0.95298	50.57	0.573	rgb(223,107,109)	1.9932	2,2
Mxi1	Serpine1	0.95298	50.57	0.57	rgb(223,108,109)	1.9932	2,2
Ncoa3	Id3	-0.95298	50.57	-5.7E-01	rgb( 94,142,238)	1.9932	2,2
Nfil3	Glipr2	0.95298	50.57	0.572	rgb(223,108,109)	1.9932	2,2
Nr4a2	Nrip1	0.95298	50.57	0.572	rgb(223,108,109)	1.9932	2,2
Ppard	Acvr1b	0.95298	50.57	0.57	rgb(223,108,109)	1.9932	2,2
Rel	Arid5a	-0.95298	50.57	-5.7E-01	rgb( 93,142,239)	1.9932	2,2
Sp4	Ccdc134	-0.95298	50.57	-5.7E-01	rgb( 93,142,239)	1.9932	2,2
Stat1	Slain1	0.95298	50.57	0.569	rgb(223,108,110)	1.9932	2,2
Stat2	Dtx3l	0.95298	50.57	0.569	rgb(223,108,110)	1.9932	2,2
Stat5b	Usp22	0.95298	50.57	0.573	rgb(223,108,109)	1.9932	2,2
Tcf4	Fads2	0.95298	50.57	0.574	rgb(223,107,108)	1.9932	2,2
Tead1	Fut7	0.95298	50.57	0.572	rgb(223,108,109)	1.9932	2,2
Tead1	Socs2	0.95298	50.57	0.565	rgb(223,109,110)	1.9932	2,2
Whsc1	C2cd3	0.95298	50.57	0.569	rgb(223,108,109)	1.9932	2,2
Adnp	Dcxr	-0.95298	50.57	-5.7E-01	rgb( 94,142,239)	1.9932	2,2
Adnp	Hist1h1b	-0.95298	50.57	-5.7E-01	rgb( 93,142,239)	1.9932	2,2
Akna	Ms4a6c	0.95298	50.57	0.569	rgb(223,108,109)	1.9932	2,2
Ankzf1	Rab26	0.95298	50.57	0.572	rgb(223,108,109)	1.9932	2,2
C030039L03Rik	Muc2	0.95298	50.57	0.575	rgb(223,107,108)	1.9932	2,2
Cux1	Tgfbr1	0.95298	50.57	0.57	rgb(223,108,109)	1.9932	2,2
Ikzf2	Trib1	0.95298	50.57	0.566	rgb(223,109,110)	1.9932	2,2
Pou6f1	Ccr5	0.95298	50.57	0.572	rgb(223,108,109)	1.9932	2,2
Scml4	Pten	0.95298	50.57	0.568	rgb(223,109,110)	1.9932	2,2
Six5	Sdc1	0.95298	50.57	0.574	rgb(223,107,109)	1.9932	2,2
Zbtb32	Fes	0.95298	50.57	0.573	rgb(223,108,109)	1.9932	2,2
Zbtb32	Trpv2	0.95298	50.57	0.568	rgb(223,109,110)	1.9932	2,2
Zfp101	D3Ertd751e	0.95298	50.57	0.573	rgb(223,108,109)	1.9932	2,2
Zfp113	Cep76	-0.95298	50.57	-5.7E-01	rgb( 93,141,239)	1.9932	2,2
Zfp367	Tef	-0.95298	50.57	-5.7E-01	rgb( 94,142,239)	1.9932	2,2
Zfp367	Wdr76	0.95298	50.57	0.567	rgb(223,109,110)	1.9932	2,2
Zfp385a	Cox6b2	0.95298	50.57	0.572	rgb(223,108,109)	1.9932	2,2
Zfp629	Dnmt3b	0.95298	50.57	0.569	rgb(223,108,110)	1.9932	2,2
Zfp750	Lrrc28	0.95298	50.57	0.568	rgb(223,108,110)	1.9932	2,2
Zfp775	Asap1	-0.95298	50.57	-5.7E-01	rgb( 94,142,239)	1.9932	2,2
Zfp800	Eno3	-0.95298	50.57	-5.7E-01	rgb( 93,141,239)	1.9932	2,2
Zmiz1	Nfatc2	0.95298	50.57	0.57	rgb(223,108,109)	1.9932	2,2
Cebpg	Slc6a9	0.95117	50.56	0.56	rgb(223,110,111)	1.993	2,2
Ets2	Pigz	-0.95117	50.56	-5.6E-01	rgb( 96,143,238)	1.993	2,2
Fosl2	Kif26b	-0.95117	50.56	-5.6E-01	rgb( 95,143,238)	1.993	2,2
Fosl2	Tbc1d30	0.95117	50.56	0.557	rgb(223,111,112)	1.993	2,2
Irf1	Il15ra	0.95117	50.56	0.562	rgb(223,110,111)	1.993	2,2
Irf1	Tapbpl	0.95117	50.56	0.565	rgb(223,109,110)	1.993	2,2
Irf4	Ptprf	0.95117	50.56	0.556	rgb(223,111,112)	1.993	2,2
Irf7	Cxcl10	0.95117	50.56	0.559	rgb(223,110,111)	1.993	2,2
Jun	Furin	0.95117	50.56	0.56	rgb(223,110,111)	1.993	2,2
Maf	Aqp3	0.95117	50.56	0.557	rgb(223,111,112)	1.993	2,2
Nfat5	Zfp609	0.95117	50.56	0.557	rgb(223,111,112)	1.993	2,2
Nr4a2	Tapbpl	0.95117	50.56	0.56	rgb(223,110,111)	1.993	2,2
Rbpj	Nckap1	0.95117	50.56	0.559	rgb(223,110,111)	1.993	2,2
Rela	Dyx1c1	-0.95117	50.56	-5.6E-01	rgb( 95,143,238)	1.993	2,2
Rfx3	Vav1	-0.95117	50.56	-5.6E-01	rgb( 95,143,238)	1.993	2,2
Six1	Six4	0.95117	50.56	0.558	rgb(223,110,112)	1.993	2,2
Sox5	Serpinf1	0.95117	50.56	0.565	rgb(223,109,110)	1.993	2,2
Sox5	Zfp280b	-0.95117	50.56	-5.6E-01	rgb( 96,143,238)	1.993	2,2
Srebf2	Dhcr7	0.95117	50.56	0.558	rgb(223,110,111)	1.993	2,2
Stat2	Ern1	0.95117	50.56	0.555	rgb(223,111,112)	1.993	2,2
Stat2	Parp9	0.95117	50.56	0.559	rgb(223,110,111)	1.993	2,2
Tbx21	Myd88	0.95117	50.56	0.556	rgb(223,111,112)	1.993	2,2
Tead1	Dst	0.95117	50.56	0.558	rgb(223,110,111)	1.993	2,2
Atmin	Sbf2	0.95117	50.56	0.557	rgb(223,111,112)	1.993	2,2
Kdm5b	Pfkp	0.95117	50.56	0.56	rgb(223,110,111)	1.993	2,2
Litaf	Cmya5	0.95117	50.56	0.561	rgb(223,110,111)	1.993	2,2
Meis3	Tet1	-0.95117	50.56	-5.6E-01	rgb( 95,143,238)	1.993	2,2
Sgsm2	Plxnc1	0.95117	50.56	0.563	rgb(223,109,111)	1.993	2,2
Tal2	Tmem38b	0.95117	50.56	0.565	rgb(223,109,110)	1.993	2,2
Vax2	Adcy4	0.95117	50.56	0.565	rgb(223,109,110)	1.993	2,2
Zfp429	H60c	-0.95117	50.56	-5.6E-01	rgb( 96,144,238)	1.993	2,2
Zfp467	Wisp1	0.95117	50.56	0.562	rgb(223,110,111)	1.993	2,2
Zfp608	Serpinb1a	0.95117	50.56	0.557	rgb(223,111,112)	1.993	2,2
Zfp750	Mex3d	-0.95117	50.56	-5.6E-01	rgb( 95,143,238)	1.993	2,2
Zfp777	Zc3h7b	0.95117	50.56	0.558	rgb(223,110,112)	1.993	2,2
Atf6	Lrp12	0.94936	50.55	0.554	rgb(223,111,112)	1.9928	2,2
Ets2	Plod3	-0.94936	50.55	-5.5E-01	rgb( 98,145,238)	1.9928	2,2
Foxf2	Gja1	0.94936	50.55	0.554	rgb(223,111,112)	1.9928	2,2
Foxf2	Nhs	0.94936	50.55	0.554	rgb(223,111,112)	1.9928	2,2
Gata3	Nrgn	0.94936	50.55	0.553	rgb(223,111,112)	1.9928	2,2
Hif1a	Acsl4	0.94936	50.55	0.55	rgb(223,112,113)	1.9928	2,2
Irf4	Cxcl2	-0.94936	50.55	-5.5E-01	rgb( 98,145,238)	1.9928	2,2
Irf5	Dcxr	0.94936	50.55	0.551	rgb(223,112,113)	1.9928	2,2
Irf5	Prkcd	0.94936	50.55	0.549	rgb(223,112,113)	1.9928	2,2
Klf13	Map3k1	0.94936	50.55	0.554	rgb(223,111,112)	1.9928	2,2
Msc	Ccr1	0.94936	50.55	0.554	rgb(223,111,112)	1.9928	2,2
Mxd1	Rragd	0.94936	50.55	0.55	rgb(223,112,113)	1.9928	2,2
Mxd4	Adck3	0.94936	50.55	0.553	rgb(223,111,112)	1.9928	2,2
Ncoa1	Tmem184b	0.94936	50.55	0.549	rgb(223,112,113)	1.9928	2,2
Ncoa3	Stat4	-0.94936	50.55	-5.5E-01	rgb( 98,145,238)	1.9928	2,2
Nfatc4	Cebpb	0.94936	50.55	0.548	rgb(223,112,113)	1.9928	2,2
Runx1	Egr2	0.94936	50.55	0.547	rgb(223,113,114)	1.9928	2,2
Rxra	Ptger4	0.94936	50.55	0.547	rgb(223,113,114)	1.9928	2,2
Sp4	Exoc6	0.94936	50.55	0.553	rgb(223,111,113)	1.9928	2,2
Trps1	Edn3	-0.94936	50.55	-5.5E-01	rgb( 98,144,238)	1.9928	2,2
Vdr	Cd83	0.94936	50.55	0.547	rgb(223,112,114)	1.9928	2,2
Zfp148	Adora2a	-0.94936	50.55	-5.5E-01	rgb( 98,145,238)	1.9928	None
Ahrr	Ptprj	0.94936	50.55	0.55	rgb(223,112,113)	1.9928	2,2
Ankzf1	Arid3a	0.94936	50.55	0.549	rgb(223,112,113)	1.9928	2,2
Bhlhe40	Fam129a	0.94936	50.55	0.553	rgb(223,111,112)	1.9928	2,2
Gtf2ird1	Neurl1b	0.94936	50.55	0.552	rgb(223,112,113)	1.9928	2,2
Kdm2b	Cxcr5	-0.94936	50.55	-5.5E-01	rgb( 97,144,238)	1.9928	2,2
Lin54	Pgs1	0.94936	50.55	0.551	rgb(223,112,113)	1.9928	2,2
Rfx7	Cox7a2l	-0.94936	50.55	-5.5E-01	rgb( 98,144,238)	1.9928	2,2
Terf1	Rftn1	-0.94936	50.55	-5.5E-01	rgb( 98,144,238)	1.9928	2,2
Vax2	Abhd15	0.94936	50.55	0.554	rgb(223,111,112)	1.9928	2,2
Vax2	Dab2	0.94936	50.55	0.554	rgb(223,111,112)	1.9928	2,2
Vax2	Myo1f	0.94936	50.55	0.547	rgb(223,112,114)	1.9928	2,2
Zbtb32	Asns	0.94936	50.55	0.549	rgb(223,112,113)	1.9928	2,2
Zbtb7b	Ehbp1l1	0.94936	50.55	0.546	rgb(223,113,114)	1.9928	2,2
Zfp296	Appl2	-0.94936	50.55	-5.5E-01	rgb( 97,144,238)	1.9928	2,2
Zfp367	Pknox1	-0.94936	50.55	-5.5E-01	rgb( 98,145,238)	1.9928	2,2
Zfp395	Tnip2	-0.94936	50.55	-5.5E-01	rgb( 98,144,238)	1.9928	2,2
Zfp428	Arsb	-0.94936	50.55	-5.5E-01	rgb( 98,145,238)	1.9928	2,2
Zfp750	Ckmt1	0.94936	50.55	0.554	rgb(223,111,112)	1.9928	2,2
Zfp831	Ahdc1	0.94936	50.55	0.547	rgb(223,113,114)	1.9928	2,2
Ebf1	Dusp3	0.94755	50.54	0.545	rgb(223,113,114)	1.9926	2,2
Egr3	Fkbp1b	-0.94755	50.54	-5.4E-01	rgb(100,146,237)	1.9926	2,2
Elf1	Cmah	0.94755	50.54	0.535	rgb(223,115,116)	1.9926	2,2
Eomes	Abcb1a	0.94755	50.54	0.542	rgb(223,113,115)	1.9926	2,2
Fosl2	L3mbtl3	-0.94755	50.54	-5.4E-01	rgb(100,146,238)	1.9926	2,2
Foxo1	Plk2	-0.94755	50.54	-5.4E-01	rgb(101,146,237)	1.9926	2,2
Irf4	Atp8b4	-0.94755	50.54	-5.4E-01	rgb(100,146,238)	1.9926	2,2
Irf4	Prkd3	-0.94755	50.54	-5.4E-01	rgb(101,146,237)	1.9926	2,2
Irf5	Unc93b1	0.94755	50.54	0.543	rgb(223,113,114)	1.9926	2,2
Jun	Pcyt1b	-0.94755	50.54	-5.4E-01	rgb(100,146,238)	1.9926	2,2
Klf6	Neu3	0.94755	50.54	0.539	rgb(223,114,115)	1.9926	2,2
Maff	Egln3	0.94755	50.54	0.54	rgb(223,114,115)	1.9926	2,2
Mxi1	Clybl	0.94755	50.54	0.543	rgb(223,113,114)	1.9926	2,2
Ncoa3	Il4ra	0.94755	50.54	0.542	rgb(223,113,115)	1.9926	2,2
Nr4a2	Nr1d1	-0.94755	50.54	-5.4E-01	rgb( 99,145,238)	1.9926	2,2
Pou2af1	Kcna3	0.94755	50.54	0.542	rgb(223,114,115)	1.9926	2,2
Rbpj	Id2	0.94755	50.54	0.536	rgb(223,115,116)	1.9926	2,2
Rel	1600014C10Rik	-0.94755	50.54	-5.4E-01	rgb( 99,145,238)	1.9926	2,2
Rest	Uckl1os	0.94755	50.54	0.539	rgb(223,114,115)	1.9926	2,2
Stat4	Scyl2	0.94755	50.54	0.539	rgb(223,114,115)	1.9926	2,2
Tcf12	Pafah1b3	-0.94755	50.54	-5.4E-01	rgb(101,146,237)	1.9926	2,2
Thra	Tjp3	0.94755	50.54	0.542	rgb(223,113,115)	1.9926	2,2
Trerf1	Cyfip2	0.94755	50.54	0.545	rgb(223,113,114)	1.9926	2,2
Twist1	Kctd15	0.94755	50.54	0.541	rgb(223,114,115)	1.9926	2,2
Xbp1	Tmem163	0.94755	50.54	0.54	rgb(223,114,115)	1.9926	2,2
Zbtb17	Gne	0.94755	50.54	0.536	rgb(223,115,116)	1.9926	2,2
Zfhx3	Akap2	0.94755	50.54	0.537	rgb(223,114,115)	1.9926	2,2
Atf6b	Crip1	-0.94755	50.54	-5.4E-01	rgb(100,146,238)	1.9926	2,2
Batf	Tex14	-0.94755	50.54	-5.4E-01	rgb(100,146,238)	1.9926	2,2
Csrnp1	Maff	0.94755	50.54	0.54	rgb(223,114,115)	1.9926	2,2
Fbxl19	1700030K09Rik	0.94755	50.54	0.542	rgb(223,113,114)	1.9926	2,2
Foxp1	5430421N21Rik	-0.94755	50.54	-5.4E-01	rgb( 99,145,238)	1.9926	2,2
Foxs1	Hvcn1	0.94755	50.54	0.538	rgb(223,114,115)	1.9926	2,2
Ikzf2	Cd96	0.94755	50.54	0.541	rgb(223,114,115)	1.9926	2,2
Kdm5b	Rasgef1b	-0.94755	50.54	-5.4E-01	rgb( 99,145,238)	1.9926	2,2
Mxd3	Smtn	0.94755	50.54	0.541	rgb(223,114,115)	1.9926	2,2
Son	Tsc1	0.94755	50.54	0.544	rgb(223,113,114)	1.9926	2,2
Vax2	2310007L24Rik	0.94755	50.54	0.537	rgb(223,114,116)	1.9926	2,2
Vax2	Cysltr1	0.94755	50.54	0.545	rgb(223,113,114)	1.9926	2,2
Zbtb46	Cd83	0.94755	50.54	0.538	rgb(223,114,115)	1.9926	2,2
Zfp367	Tyms	0.94755	50.54	0.535	rgb(223,115,116)	1.9926	2,2
Zfp385a	Dcxr	0.94755	50.54	0.544	rgb(223,113,114)	1.9926	2,2
Zfp385a	Tnfrsf10b	0.94755	50.54	0.536	rgb(223,115,116)	1.9926	2,2
Zfp473	Tnfrsf21	-0.94755	50.54	-5.4E-01	rgb( 99,146,238)	1.9926	2,2
Zfp608	Havcr1	-0.94755	50.54	-5.4E-01	rgb(100,146,238)	1.9926	2,2
Zfp629	Ormdl1	-0.94755	50.54	-5.4E-01	rgb( 99,145,238)	1.9926	2,2
Zfp948	Mtx3	0.94755	50.54	0.541	rgb(223,114,115)	1.9926	2,2
Zfp956	Ppcdc	0.94755	50.54	0.536	rgb(223,115,116)	1.9926	2,2
Zfp960	Ifi204	0.94755	50.54	0.543	rgb(223,113,114)	1.9926	2,2
Zik1	Gatsl2	-0.94755	50.54	-5.4E-01	rgb(100,146,238)	1.9926	2,2
Zmat1	Fam120c	0.94755	50.54	0.538	rgb(223,114,115)	1.9926	2,2
Cebpb	Aqp9	0.94575	50.53	0.533	rgb(223,115,116)	1.9924	2,2
Dbp	Nkd2	-0.94575	50.53	-5.3E-01	rgb(101,147,237)	1.9924	2,2
Elf1	Srpk2	0.94575	50.53	0.534	rgb(223,115,116)	1.9924	2,2
Epas1	Cnnm1	0.94575	50.53	0.527	rgb(223,116,117)	1.9924	2,2
Ets2	Sept9	-0.94575	50.53	-5.3E-01	rgb(103,147,237)	1.9924	2,2
Etv6	Cnga1	-0.94575	50.53	-5.3E-01	rgb(102,147,237)	1.9924	2,2
Foxf2	Myo3b	0.94575	50.53	0.534	rgb(223,115,116)	1.9924	2,2
Foxp3	Ikzf4	0.94575	50.53	0.531	rgb(223,116,117)	1.9924	2,2
Gata3	Epas1	0.94575	50.53	0.526	rgb(223,117,118)	1.9924	2,2
Gli3	Nhs	0.94575	50.53	0.529	rgb(223,116,117)	1.9924	2,2
Hif1a	Satb1	0.94575	50.53	0.526	rgb(223,116,118)	1.9924	2,2
Irf4	Abcb9	-0.94575	50.53	-5.3E-01	rgb(101,147,237)	1.9924	2,2
Irf4	Grpr	-0.94575	50.53	-5.3E-01	rgb(102,147,237)	1.9924	2,2
Irf7	Ccl5	0.94575	50.53	0.526	rgb(223,116,118)	1.9924	None
Irf9	Stat2	0.94575	50.53	0.533	rgb(223,115,116)	1.9924	2,2
Jdp2	Slc6a9	0.94575	50.53	0.528	rgb(223,116,117)	1.9924	2,2
Klf13	Prr7	0.94575	50.53	0.527	rgb(223,116,117)	1.9924	2,2
Maff	Jmjd6	0.94575	50.53	0.525	rgb(223,117,118)	1.9924	2,2
Msc	Penk	0.94575	50.53	0.53	rgb(223,116,117)	1.9924	2,2
Mxd1	Smyd5	-0.94575	50.53	-5.3E-01	rgb(102,147,237)	1.9924	2,2
Myb	Ehd3	0.94575	50.53	0.527	rgb(223,116,117)	1.9924	2,2
Nfil3	Ier3	0.94575	50.53	0.529	rgb(223,116,117)	1.9924	2,2
Nfkb2	Kif13b	0.94575	50.53	0.532	rgb(223,115,116)	1.9924	2,2
Plagl1	Slc1a4	0.94575	50.53	0.535	rgb(223,115,116)	1.9924	2,2
Rbpj	4833439L19Rik	0.94575	50.53	0.533	rgb(223,115,116)	1.9924	2,2
Rest	Rnf169	0.94575	50.53	0.53	rgb(223,116,117)	1.9924	2,2
Rorc	Ccdc63	0.94575	50.53	0.526	rgb(223,117,118)	1.9924	2,2
Sp4	Cd84	0.94575	50.53	0.533	rgb(223,115,116)	1.9924	2,2
Tead1	Faim3	0.94575	50.53	0.529	rgb(223,116,117)	1.9924	2,2
Vdr	Ell2	0.94575	50.53	0.529	rgb(223,116,117)	1.9924	2,2
Whsc1	Anln	0.94575	50.53	0.53	rgb(223,116,117)	1.9924	2,2
Zeb2	Srgap3	0.94575	50.53	0.532	rgb(223,115,116)	1.9924	2,2
Zeb2	Tubb6	0.94575	50.53	0.527	rgb(223,116,117)	1.9924	2,2
Zfp148	Nr4a1	-0.94575	50.53	-5.3E-01	rgb(101,147,237)	1.9924	2,2
Adnp	Hist1h1e	-0.94575	50.53	-5.3E-01	rgb(103,147,237)	1.9924	2,2
Ahctf1	Smg5	0.94575	50.53	0.53	rgb(223,116,117)	1.9924	2,2
Ahctf1	Utp20	0.94575	50.53	0.53	rgb(223,116,117)	1.9924	2,2
Ahrr	Trappc10	0.94575	50.53	0.528	rgb(223,116,117)	1.9924	2,2
Akna	Ccdc92	0.94575	50.53	0.533	rgb(223,115,116)	1.9924	2,2
Atf6b	Atp1a1	0.94575	50.53	0.528	rgb(223,116,117)	1.9924	2,2
Bhlhe41	Tef	0.94575	50.53	0.526	rgb(223,116,117)	1.9924	2,2
Dzip1	Samd9l	0.94575	50.53	0.534	rgb(223,115,116)	1.9924	2,2
Egr4	Fam20c	0.94575	50.53	0.53	rgb(223,116,117)	1.9924	2,2
Foxp2	Nebl	0.94575	50.53	0.532	rgb(223,115,116)	1.9924	2,2
Foxs1	Sh2d7	0.94575	50.53	0.531	rgb(223,116,117)	1.9924	2,2
Lhx6	Sh2b1	0.94575	50.53	0.526	rgb(223,116,118)	1.9924	2,2
Mbnl2	Pak1	0.94575	50.53	0.529	rgb(223,116,117)	1.9924	2,2
Nkx1-2	Bzw2	0.94575	50.53	0.529	rgb(223,116,117)	1.9924	2,2
Nkx1-2	Ivd	0.94575	50.53	0.527	rgb(223,116,117)	1.9924	2,2
Prdm2	Bcor	0.94575	50.53	0.529	rgb(223,116,117)	1.9924	2,2
Scrt1	Arhgef10	0.94575	50.53	0.529	rgb(223,116,117)	1.9924	2,2
Sgsm2	Dlg2	-0.94575	50.53	-5.3E-01	rgb(103,148,237)	1.9924	2,2
Sgsm2	Unc93b1	0.94575	50.53	0.532	rgb(223,115,116)	1.9924	2,2
Tulp3	Hist3h2a	-0.94575	50.53	-5.3E-01	rgb(103,147,237)	1.9924	2,2
Zfp146	Bend6	-0.94575	50.53	-5.3E-01	rgb(102,147,237)	1.9924	2,2
Zfp260	Sepp1	0.94575	50.53	0.534	rgb(223,115,116)	1.9924	2,2
Zfp280b	Rxra	0.94575	50.53	0.53	rgb(223,116,117)	1.9924	2,2
Zfp365	4632434I11Rik	0.94575	50.53	0.526	rgb(223,117,118)	1.9924	2,2
Zfp385a	Phlda3	0.94575	50.53	0.531	rgb(223,115,117)	1.9924	2,2
Zfp414	Rab4b	0.94575	50.53	0.525	rgb(223,117,118)	1.9924	2,2
Zfp429	Snhg6	0.94575	50.53	0.529	rgb(223,116,117)	1.9924	2,2
Zfp429	Ubiad1	-0.94575	50.53	-5.3E-01	rgb(102,147,237)	1.9924	2,2
Zfp429	Vwa1	-0.94575	50.53	-5.3E-01	rgb(101,147,237)	1.9924	2,2
Zfp516	B4galnt4	0.94575	50.53	0.529	rgb(223,116,117)	1.9924	2,2
Zfp629	Synj1	-0.94575	50.53	-5.3E-01	rgb(102,147,237)	1.9924	2,2
Zfp750	Pik3r3	0.94575	50.53	0.531	rgb(223,116,117)	1.9924	2,2
Zfp750	Pvrl4	0.94575	50.53	0.535	rgb(223,115,116)	1.9924	2,2
Zfp750	Sars	-0.94575	50.53	-5.3E-01	rgb(102,147,237)	1.9924	2,2
Zfp787	Wwp1	-0.94575	50.53	-5.3E-01	rgb(101,147,237)	1.9924	2,2
Zfp827	Npc2	-0.94575	50.53	-5.3E-01	rgb(103,148,237)	1.9924	2,2
Zfp831	Lypd6b	0.94575	50.53	0.528	rgb(223,116,117)	1.9924	2,2
Zfp933	Reep3	0.94575	50.53	0.533	rgb(223,115,116)	1.9924	2,2
Bcl6	D430041D05Rik	-0.94394	50.52	-5.2E-01	rgb(105,149,237)	1.9922	2,2
Cebpg	Atp6v0a1	-0.94394	50.52	-5.2E-01	rgb(104,148,237)	1.9922	2,2
Egr1	Dusp2	0.94394	50.52	0.521	rgb(223,118,119)	1.9922	2,2
Ets1	Tex2	0.94394	50.52	0.524	rgb(223,117,118)	1.9922	2,2
Etv4	Mboat7	0.94394	50.52	0.523	rgb(223,117,118)	1.9922	2,2
Foxf2	Mapkbp1	0.94394	50.52	0.522	rgb(223,117,118)	1.9922	2,2
Foxf2	Stxbp6	0.94394	50.52	0.524	rgb(223,117,118)	1.9922	2,2
Irf4	Lpcat1	-0.94394	50.52	-5.2E-01	rgb(104,148,237)	1.9922	2,2
Irf4	Tnfsf10	-0.94394	50.52	-5.2E-01	rgb(103,148,237)	1.9922	2,2
Irf4	Zdhhc15	-0.94394	50.52	-5.2E-01	rgb(105,149,237)	1.9922	2,2
Irf7	Zbp1	0.94394	50.52	0.518	rgb(223,118,119)	1.9922	2,2
Klf13	Arrb1	0.94394	50.52	0.516	rgb(223,118,119)	1.9922	2,2
Klf2	Serpine1	-0.94394	50.52	-5.2E-01	rgb(104,148,237)	1.9922	2,2
Lyl1	Itgb5	0.94394	50.52	0.519	rgb(223,118,119)	1.9922	2,2
Msc	Klrk1	0.94394	50.52	0.518	rgb(223,118,119)	1.9922	2,2
Mxi1	Ccdc92	0.94394	50.52	0.524	rgb(223,117,118)	1.9922	2,2
Myb	Tmem120b	0.94394	50.52	0.521	rgb(223,118,119)	1.9922	2,2
Mybl1	E2f7	0.94394	50.52	0.52	rgb(223,118,119)	1.9922	2,2
Nfkb2	Csf2	0.94394	50.52	0.516	rgb(223,118,119)	1.9922	2,2
Plagl1	Cd84	-0.94394	50.52	-5.2E-01	rgb(105,149,237)	1.9922	2,2
Plagl1	Slc7a1	0.94394	50.52	0.524	rgb(223,117,118)	1.9922	2,2
Rorc	Cysltr1	0.94394	50.52	0.52	rgb(223,118,119)	1.9922	2,2
Satb1	Gnpda1	0.94394	50.52	0.52	rgb(223,118,119)	1.9922	2,2
Sox5	Stx7	0.94394	50.52	0.516	rgb(223,119,120)	1.9922	2,2
Sp4	Ptpn2	0.94394	50.52	0.522	rgb(223,117,118)	1.9922	2,2
Srebf2	Kdm2b	0.94394	50.52	0.522	rgb(223,117,118)	1.9922	2,2
Tbx21	Icam1	0.94394	50.52	0.519	rgb(223,118,119)	1.9922	2,2
Vdr	Fbxo30	0.94394	50.52	0.521	rgb(223,117,118)	1.9922	2,2
Whsc1	D830031N03Rik	0.94394	50.52	0.517	rgb(223,118,119)	1.9922	2,2
Zeb2	Serpine1	0.94394	50.52	0.517	rgb(223,118,119)	1.9922	2,2
Zfhx3	Ermp1	0.94394	50.52	0.523	rgb(223,117,118)	1.9922	2,2
Batf	Csgalnact1	0.94394	50.52	0.523	rgb(223,117,118)	1.9922	2,2
Batf	Trim36	0.94394	50.52	0.518	rgb(223,118,119)	1.9922	2,2
C030039L03Rik	1700001L05Rik	0.94394	50.52	0.525	rgb(223,117,118)	1.9922	2,2
C030039L03Rik	Kbtbd13	0.94394	50.52	0.516	rgb(223,118,119)	1.9922	2,2
Creb3l2	Pycr1	0.94394	50.52	0.519	rgb(223,118,119)	1.9922	2,2
Creb3l2	Srgap3	0.94394	50.52	0.521	rgb(223,118,119)	1.9922	2,2
Ikzf2	Ankrd39	0.94394	50.52	0.524	rgb(223,117,118)	1.9922	2,2
Ikzf2	Ergic1	0.94394	50.52	0.523	rgb(223,117,118)	1.9922	2,2
Ikzf2	Gucy2e	0.94394	50.52	0.517	rgb(223,118,119)	1.9922	2,2
Kdm2b	Adora2a	0.94394	50.52	0.517	rgb(223,118,119)	1.9922	2,2
Mxd3	Capg	0.94394	50.52	0.521	rgb(223,117,119)	1.9922	2,2
Mxd3	Zdhhc2	0.94394	50.52	0.521	rgb(223,117,118)	1.9922	2,2
Osr2	Rbm24	0.94394	50.52	0.521	rgb(223,118,119)	1.9922	2,2
Patz1	Btbd11	0.94394	50.52	0.518	rgb(223,118,119)	1.9922	2,2
Plscr1	Clic4	0.94394	50.52	0.516	rgb(223,118,119)	1.9922	2,2
Prdm8	Antxr2	0.94394	50.52	0.519	rgb(223,118,119)	1.9922	2,2
Prrx1	Thbd	0.94394	50.52	0.519	rgb(223,118,119)	1.9922	2,2
Sgsm2	Cd226	0.94394	50.52	0.516	rgb(223,119,120)	1.9922	2,2
Son	0610007P14Rik	-0.94394	50.52	-5.2E-01	rgb(104,148,237)	1.9922	2,2
Sp140	Hspa2	0.94394	50.52	0.518	rgb(223,118,119)	1.9922	2,2
Thap3	Crip1	0.94394	50.52	0.515	rgb(223,119,120)	1.9922	2,2
Thap3	Dpm3	0.94394	50.52	0.521	rgb(223,117,118)	1.9922	2,2
Tulp3	Il2ra	0.94394	50.52	0.517	rgb(223,118,119)	1.9922	2,2
Zfp184	Maoa	0.94394	50.52	0.521	rgb(223,117,119)	1.9922	2,2
Zfp219	Irf5	0.94394	50.52	0.519	rgb(223,118,119)	1.9922	2,2
Zfp280b	Ap1s3	0.94394	50.52	0.517	rgb(223,118,119)	1.9922	2,2
Zfp365	Zmat3	0.94394	50.52	0.523	rgb(223,117,118)	1.9922	2,2
Zfp426	Rnf170	0.94394	50.52	0.518	rgb(223,118,119)	1.9922	2,2
Zfp429	Sord	-0.94394	50.52	-5.2E-01	rgb(105,149,237)	1.9922	2,2
Zfp467	Olfml2a	0.94394	50.52	0.523	rgb(223,117,118)	1.9922	2,2
Zfp524	Zfp36	0.94394	50.52	0.522	rgb(223,117,118)	1.9922	2,2
Zfp536	Tekt2	0.94394	50.52	0.522	rgb(223,117,118)	1.9922	2,2
Zfp775	Fam69b	0.94394	50.52	0.524	rgb(223,117,118)	1.9922	2,2
Zfp787	Ocrl	-0.94394	50.52	-5.2E-01	rgb(105,149,237)	1.9922	2,2
Zfp9	Plcd1	0.94394	50.52	0.517	rgb(223,118,119)	1.9922	2,2
Zfx	Ndufv3	-0.94394	50.52	-5.2E-01	rgb(104,148,237)	1.9922	2,2
Atf2	Atad2b	0.94213	50.51	0.513	rgb(223,119,120)	1.992	2,2
Egr2	Pten	-0.94213	50.51	-5.1E-01	rgb(107,150,236)	1.992	2,2
Egr2	Runx1	0.94213	50.51	0.509	rgb(223,120,121)	1.992	2,2
Elf1	Itga4	0.94213	50.51	0.508	rgb(223,120,121)	1.992	2,2
Epas1	Pparg	0.94213	50.51	0.51	rgb(223,120,121)	1.992	2,2
Ets1	Slc9a3r1	0.94213	50.51	0.513	rgb(223,119,120)	1.992	2,2
Etv4	Spint1	0.94213	50.51	0.507	rgb(223,120,121)	1.992	2,2
Fli1	Tdrkh	-0.94213	50.51	-5.1E-01	rgb(105,149,237)	1.992	2,2
Gata3	Cd83	0.94213	50.51	0.513	rgb(223,119,120)	1.992	2,2
Gata3	Il13	0.94213	50.51	0.511	rgb(223,119,120)	1.992	2,2
Gfi1	Rgmb	-0.94213	50.51	-5.1E-01	rgb(107,150,236)	1.992	2,2
Hbp1	Smyd5	-0.94213	50.51	-5.1E-01	rgb(107,150,236)	1.992	2,2
Hlx	Olfm1	0.94213	50.51	0.515	rgb(223,119,120)	1.992	2,2
Hsf1	Rwdd2a	-0.94213	50.51	-5.1E-01	rgb(107,150,236)	1.992	2,2
Irf1	Gbp9	0.94213	50.51	0.515	rgb(223,119,120)	1.992	2,2
Irf2	Wipf1	0.94213	50.51	0.513	rgb(223,119,120)	1.992	2,2
Irf4	Cacna1s	0.94213	50.51	0.514	rgb(223,119,120)	1.992	2,2
Irf4	Cxxc5	-0.94213	50.51	-5.1E-01	rgb(106,149,236)	1.992	2,2
Irf7	Gbp6	0.94213	50.51	0.507	rgb(223,120,121)	1.992	2,2
Klf6	Cd5l	0.94213	50.51	0.508	rgb(223,120,121)	1.992	2,2
Msc	Lime1	0.94213	50.51	0.514	rgb(223,119,120)	1.992	2,2
Mxd1	Socs3	0.94213	50.51	0.51	rgb(223,120,121)	1.992	2,2
Mybl1	Gen1	0.94213	50.51	0.51	rgb(223,120,121)	1.992	2,2
Ncoa2	Phlpp1	0.94213	50.51	0.508	rgb(223,120,121)	1.992	2,2
Ncoa2	Tcf12	0.94213	50.51	0.509	rgb(223,120,121)	1.992	2,2
Ncoa3	Atp11a	0.94213	50.51	0.506	rgb(223,120,121)	1.992	2,2
Nfkb2	Dph1	0.94213	50.51	0.506	rgb(223,120,121)	1.992	2,2
Nr4a1	Pla2g12a	-0.94213	50.51	-5.1E-01	rgb(106,150,236)	1.992	2,2
Plagl1	Zdhhc2	0.94213	50.51	0.513	rgb(223,119,120)	1.992	2,2
Pou2af1	Dock9	-0.94213	50.51	-5.1E-01	rgb(106,149,236)	1.992	2,2
Pparg	Cacna1c	0.94213	50.51	0.51	rgb(223,120,121)	1.992	2,2
Rest	Bzw2	-0.94213	50.51	-5.1E-01	rgb(106,149,237)	1.992	2,2
Runx1	Cd74	-0.94213	50.51	-5.1E-01	rgb(105,149,237)	1.992	2,2
Stat1	Lgals7	-0.94213	50.51	-5.1E-01	rgb(107,150,236)	1.992	2,2
Tead1	Eef2k	0.94213	50.51	0.509	rgb(223,120,121)	1.992	2,2
Vdr	Ehbp1l1	0.94213	50.51	0.512	rgb(223,119,120)	1.992	2,2
Zbtb17	Cln5	-0.94213	50.51	-5.1E-01	rgb(107,150,236)	1.992	2,2
Ankzf1	Rgs11	0.94213	50.51	0.511	rgb(223,119,121)	1.992	2,2
Arid5a	Tnip2	0.94213	50.51	0.515	rgb(223,119,120)	1.992	2,2
Batf	Ikzf2	0.94213	50.51	0.513	rgb(223,119,120)	1.992	2,2
Batf	Slamf9	-0.94213	50.51	-5.1E-01	rgb(106,149,236)	1.992	2,2
C030039L03Rik	Bcar1	0.94213	50.51	0.513	rgb(223,119,120)	1.992	2,2
C030039L03Rik	Kcnc3	0.94213	50.51	0.507	rgb(223,120,121)	1.992	2,2
Cbx2	Cdc25b	0.94213	50.51	0.508	rgb(223,120,121)	1.992	2,2
Cenpb	Pfas	0.94213	50.51	0.511	rgb(223,119,120)	1.992	2,2
Cenpb	Tnk2	0.94213	50.51	0.511	rgb(223,119,120)	1.992	2,2
Cux1	Fam20a	0.94213	50.51	0.512	rgb(223,119,120)	1.992	2,2
Cux1	Tg	-0.94213	50.51	-5.1E-01	rgb(107,150,236)	1.992	2,2
Dot1l	Auh	-0.94213	50.51	-5.1E-01	rgb(107,150,236)	1.992	2,2
Fbxl19	Fth1	-0.94213	50.51	-5.1E-01	rgb(106,150,236)	1.992	2,2
Homez	Gen1	0.94213	50.51	0.514	rgb(223,119,120)	1.992	2,2
Ikzf3	Tspan3	-0.94213	50.51	-5.1E-01	rgb(106,149,236)	1.992	2,2
Kdm2b	Dnmt3a	0.94213	50.51	0.509	rgb(223,120,121)	1.992	2,2
Kdm2b	Gbp9	0.94213	50.51	0.508	rgb(223,120,121)	1.992	2,2
Kdm5b	Ero1l	0.94213	50.51	0.514	rgb(223,119,120)	1.992	2,2
L3mbtl3	Piga	-0.94213	50.51	-5.1E-01	rgb(107,150,236)	1.992	2,2
Mbnl2	Elovl7	0.94213	50.51	0.505	rgb(223,120,121)	1.992	2,2
Mbnl2	Rpn1	-0.94213	50.51	-5.1E-01	rgb(106,149,236)	1.992	2,2
Plscr1	Glrp1	0.94213	50.51	0.51	rgb(223,120,121)	1.992	2,2
Pou6f1	Ssh2	0.94213	50.51	0.51	rgb(223,120,121)	1.992	2,2
Prdm8	Fam178b	0.94213	50.51	0.508	rgb(223,120,121)	1.992	2,2
Prrx1	Ccdc80	0.94213	50.51	0.514	rgb(223,119,120)	1.992	2,2
Scml4	Tmem71	0.94213	50.51	0.508	rgb(223,120,121)	1.992	2,2
Scrt1	Zfp12	0.94213	50.51	0.51	rgb(223,120,121)	1.992	2,2
Six5	Lbh	-0.94213	50.51	-5.1E-01	rgb(107,150,236)	1.992	2,2
Vax2	Ppp1r14c	0.94213	50.51	0.507	rgb(223,120,121)	1.992	2,2
Zbed3	Zkscan17	0.94213	50.51	0.507	rgb(223,120,121)	1.992	2,2
Zbtb4	Ncoa1	0.94213	50.51	0.506	rgb(223,120,121)	1.992	2,2
Zfp113	Dock3	-0.94213	50.51	-5.1E-01	rgb(106,150,236)	1.992	2,2
Zfp277	Mgll	-0.94213	50.51	-5.1E-01	rgb(106,150,236)	1.992	2,2
Zfp280b	Btk	0.94213	50.51	0.506	rgb(223,120,121)	1.992	2,2
Zfp280c	Rfx7	0.94213	50.51	0.506	rgb(223,120,121)	1.992	2,2
Zfp296	Ccng2	-0.94213	50.51	-5.1E-01	rgb(105,149,237)	1.992	2,2
Zfp365	4930429B21Rik	0.94213	50.51	0.51	rgb(223,120,121)	1.992	2,2
Zfp367	Cenpw	0.94213	50.51	0.509	rgb(223,120,121)	1.992	2,2
Zfp385a	Bbc3	0.94213	50.51	0.507	rgb(223,120,121)	1.992	2,2
Zfp429	Ankrd33b	0.94213	50.51	0.505	rgb(223,120,121)	1.992	2,2
Zfp429	H60b	-0.94213	50.51	-5.1E-01	rgb(107,150,236)	1.992	2,2
Zfp429	Zfp874a	0.94213	50.51	0.514	rgb(223,119,120)	1.992	2,2
Zfp467	Sgsm2	0.94213	50.51	0.509	rgb(223,120,121)	1.992	2,2
Zfp703	Utrn	-0.94213	50.51	-5.1E-01	rgb(107,150,236)	1.992	2,2
Zfp707	Slc39a10	-0.94213	50.51	-5.1E-01	rgb(106,150,236)	1.992	2,2
Zfp750	Ercc5	0.94213	50.51	0.506	rgb(223,120,121)	1.992	2,2
Zfp750	Urm1	0.94213	50.51	0.51	rgb(223,120,121)	1.992	2,2
Zfp768	Angptl4	0.94213	50.51	0.509	rgb(223,120,121)	1.992	2,2
Zfp870	Kctd7	0.94213	50.51	0.513	rgb(223,119,120)	1.992	2,2
Arntl2	Clec2g	0.94032	50.5	0.499	rgb(222,122,123)	1.9918	2,2
Atf3	Arsb	-0.94032	50.5	-5.0E-01	rgb(108,151,236)	1.9918	2,2
Cebpg	Tsc22d3	0.94032	50.5	0.502	rgb(223,121,122)	1.9918	2,2
Crem	Vps37b	0.94032	50.5	0.496	rgb(222,122,123)	1.9918	2,2
Ddit3	Phtf2	-0.94032	50.5	-5.0E-01	rgb(108,151,236)	1.9918	2,2
Egr2	Fam129a	-0.94032	50.5	-5.0E-01	rgb(108,151,236)	1.9918	2,2
Elk3	Ckap4	0.94032	50.5	0.496	rgb(222,122,123)	1.9918	2,2
Etv5	F2rl2	0.94032	50.5	0.5	rgb(223,121,122)	1.9918	2,2
Fos	Me2	-0.94032	50.5	-5.0E-01	rgb(110,152,236)	1.9918	2,2
Foxf2	Sdc1	0.94032	50.5	0.503	rgb(223,121,122)	1.9918	2,2
Foxp3	Cd101	0.94032	50.5	0.505	rgb(223,121,122)	1.9918	2,2
Gabpa	Oas1b	-0.94032	50.5	-5.0E-01	rgb(108,150,236)	1.9918	2,2
Gfi1	S1pr2	0.94032	50.5	0.503	rgb(223,121,122)	1.9918	2,2
Hes6	Galk1	0.94032	50.5	0.498	rgb(222,122,123)	1.9918	2,2
Hif3a	Fn1	0.94032	50.5	0.501	rgb(223,121,122)	1.9918	2,2
Hif3a	Zfp395	0.94032	50.5	0.503	rgb(223,121,122)	1.9918	2,2
Irf1	Gm4841	0.94032	50.5	0.503	rgb(223,121,122)	1.9918	2,2
Irf5	Calhm2	0.94032	50.5	0.501	rgb(223,121,122)	1.9918	2,2
Jun	1600014C10Rik	0.94032	50.5	0.497	rgb(222,122,123)	1.9918	2,2
Klf13	Phlda3	-0.94032	50.5	-5.0E-01	rgb(108,151,236)	1.9918	2,2
Klf6	Chst3	-0.94032	50.5	-5.0E-01	rgb(108,151,236)	1.9918	2,2
Mxd1	Zfp36	0.94032	50.5	0.501	rgb(223,121,122)	1.9918	2,2
Mxi1	Mapre3	0.94032	50.5	0.503	rgb(223,121,122)	1.9918	2,2
Mxi1	Urb1	-0.94032	50.5	-5.0E-01	rgb(108,151,236)	1.9918	2,2
Ncoa3	Stat5b	0.94032	50.5	0.499	rgb(222,122,123)	1.9918	2,2
Nfatc4	Gpr68	0.94032	50.5	0.495	rgb(222,122,123)	1.9918	2,2
Nfkb2	Fam49b	-0.94032	50.5	-5.0E-01	rgb(108,151,236)	1.9918	2,2
Plagl1	Mex3a	0.94032	50.5	0.499	rgb(222,122,123)	1.9918	2,2
Plagl1	S1pr2	-0.94032	50.5	-5.0E-01	rgb(108,151,236)	1.9918	2,2
Pou2af1	Dusp5	-0.94032	50.5	-5.0E-01	rgb(108,151,236)	1.9918	2,2
Pou2af1	Ntng2	-0.94032	50.5	-5.0E-01	rgb(108,151,236)	1.9918	2,2
Pou2f2	Kcnq5	0.94032	50.5	0.498	rgb(222,122,123)	1.9918	2,2
Rbpj	Zfp609	0.94032	50.5	0.498	rgb(222,122,123)	1.9918	2,2
Runx2	Creb3l2	0.94032	50.5	0.497	rgb(222,122,123)	1.9918	2,2
Sox5	Akr1b8	0.94032	50.5	0.501	rgb(223,121,122)	1.9918	2,2
Srebf1	Lyrm1	-0.94032	50.5	-5.0E-01	rgb(108,151,236)	1.9918	2,2
Srebf1	Trib3	0.94032	50.5	0.504	rgb(223,121,122)	1.9918	2,2
Stat2	Igtp	0.94032	50.5	0.495	rgb(222,122,123)	1.9918	2,2
Trps1	Aldh1b1	0.94032	50.5	0.499	rgb(222,122,123)	1.9918	2,2
Zhx2	Trove2	-0.94032	50.5	-5.0E-01	rgb(108,151,236)	1.9918	2,2
Ankzf1	Wdr54	0.94032	50.5	0.501	rgb(223,121,122)	1.9918	2,2
Atmin	Scyl2	0.94032	50.5	0.503	rgb(223,121,122)	1.9918	2,2
Atmin	Slc29a3	0.94032	50.5	0.5	rgb(222,122,123)	1.9918	2,2
Batf	Ccdc50	-0.94032	50.5	-5.0E-01	rgb(109,151,236)	1.9918	2,2
Bhlhe40	Anxa2	0.94032	50.5	0.502	rgb(223,121,122)	1.9918	2,2
Casz1	Sh2d3c	-0.94032	50.5	-5.0E-01	rgb(109,151,236)	1.9918	2,2
Creb3l2	Syn1	0.94032	50.5	0.503	rgb(223,121,122)	1.9918	2,2
Drap1	Sepw1	0.94032	50.5	0.501	rgb(223,121,122)	1.9918	2,2
Gm14420	Gm2011	0.94032	50.5	0.498	rgb(222,122,123)	1.9918	2,2
Hmgb3	Pla2g4f	0.94032	50.5	0.498	rgb(222,122,123)	1.9918	2,2
Ikzf2	Gm14446	0.94032	50.5	0.497	rgb(222,122,123)	1.9918	2,2
Kdm5b	Egln1	0.94032	50.5	0.497	rgb(222,122,123)	1.9918	2,2
L3mbtl3	Taf7	0.94032	50.5	0.499	rgb(222,122,123)	1.9918	2,2
Lcorl	Cmtm4	0.94032	50.5	0.499	rgb(222,122,123)	1.9918	2,2
Mef2b	Mapk13	0.94032	50.5	0.502	rgb(223,121,122)	1.9918	2,2
Mtf2	Dctn4	-0.94032	50.5	-5.0E-01	rgb(108,151,236)	1.9918	2,2
Mxd3	9530077C05Rik	0.94032	50.5	0.503	rgb(223,121,122)	1.9918	2,2
Nkx1-2	Dmxl2	0.94032	50.5	0.496	rgb(222,122,123)	1.9918	2,2
Scrt1	4932438H23Rik	0.94032	50.5	0.501	rgb(223,121,122)	1.9918	2,2
Sgsm2	Tg	0.94032	50.5	0.495	rgb(222,122,123)	1.9918	2,2
Tcf7l1	Clip3	0.94032	50.5	0.503	rgb(223,121,122)	1.9918	2,2
Thap3	Sf3b3	-0.94032	50.5	-5.0E-01	rgb(108,151,236)	1.9918	2,2
Zbtb4	Dbt	-0.94032	50.5	-5.0E-01	rgb(109,151,236)	1.9918	2,2
Zbtb46	Phlda3	0.94032	50.5	0.495	rgb(222,122,123)	1.9918	2,2
Zfp277	Fam120c	-0.94032	50.5	-5.0E-01	rgb(107,150,236)	1.9918	2,2
Zfp329	Neat1	0.94032	50.5	0.504	rgb(223,121,122)	1.9918	2,2
Zfp365	9030617O03Rik	0.94032	50.5	0.501	rgb(223,121,122)	1.9918	2,2
Zfp367	Kdelc1	0.94032	50.5	0.496	rgb(222,122,123)	1.9918	2,2
Zfp385a	Plxna1	0.94032	50.5	0.5	rgb(222,122,123)	1.9918	2,2
Zfp385a	Rap2b	0.94032	50.5	0.503	rgb(223,121,122)	1.9918	2,2
Zfp426	Cd274	0.94032	50.5	0.504	rgb(223,121,122)	1.9918	2,2
Zfp429	Mtmr7	0.94032	50.5	0.502	rgb(223,121,122)	1.9918	2,2
Zfp429	Slc27a4	-0.94032	50.5	-5.0E-01	rgb(108,151,236)	1.9918	2,2
Zfp467	B3galt2	-0.94032	50.5	-5.0E-01	rgb(109,151,236)	1.9918	2,2
Zfp467	Tnfrsf13c	0.94032	50.5	0.505	rgb(223,121,122)	1.9918	2,2
Zfp467	Wnt6	0.94032	50.5	0.496	rgb(222,122,123)	1.9918	2,2
Zfp473	Flot2	0.94032	50.5	0.496	rgb(222,122,123)	1.9918	2,2
Zfp52	Eml1	0.94032	50.5	0.495	rgb(222,122,123)	1.9918	2,2
Zfp524	Rpl14	0.94032	50.5	0.499	rgb(222,122,123)	1.9918	2,2
Zfp568	Prodh	0.94032	50.5	0.502	rgb(223,121,122)	1.9918	2,2
Zfp629	Fgfr1	0.94032	50.5	0.502	rgb(223,121,122)	1.9918	2,2
Zfp652	Fads2	-0.94032	50.5	-5.0E-01	rgb(108,151,236)	1.9918	2,2
Zfp750	Vcan	0.94032	50.5	0.498	rgb(222,122,123)	1.9918	2,2
Zfp9	Ccdc40	0.94032	50.5	0.496	rgb(222,122,123)	1.9918	2,2
Zfp960	Kifc3	0.94032	50.5	0.502	rgb(223,121,122)	1.9918	2,2
Zzz3	S100a1	-0.94032	50.5	-5.0E-01	rgb(109,151,236)	1.9918	2,2
Arid3a	Rgs1	0.93851	50.49	0.494	rgb(222,123,124)	1.9916	2,2
Bach1	Fyn	0.93851	50.49	0.489	rgb(222,124,125)	1.9916	2,2
Bcl11b	Mllt6	0.93851	50.49	0.493	rgb(222,123,124)	1.9916	2,2
Bcl6	Itgb1	-0.93851	50.49	-4.9E-01	rgb(111,153,236)	1.9916	2,2
Ddit3	Slc3a2	0.93851	50.49	0.488	rgb(222,124,125)	1.9916	2,2
Elk3	Cbx4	-0.93851	50.49	-4.9E-01	rgb(112,153,235)	1.9916	2,2
Epas1	Filip1l	0.93851	50.49	0.485	rgb(222,124,125)	1.9916	2,2
Epas1	Mllt3	0.93851	50.49	0.486	rgb(222,124,125)	1.9916	2,2
Epas1	Usp44	0.93851	50.49	0.493	rgb(222,123,124)	1.9916	2,2
Erf	Zfp36l2	0.93851	50.49	0.489	rgb(222,124,125)	1.9916	2,2
Ets1	Dmxl2	-0.93851	50.49	-4.9E-01	rgb(112,153,235)	1.9916	2,2
Ets1	Nfkb2	-0.93851	50.49	-4.9E-01	rgb(110,152,236)	1.9916	2,2
Ets2	Ifit2	0.93851	50.49	0.49	rgb(222,123,124)	1.9916	2,2
Etv6	Gbp2	0.93851	50.49	0.494	rgb(222,123,124)	1.9916	2,2
Fos	Gm6225	0.93851	50.49	0.491	rgb(222,123,124)	1.9916	2,2
Fosl2	Stat3	0.93851	50.49	0.489	rgb(222,124,125)	1.9916	2,2
Foxf2	Nqo2	0.93851	50.49	0.488	rgb(222,124,125)	1.9916	2,2
Foxf2	Nucb2	0.93851	50.49	0.491	rgb(222,123,124)	1.9916	2,2
Foxf2	Tmem173	0.93851	50.49	0.493	rgb(222,123,124)	1.9916	2,2
Foxp3	Nt5e	0.93851	50.49	0.492	rgb(222,123,124)	1.9916	2,2
Gfi1	Bpnt1	-0.93851	50.49	-4.9E-01	rgb(111,153,236)	1.9916	2,2
Hif3a	Kbtbd13	0.93851	50.49	0.486	rgb(222,124,125)	1.9916	2,2
Hif3a	Rasl12	0.93851	50.49	0.492	rgb(222,123,124)	1.9916	2,2
Irf1	Sidt1	0.93851	50.49	0.487	rgb(222,124,125)	1.9916	2,2
Irf1	Unc93b1	0.93851	50.49	0.486	rgb(222,124,125)	1.9916	2,2
Irf2	Rbms2	0.93851	50.49	0.492	rgb(222,123,124)	1.9916	2,2
Irf2	Znhit6	0.93851	50.49	0.488	rgb(222,124,125)	1.9916	2,2
Irf4	Clec7a	-0.93851	50.49	-4.9E-01	rgb(111,153,236)	1.9916	2,2
Irf7	Trim12c	0.93851	50.49	0.488	rgb(222,124,125)	1.9916	2,2
Irf8	Cxcr5	0.93851	50.49	0.494	rgb(222,123,124)	1.9916	2,2
Klf2	Kcna3	-0.93851	50.49	-4.9E-01	rgb(111,153,236)	1.9916	2,2
Lef1	5330426P16Rik	0.93851	50.49	0.494	rgb(222,123,124)	1.9916	2,2
Lef1	Mcoln2	-0.93851	50.49	-4.9E-01	rgb(111,152,236)	1.9916	2,2
Maf	Emp1	0.93851	50.49	0.488	rgb(222,124,125)	1.9916	2,2
Msc	Gnaz	0.93851	50.49	0.491	rgb(222,123,124)	1.9916	2,2
Msc	Svop	0.93851	50.49	0.494	rgb(222,123,124)	1.9916	2,2
Mxd1	Dst	0.93851	50.49	0.486	rgb(222,124,125)	1.9916	2,2
Mxd4	2210013O21Rik	0.93851	50.49	0.489	rgb(222,124,125)	1.9916	2,2
Myb	Cd86	0.93851	50.49	0.487	rgb(222,124,125)	1.9916	2,2
Myb	Jak2	-0.93851	50.49	-4.9E-01	rgb(111,153,236)	1.9916	2,2
Myb	Parp8	0.93851	50.49	0.492	rgb(222,123,124)	1.9916	2,2
Mycn	Mmp10	0.93851	50.49	0.485	rgb(222,124,125)	1.9916	2,2
Ncoa1	Cd24a	0.93851	50.49	0.494	rgb(222,123,124)	1.9916	2,2
Nfil3	Auh	0.93851	50.49	0.492	rgb(222,123,124)	1.9916	2,2
Nr3c1	Ctla4	-0.93851	50.49	-4.9E-01	rgb(111,153,236)	1.9916	2,2
Nr4a2	Bcl2a1d	0.93851	50.49	0.488	rgb(222,124,125)	1.9916	2,2
Nr4a2	Gpr65	0.93851	50.49	0.489	rgb(222,124,125)	1.9916	2,2
Pknox1	Got1	-0.93851	50.49	-4.9E-01	rgb(110,152,236)	1.9916	2,2
Rbpj	Rasal1	-0.93851	50.49	-4.9E-01	rgb(110,152,236)	1.9916	2,2
Rbpj	Rgmb	-0.93851	50.49	-4.9E-01	rgb(112,153,235)	1.9916	2,2
Ski	Slc43a2	0.93851	50.49	0.495	rgb(222,122,123)	1.9916	2,2
Skil	Tlr2	0.93851	50.49	0.487	rgb(222,124,125)	1.9916	2,2
Sox5	Itga3	0.93851	50.49	0.487	rgb(222,124,125)	1.9916	2,2
Sox5	Timp1	0.93851	50.49	0.49	rgb(222,123,124)	1.9916	2,2
Spib	St7	0.93851	50.49	0.491	rgb(222,123,124)	1.9916	2,2
Stat4	Rnf149	-0.93851	50.49	-4.9E-01	rgb(111,152,236)	1.9916	2,2
Tcf4	Eif4e3	0.93851	50.49	0.493	rgb(222,123,124)	1.9916	2,2
Tcf4	Spef2	0.93851	50.49	0.488	rgb(222,124,125)	1.9916	2,2
Xbp1	Pomc	-0.93851	50.49	-4.9E-01	rgb(111,153,236)	1.9916	2,2
Zhx2	Arc	0.93851	50.49	0.493	rgb(222,123,124)	1.9916	2,2
Ahrr	Cpox	0.93851	50.49	0.489	rgb(222,124,125)	1.9916	2,2
Arid3b	Inpp5a	0.93851	50.49	0.493	rgb(222,123,124)	1.9916	2,2
Creb3l2	Numbl	0.93851	50.49	0.489	rgb(222,124,125)	1.9916	2,2
Creb3l2	Sdcbp2	0.93851	50.49	0.494	rgb(222,123,124)	1.9916	2,2
Gpbp1	Pml	-0.93851	50.49	-4.9E-01	rgb(111,153,236)	1.9916	2,2
Gtf2ird1	Pipox	0.93851	50.49	0.485	rgb(222,124,125)	1.9916	2,2
Ikzf2	Ctsw	0.93851	50.49	0.493	rgb(222,123,124)	1.9916	2,2
Kdm5b	Ccng2	0.93851	50.49	0.492	rgb(222,123,124)	1.9916	2,2
Kdm5b	Pgm2	0.93851	50.49	0.488	rgb(222,124,125)	1.9916	2,2
Kdm5b	Ppap2c	0.93851	50.49	0.489	rgb(222,124,125)	1.9916	2,2
Litaf	Tfpi	-0.93851	50.49	-4.9E-01	rgb(112,153,235)	1.9916	2,2
Phf1	Tnfrsf1a	0.93851	50.49	0.492	rgb(222,123,124)	1.9916	2,2
Plscr1	Cxcl10	0.93851	50.49	0.492	rgb(222,123,124)	1.9916	2,2
Plscr1	Ubash3a	-0.93851	50.49	-4.9E-01	rgb(112,153,235)	1.9916	2,2
Pou5f2	Arg2	0.93851	50.49	0.494	rgb(222,123,124)	1.9916	2,2
Rlf	Rgs11	0.93851	50.49	0.494	rgb(222,123,124)	1.9916	2,2
Scrt1	Appl2	0.93851	50.49	0.488	rgb(222,124,125)	1.9916	2,2
Scrt1	Rras	0.93851	50.49	0.489	rgb(222,124,125)	1.9916	2,2
Tet1	Pccb	0.93851	50.49	0.486	rgb(222,124,125)	1.9916	2,2
Tulp2	Tnnt3	0.93851	50.49	0.494	rgb(222,123,124)	1.9916	2,2
Vax2	Podnl1	0.93851	50.49	0.488	rgb(222,124,125)	1.9916	2,2
Zbed3	Cox6a2	0.93851	50.49	0.485	rgb(222,124,125)	1.9916	2,2
Zfp182	Rpn1	-0.93851	50.49	-4.9E-01	rgb(111,152,236)	1.9916	2,2
Zfp26	Rhebl1	-0.93851	50.49	-4.9E-01	rgb(110,152,236)	1.9916	2,2
Zfp277	Zkscan17	0.93851	50.49	0.485	rgb(222,124,125)	1.9916	2,2
Zfp385a	Cd80	0.93851	50.49	0.491	rgb(222,123,124)	1.9916	2,2
Zfp407	Abhd6	-0.93851	50.49	-4.9E-01	rgb(111,152,236)	1.9916	2,2
Zfp513	Zfp408	0.93851	50.49	0.488	rgb(222,124,125)	1.9916	2,2
Zfp524	Faim3	0.93851	50.49	0.494	rgb(222,123,124)	1.9916	2,2
Zfp536	Prf1	0.93851	50.49	0.492	rgb(222,123,124)	1.9916	2,2
Zfp667	Vps37d	0.93851	50.49	0.489	rgb(222,124,125)	1.9916	2,2
Zfp750	Dnm3os	0.93851	50.49	0.493	rgb(222,123,124)	1.9916	2,2
Zfp750	Ttll9	0.93851	50.49	0.487	rgb(222,124,125)	1.9916	2,2
Zfp870	Fads2	0.93851	50.49	0.488	rgb(222,124,125)	1.9916	2,2
Zfp958	Ccng1	0.93851	50.49	0.489	rgb(222,124,124)	1.9916	2,2
Zfp960	F2rl1	-0.93851	50.49	-4.9E-01	rgb(112,153,235)	1.9916	2,2
Zfp961	Smpd4	0.93851	50.49	0.491	rgb(222,123,124)	1.9916	2,2
Zhx1	Mxd3	-0.93851	50.49	-4.9E-01	rgb(111,152,236)	1.9916	2,2
Zkscan17	Bpnt1	-0.93851	50.49	-4.9E-01	rgb(111,153,236)	1.9916	2,2
Arntl2	Mvp	0.9367	50.48	0.482	rgb(222,125,126)	1.9914	2,2
Atf3	Atp11a	0.9367	50.48	0.484	rgb(222,124,125)	1.9914	2,2
Atf5	Ddit3	0.9367	50.48	0.477	rgb(222,126,127)	1.9914	2,2
Ddit3	Nupr1	0.9367	50.48	0.484	rgb(222,125,126)	1.9914	2,2
Epas1	Inpp5a	0.9367	50.48	0.48	rgb(222,125,126)	1.9914	2,2
Erg	Mllt3	0.9367	50.48	0.484	rgb(222,124,125)	1.9914	2,2
Etv4	Slc7a3	0.9367	50.48	0.478	rgb(222,126,127)	1.9914	2,2
Fli1	Phldb1	-0.9367	50.48	-4.8E-01	rgb(114,154,235)	1.9914	2,2
Foxf2	Fam129b	0.9367	50.48	0.48	rgb(222,125,126)	1.9914	2,2
Foxf2	Insig1	0.9367	50.48	0.476	rgb(222,126,127)	1.9914	2,2
Foxf2	Ptprj	0.9367	50.48	0.479	rgb(222,126,126)	1.9914	2,2
Foxf2	Tmem163	0.9367	50.48	0.481	rgb(222,125,126)	1.9914	2,2
Gata1	Gadd45g	0.9367	50.48	0.477	rgb(222,126,127)	1.9914	2,2
Irf5	Rnf135	0.9367	50.48	0.484	rgb(222,125,126)	1.9914	2,2
Klf10	Bmp2	-0.9367	50.48	-4.8E-01	rgb(112,153,235)	1.9914	2,2
Klf10	Kctd14	0.9367	50.48	0.484	rgb(222,125,126)	1.9914	2,2
Klf13	Kdm6b	0.9367	50.48	0.478	rgb(222,126,127)	1.9914	2,2
Klf13	Trmt11	-0.9367	50.48	-4.8E-01	rgb(114,154,235)	1.9914	2,2
Klf6	Wee1	-0.9367	50.48	-4.8E-01	rgb(114,154,235)	1.9914	2,2
Mxi1	Aen	-0.9367	50.48	-4.8E-01	rgb(114,154,235)	1.9914	2,2
Myb	Tmem71	0.9367	50.48	0.484	rgb(222,125,125)	1.9914	2,2
Ncoa2	Nrip1	0.9367	50.48	0.477	rgb(222,126,127)	1.9914	2,2
Nfatc4	Camk2n1	0.9367	50.48	0.481	rgb(222,125,126)	1.9914	2,2
Nfatc4	Slc22a2	0.9367	50.48	0.484	rgb(222,125,126)	1.9914	2,2
Nfatc4	Zcchc12	0.9367	50.48	0.478	rgb(222,126,127)	1.9914	2,2
Nfkb2	Ets1	-0.9367	50.48	-4.8E-01	rgb(113,153,235)	1.9914	2,2
Nfkb2	Plagl1	0.9367	50.48	0.477	rgb(222,126,127)	1.9914	2,2
Nr3c1	Tmc6	0.9367	50.48	0.478	rgb(222,126,127)	1.9914	2,2
Plagl1	Ikzf2	0.9367	50.48	0.481	rgb(222,125,126)	1.9914	2,2
Pou2af1	Hs3st1	-0.9367	50.48	-4.8E-01	rgb(112,153,235)	1.9914	2,2
Rel	Gfod1	0.9367	50.48	0.483	rgb(222,125,126)	1.9914	2,2
Rest	Dhcr7	-0.9367	50.48	-4.8E-01	rgb(112,153,235)	1.9914	2,2
Rxra	Fgf2	0.9367	50.48	0.479	rgb(222,126,127)	1.9914	2,2
Rxra	Ptpn11	0.9367	50.48	0.478	rgb(222,126,127)	1.9914	2,2
Skil	Tgfbr1	0.9367	50.48	0.477	rgb(222,126,127)	1.9914	2,2
Sox5	Mab21l2	0.9367	50.48	0.481	rgb(222,125,126)	1.9914	2,2
Stat2	Il12rb2	0.9367	50.48	0.479	rgb(222,126,126)	1.9914	2,2
Tead1	Tln2	0.9367	50.48	0.476	rgb(222,126,127)	1.9914	2,2
Zbtb5	Cd24a	-0.9367	50.48	-4.8E-01	rgb(114,154,235)	1.9914	2,2
Zeb2	Jak2	0.9367	50.48	0.477	rgb(222,126,127)	1.9914	2,2
Zfhx3	Itsn1	0.9367	50.48	0.482	rgb(222,125,126)	1.9914	2,2
Zhx2	Ctnnd1	-0.9367	50.48	-4.8E-01	rgb(113,154,235)	1.9914	2,2
AW146154	Tnfsf8	0.9367	50.48	0.484	rgb(222,125,125)	1.9914	2,2
Adnp	Rraga	0.9367	50.48	0.478	rgb(222,126,127)	1.9914	2,2
Ahrr	Nlrc3	0.9367	50.48	0.477	rgb(222,126,127)	1.9914	2,2
Arid5a	Susd3	0.9367	50.48	0.478	rgb(222,126,127)	1.9914	2,2
Atf6b	Cisd3	-0.9367	50.48	-4.8E-01	rgb(113,154,235)	1.9914	2,2
Batf	Cntnap1	-0.9367	50.48	-4.8E-01	rgb(114,154,235)	1.9914	2,2
Cbx2	Ccdc126	-0.9367	50.48	-4.8E-01	rgb(112,153,235)	1.9914	2,2
Csrnp1	Arhgef10	0.9367	50.48	0.477	rgb(222,126,127)	1.9914	2,2
Cux1	Ss18	0.9367	50.48	0.477	rgb(222,126,127)	1.9914	2,2
Foxp1	Gap43	-0.9367	50.48	-4.8E-01	rgb(112,153,235)	1.9914	2,2
Glis2	Cercam	0.9367	50.48	0.477	rgb(222,126,127)	1.9914	2,2
Hmg20b	Dock11	-0.9367	50.48	-4.8E-01	rgb(113,154,235)	1.9914	2,2
Kdm5b	Bnip3	0.9367	50.48	0.479	rgb(222,126,126)	1.9914	2,2
L3mbtl3	Adamts6	0.9367	50.48	0.484	rgb(222,125,126)	1.9914	2,2
Mbnl2	Trerf1	0.9367	50.48	0.476	rgb(222,126,127)	1.9914	2,2
Mxd3	Acot11	0.9367	50.48	0.476	rgb(222,126,127)	1.9914	2,2
Npas4	Syn1	0.9367	50.48	0.483	rgb(222,125,126)	1.9914	2,2
Patz1	Arhgap10	0.9367	50.48	0.484	rgb(222,124,125)	1.9914	2,2
Prrx1	Lonp2	0.9367	50.48	0.483	rgb(222,125,126)	1.9914	2,2
Scml4	Epsti1	0.9367	50.48	0.48	rgb(222,125,126)	1.9914	2,2
Scml4	Ipcef1	0.9367	50.48	0.479	rgb(222,125,126)	1.9914	2,2
Scml4	Itm2a	0.9367	50.48	0.484	rgb(222,125,125)	1.9914	2,2
Scrt1	Espn	0.9367	50.48	0.481	rgb(222,125,126)	1.9914	2,2
Scrt1	Ppap2c	0.9367	50.48	0.48	rgb(222,125,126)	1.9914	2,2
Scrt1	Slc41a2	0.9367	50.48	0.481	rgb(222,125,126)	1.9914	2,2
Sgsm2	Ccrn4l	-0.9367	50.48	-4.8E-01	rgb(113,154,235)	1.9914	2,2
Sgsm2	Il9	-0.9367	50.48	-4.8E-01	rgb(113,154,235)	1.9914	2,2
Sgsm2	March9	0.9367	50.48	0.482	rgb(222,125,126)	1.9914	2,2
Six5	Bend5	-0.9367	50.48	-4.8E-01	rgb(113,154,235)	1.9914	2,2
Six5	Skil	-0.9367	50.48	-4.8E-01	rgb(113,154,235)	1.9914	2,2
Son	Exosc8	-0.9367	50.48	-4.8E-01	rgb(114,154,235)	1.9914	2,2
Tigd2	Mcm9	-0.9367	50.48	-4.8E-01	rgb(113,154,235)	1.9914	2,2
Vax2	Atp11a	-0.9367	50.48	-4.8E-01	rgb(113,154,235)	1.9914	2,2
Vax2	Atp6v1b1	0.9367	50.48	0.485	rgb(222,124,125)	1.9914	2,2
Zbtb32	C3	0.9367	50.48	0.478	rgb(222,126,127)	1.9914	2,2
Zbtb37	Kcna3	0.9367	50.48	0.477	rgb(222,126,127)	1.9914	2,2
Zbtb4	Nlrc3	0.9367	50.48	0.485	rgb(222,124,125)	1.9914	2,2
Zfp26	Rbm15	0.9367	50.48	0.48	rgb(222,125,126)	1.9914	2,2
Zfp277	Exosc8	0.9367	50.48	0.483	rgb(222,125,126)	1.9914	2,2
Zfp277	Fgd6	-0.9367	50.48	-4.8E-01	rgb(113,154,235)	1.9914	2,2
Zfp28	Kcnip2	0.9367	50.48	0.481	rgb(222,125,126)	1.9914	2,2
Zfp280d	Clic1	-0.9367	50.48	-4.8E-01	rgb(113,154,235)	1.9914	2,2
Zfp296	Helb	-0.9367	50.48	-4.8E-01	rgb(114,154,235)	1.9914	2,2
Zfp385a	Psrc1	0.9367	50.48	0.483	rgb(222,125,126)	1.9914	2,2
Zfp386	Emb	0.9367	50.48	0.479	rgb(222,126,127)	1.9914	2,2
Zfp449	Tcea3	0.9367	50.48	0.477	rgb(222,126,127)	1.9914	2,2
Zfp467	Siglec5	0.9367	50.48	0.48	rgb(222,125,126)	1.9914	2,2
Zfp467	Tgfb3	0.9367	50.48	0.478	rgb(222,126,127)	1.9914	2,2
Zfp473	Gpsm2	0.9367	50.48	0.484	rgb(222,124,125)	1.9914	2,2
Zfp524	Lime1	0.9367	50.48	0.476	rgb(222,126,127)	1.9914	2,2
Zfp524	Uqcrq	0.9367	50.48	0.48	rgb(222,125,126)	1.9914	2,2
Zfp629	Pcyox1l	-0.9367	50.48	-4.8E-01	rgb(113,154,235)	1.9914	2,2
Zfp629	Tbc1d16	0.9367	50.48	0.482	rgb(222,125,126)	1.9914	2,2
Zfp750	1700007K13Rik	0.9367	50.48	0.483	rgb(222,125,126)	1.9914	2,2
Zfp750	Commd9	0.9367	50.48	0.48	rgb(222,125,126)	1.9914	2,2
Zfp768	Dnajc12	0.9367	50.48	0.481	rgb(222,125,126)	1.9914	2,2
Zfp777	Nefh	0.9367	50.48	0.479	rgb(222,126,127)	1.9914	2,2
Zfp951	Guca1b	0.9367	50.48	0.479	rgb(222,126,127)	1.9914	2,2
Ahr	Nipal1	0.9349	50.47	0.474	rgb(222,126,127)	1.9912	2,2
Arid3a	Lamc1	0.9349	50.47	0.473	rgb(222,127,128)	1.9912	2,2
Bcl11b	Notch1	0.9349	50.47	0.474	rgb(222,126,127)	1.9912	2,2
Bcl6	Pgm2	-0.9349	50.47	-4.7E-01	rgb(115,155,235)	1.9912	2,2
Cebpg	Hspa4l	0.9349	50.47	0.471	rgb(222,127,128)	1.9912	2,2
Cebpg	Thap4	-0.9349	50.47	-4.7E-01	rgb(114,154,235)	1.9912	2,2
Creb3l1	Mdn1	-0.9349	50.47	-4.7E-01	rgb(114,154,235)	1.9912	2,2
Crem	Pde4d	0.9349	50.47	0.475	rgb(222,126,127)	1.9912	2,2
Dbp	Abcb1b	-0.9349	50.47	-4.7E-01	rgb(114,155,235)	1.9912	2,2
Elk3	Btla	-0.9349	50.47	-4.7E-01	rgb(115,155,235)	1.9912	2,2
Eomes	Trat1	0.9349	50.47	0.466	rgb(222,128,129)	1.9912	2,2
Fli1	Tacc1	0.9349	50.47	0.469	rgb(222,127,128)	1.9912	2,2
Foxo3	Exosc8	-0.9349	50.47	-4.7E-01	rgb(115,155,235)	1.9912	2,2
Foxo3	Narf	0.9349	50.47	0.466	rgb(222,128,129)	1.9912	2,2
Gata3	D630039A03Rik	0.9349	50.47	0.474	rgb(222,126,127)	1.9912	2,2
Gata3	Ticam2	0.9349	50.47	0.473	rgb(222,127,128)	1.9912	2,2
Hes1	Fam43a	0.9349	50.47	0.468	rgb(222,128,129)	1.9912	2,2
Hif1a	Sco1	0.9349	50.47	0.466	rgb(222,128,129)	1.9912	2,2
Irf1	Fas	0.9349	50.47	0.474	rgb(222,127,127)	1.9912	2,2
Irf4	Neto1	-0.9349	50.47	-4.7E-01	rgb(114,155,235)	1.9912	2,2
Irf5	Abhd4	0.9349	50.47	0.467	rgb(222,128,129)	1.9912	2,2
Irf5	Cttn	0.9349	50.47	0.47	rgb(222,127,128)	1.9912	2,2
Irf7	Isg20	0.9349	50.47	0.471	rgb(222,127,128)	1.9912	2,2
Irf8	Il2rb	0.9349	50.47	0.468	rgb(222,128,129)	1.9912	2,2
Jun	Stat5b	0.9349	50.47	0.471	rgb(222,127,128)	1.9912	2,2
Klf2	Kcnip2	0.9349	50.47	0.469	rgb(222,127,128)	1.9912	2,2
Lef1	Acp5	0.9349	50.47	0.471	rgb(222,127,128)	1.9912	2,2
Lyl1	Rab19	0.9349	50.47	0.468	rgb(222,128,129)	1.9912	2,2
Maff	Casz1	0.9349	50.47	0.466	rgb(222,128,129)	1.9912	2,2
Mycn	Asph	0.9349	50.47	0.471	rgb(222,127,128)	1.9912	2,2
Nfatc4	H2-Eb2	0.9349	50.47	0.472	rgb(222,127,128)	1.9912	2,2
Nfe2l2	Gfod1	-0.9349	50.47	-4.7E-01	rgb(116,155,235)	1.9912	2,2
Nfil3	Id2	0.9349	50.47	0.47	rgb(222,127,128)	1.9912	2,2
Npas2	Atp11a	0.9349	50.47	0.47	rgb(222,127,128)	1.9912	2,2
Nr1h2	Nucks1	-0.9349	50.47	-4.7E-01	rgb(115,155,235)	1.9912	2,2
Nr4a2	Crtam	0.9349	50.47	0.466	rgb(222,128,129)	1.9912	2,2
Plagl1	Eml1	0.9349	50.47	0.474	rgb(222,126,127)	1.9912	2,2
Plagl1	Sema4c	0.9349	50.47	0.474	rgb(222,126,127)	1.9912	2,2
Pou2af1	Crtam	0.9349	50.47	0.474	rgb(222,126,127)	1.9912	2,2
Relb	Higd1a	-0.9349	50.47	-4.7E-01	rgb(115,155,235)	1.9912	2,2
Rora	Syt11	0.9349	50.47	0.473	rgb(222,127,128)	1.9912	2,2
Rxra	Bcam	0.9349	50.47	0.466	rgb(222,128,129)	1.9912	2,2
Rxra	Myo18a	0.9349	50.47	0.475	rgb(222,126,127)	1.9912	2,2
Rxra	Slain1	0.9349	50.47	0.473	rgb(222,127,128)	1.9912	2,2
Smad3	Gadd45g	0.9349	50.47	0.467	rgb(222,128,129)	1.9912	2,2
Sox5	Ccr8	-0.9349	50.47	-4.7E-01	rgb(115,155,235)	1.9912	2,2
Sp4	Bend4	0.9349	50.47	0.474	rgb(222,126,127)	1.9912	2,2
Spib	Lrrc28	0.9349	50.47	0.471	rgb(222,127,128)	1.9912	2,2
Spib	Snx11	0.9349	50.47	0.47	rgb(222,127,128)	1.9912	2,2
Stat3	Hspb7	-0.9349	50.47	-4.7E-01	rgb(115,155,235)	1.9912	2,2
Stat5b	Gramd1b	-0.9349	50.47	-4.7E-01	rgb(116,156,235)	1.9912	2,2
Tcf4	1500009L16Rik	0.9349	50.47	0.472	rgb(222,127,128)	1.9912	2,2
Tead1	Sema6d	0.9349	50.47	0.47	rgb(222,127,128)	1.9912	2,2
Tsc22d1	Plxdc2	0.9349	50.47	0.474	rgb(222,126,127)	1.9912	2,2
Twist1	Glt28d2	0.9349	50.47	0.466	rgb(222,128,129)	1.9912	2,2
Vdr	Fbln1	0.9349	50.47	0.466	rgb(222,128,129)	1.9912	2,2
Whsc1	E2f7	0.9349	50.47	0.473	rgb(222,127,128)	1.9912	2,2
Xbp1	Fau	-0.9349	50.47	-4.7E-01	rgb(116,155,235)	1.9912	2,2
Zbtb5	Serpinf1	-0.9349	50.47	-4.7E-01	rgb(115,155,235)	1.9912	2,2
Zeb2	Tbc1d16	-0.9349	50.47	-4.7E-01	rgb(115,155,235)	1.9912	2,2
Bbx	Exoc4	0.9349	50.47	0.472	rgb(222,127,128)	1.9912	2,2
C030039L03Rik	Dnajc21	0.9349	50.47	0.467	rgb(222,128,129)	1.9912	2,2
Cbx2	Ctnnal1	0.9349	50.47	0.469	rgb(222,127,128)	1.9912	2,2
Ccdc17	Impg2	0.9349	50.47	0.466	rgb(222,128,129)	1.9912	2,2
Cux1	Dlg3	-0.9349	50.47	-4.7E-01	rgb(116,155,235)	1.9912	2,2
Cux1	Herc4	-0.9349	50.47	-4.7E-01	rgb(115,155,235)	1.9912	2,2
Dach2	Slc44a5	0.9349	50.47	0.469	rgb(222,128,128)	1.9912	2,2
Dpf1	Bbs5	0.9349	50.47	0.472	rgb(222,127,128)	1.9912	2,2
Drap1	Anapc1	-0.9349	50.47	-4.7E-01	rgb(114,154,235)	1.9912	2,2
Dzip1	Nsmaf	0.9349	50.47	0.47	rgb(222,127,128)	1.9912	2,2
Foxp1	Dgat1	-0.9349	50.47	-4.7E-01	rgb(114,155,235)	1.9912	2,2
Foxs1	Tmem176b	0.9349	50.47	0.469	rgb(222,127,128)	1.9912	2,2
Hmgb3	1190005I06Rik	0.9349	50.47	0.474	rgb(222,126,127)	1.9912	2,2
Ikzf3	Col5a3	-0.9349	50.47	-4.7E-01	rgb(115,155,235)	1.9912	2,2
Jazf1	Mid2	0.9349	50.47	0.475	rgb(222,126,127)	1.9912	2,2
Kdm2b	Abi3	-0.9349	50.47	-4.7E-01	rgb(115,155,235)	1.9912	2,2
Kdm2b	Atp2b4	-0.9349	50.47	-4.7E-01	rgb(116,156,235)	1.9912	2,2
Kdm2b	Spin4	0.9349	50.47	0.474	rgb(222,127,127)	1.9912	2,2
Kdm5b	Dab2ip	0.9349	50.47	0.469	rgb(222,127,128)	1.9912	2,2
L3mbtl3	Clic4	-0.9349	50.47	-4.7E-01	rgb(115,155,235)	1.9912	2,2
Lhx6	Ism1	0.9349	50.47	0.474	rgb(222,126,127)	1.9912	2,2
Meis3	Fbxw2	0.9349	50.47	0.465	rgb(222,128,129)	1.9912	2,2
Rbck1	Ears2	0.9349	50.47	0.474	rgb(222,126,127)	1.9912	2,2
Scrt1	Arrb1	0.9349	50.47	0.474	rgb(222,127,127)	1.9912	2,2
Scrt1	Neat1	0.9349	50.47	0.472	rgb(222,127,128)	1.9912	2,2
Sgsm2	Dlg3	0.9349	50.47	0.474	rgb(222,126,127)	1.9912	2,2
Sp110	Sqle	-0.9349	50.47	-4.7E-01	rgb(115,155,235)	1.9912	2,2
Tulp3	Creb3l2	0.9349	50.47	0.466	rgb(222,128,129)	1.9912	2,2
Vax2	B3galt2	0.9349	50.47	0.47	rgb(222,127,128)	1.9912	2,2
Vax2	Stard8	0.9349	50.47	0.473	rgb(222,127,128)	1.9912	2,2
Zbed6	Cnot1	0.9349	50.47	0.473	rgb(222,127,128)	1.9912	2,2
Zbtb32	Galnt3	0.9349	50.47	0.467	rgb(222,128,129)	1.9912	2,2
Zbtb32	Mtrf1	0.9349	50.47	0.467	rgb(222,128,129)	1.9912	2,2
Zbtb32	Trps1	0.9349	50.47	0.469	rgb(222,127,128)	1.9912	2,2
Zbtb4	Rgs14	0.9349	50.47	0.473	rgb(222,127,128)	1.9912	2,2
Zbtb44	Trove2	0.9349	50.47	0.474	rgb(222,126,127)	1.9912	2,2
Zbtb46	Serpinb6b	0.9349	50.47	0.469	rgb(222,127,128)	1.9912	2,2
Zbtb7c	Mylk	0.9349	50.47	0.472	rgb(222,127,128)	1.9912	2,2
Zbtb7c	Scarf2	0.9349	50.47	0.473	rgb(222,127,128)	1.9912	2,2
Zfp111	Apbb1ip	-0.9349	50.47	-4.7E-01	rgb(116,155,235)	1.9912	2,2
Zfp112	Krt17	0.9349	50.47	0.471	rgb(222,127,128)	1.9912	2,2
Zfp277	Rftn2	0.9349	50.47	0.472	rgb(222,127,128)	1.9912	2,2
Zfp280c	Hspa2	-0.9349	50.47	-4.7E-01	rgb(115,155,235)	1.9912	2,2
Zfp280d	Lgals1	-0.9349	50.47	-4.7E-01	rgb(116,155,235)	1.9912	2,2
Zfp354c	Acpp	0.9349	50.47	0.474	rgb(222,127,127)	1.9912	2,2
Zfp365	Dcxr	0.9349	50.47	0.471	rgb(222,127,128)	1.9912	2,2
Zfp367	Dars2	0.9349	50.47	0.475	rgb(222,126,127)	1.9912	2,2
Zfp386	Atp6v1d	0.9349	50.47	0.468	rgb(222,128,129)	1.9912	2,2
Zfp467	Hspg2	0.9349	50.47	0.47	rgb(222,127,128)	1.9912	2,2
Zfp473	Rps6ka3	0.9349	50.47	0.472	rgb(222,127,128)	1.9912	2,2
Zfp513	Mllt3	-0.9349	50.47	-4.7E-01	rgb(116,155,235)	1.9912	2,2
Zfp516	Ica1l	0.9349	50.47	0.469	rgb(222,127,128)	1.9912	2,2
Zfp703	M6pr	-0.9349	50.47	-4.7E-01	rgb(114,154,235)	1.9912	2,2
Zfp771	Tmem158	0.9349	50.47	0.473	rgb(222,127,128)	1.9912	2,2
Zfp777	Litaf	-0.9349	50.47	-4.7E-01	rgb(114,155,235)	1.9912	2,2
Zfp777	Pdxp	0.9349	50.47	0.466	rgb(222,128,129)	1.9912	2,2
Zmiz1	Apbb1ip	0.9349	50.47	0.47	rgb(222,127,128)	1.9912	2,2
Zmiz1	Sco1	-0.9349	50.47	-4.7E-01	rgb(115,155,235)	1.9912	2,2
Ahr	Ust	0.93309	50.46	0.46	rgb(222,129,130)	1.991	2,2
Atf6	P2ry2	0.93309	50.46	0.459	rgb(222,129,130)	1.991	2,2
Bcl6	March3	0.93309	50.46	0.462	rgb(222,129,130)	1.991	2,2
Cebpb	Slc9a3r1	0.93309	50.46	0.461	rgb(222,129,130)	1.991	2,2
Cebpz	Dhx33	0.93309	50.46	0.459	rgb(222,129,130)	1.991	2,2
Dbp	Kif5c	-0.93309	50.46	-4.6E-01	rgb(116,156,235)	1.991	2,2
E2f1	Dtl	0.93309	50.46	0.459	rgb(222,129,130)	1.991	2,2
Elf1	Synj1	0.93309	50.46	0.456	rgb(222,130,131)	1.991	2,2
Eomes	Ccr7	0.93309	50.46	0.457	rgb(222,130,131)	1.991	2,2
Epas1	Satb1	0.93309	50.46	0.46	rgb(222,129,130)	1.991	2,2
Ets1	Nlrc3	0.93309	50.46	0.458	rgb(222,130,131)	1.991	2,2
Fli1	Itgb1	-0.93309	50.46	-4.6E-01	rgb(116,156,235)	1.991	2,2
Foxf2	Bcl6b	-0.93309	50.46	-4.6E-01	rgb(116,156,235)	1.991	2,2
Foxo3	Exoc4	0.93309	50.46	0.459	rgb(222,129,130)	1.991	2,2
Foxp3	Satb1	-0.93309	50.46	-4.6E-01	rgb(117,156,235)	1.991	None
Gli3	Sgk1	0.93309	50.46	0.459	rgb(222,129,130)	1.991	2,2
Hic1	Ctsb	0.93309	50.46	0.457	rgb(222,130,131)	1.991	2,2
Hic1	Gfi1	0.93309	50.46	0.46	rgb(222,129,130)	1.991	2,2
Hif1a	Dach2	0.93309	50.46	0.457	rgb(222,130,131)	1.991	2,2
Hsf1	S100a1	-0.93309	50.46	-4.6E-01	rgb(117,156,235)	1.991	2,2
Irf2	Ly6e	0.93309	50.46	0.458	rgb(222,130,130)	1.991	2,2
Irf8	Jak3	0.93309	50.46	0.458	rgb(222,130,130)	1.991	2,2
Jun	Tnfrsf25	0.93309	50.46	0.461	rgb(222,129,130)	1.991	2,2
Klf4	Dusp14	0.93309	50.46	0.463	rgb(222,129,129)	1.991	2,2
Maff	Ppm1d	-0.93309	50.46	-4.6E-01	rgb(117,156,235)	1.991	2,2
Mafg	Sh3kbp1	-0.93309	50.46	-4.6E-01	rgb(117,156,235)	1.991	2,2
Msc	Cav1	0.93309	50.46	0.46	rgb(222,129,130)	1.991	2,2
Myc	Max	0.93309	50.46	0.456	rgb(222,130,131)	1.991	2,2
Nfkb2	Tspan3	0.93309	50.46	0.457	rgb(222,130,131)	1.991	2,2
Nr4a1	Tmed3	-0.93309	50.46	-4.6E-01	rgb(118,157,234)	1.991	2,2
Nr4a2	Fam46c	-0.93309	50.46	-4.6E-01	rgb(117,156,235)	1.991	2,2
Plagl1	Tnnt2	0.93309	50.46	0.458	rgb(222,130,130)	1.991	2,2
Relb	Plod2	-0.93309	50.46	-4.6E-01	rgb(117,156,235)	1.991	2,2
Runx2	Basp1	0.93309	50.46	0.458	rgb(222,129,130)	1.991	2,2
Runx2	Klf2	-0.93309	50.46	-4.6E-01	rgb(118,157,234)	1.991	2,2
Satb1	Kif3a	0.93309	50.46	0.458	rgb(222,130,131)	1.991	2,2
Six1	Cd200r4	0.93309	50.46	0.463	rgb(222,129,130)	1.991	2,2
Sp4	Ccdc57	-0.93309	50.46	-4.6E-01	rgb(116,156,235)	1.991	2,2
Sp4	Thoc3	-0.93309	50.46	-4.6E-01	rgb(117,156,235)	1.991	2,2
Tbx21	Bcl3	0.93309	50.46	0.462	rgb(222,129,130)	1.991	2,2
Tcf12	Dhrs1	-0.93309	50.46	-4.6E-01	rgb(117,156,235)	1.991	2,2
Tead1	Rragd	0.93309	50.46	0.46	rgb(222,129,130)	1.991	2,2
Tef	Tnk2	-0.93309	50.46	-4.6E-01	rgb(116,156,235)	1.991	2,2
Tsc22d1	Rasgef1b	0.93309	50.46	0.462	rgb(222,129,130)	1.991	2,2
Vdr	Leprel4	0.93309	50.46	0.459	rgb(222,129,130)	1.991	2,2
Zbtb17	Kctd6	-0.93309	50.46	-4.6E-01	rgb(117,156,234)	1.991	2,2
Adnp	Hist4h4	-0.93309	50.46	-4.6E-01	rgb(117,156,235)	1.991	2,2
Ankzf1	3110057O12Rik	0.93309	50.46	0.462	rgb(222,129,130)	1.991	2,2
Atmin	Litaf	0.93309	50.46	0.463	rgb(222,129,130)	1.991	2,2
Cc2d1a	Cenpw	-0.93309	50.46	-4.6E-01	rgb(117,156,234)	1.991	2,2
Creb3l2	Spred3	0.93309	50.46	0.456	rgb(222,130,131)	1.991	2,2
Cux1	Unc93b1	-0.93309	50.46	-4.6E-01	rgb(117,156,235)	1.991	2,2
Dach2	Hif1a	0.93309	50.46	0.458	rgb(222,130,131)	1.991	2,2
Drap1	Pknox1	-0.93309	50.46	-4.6E-01	rgb(118,157,234)	1.991	2,2
Foxb1	Prr5l	0.93309	50.46	0.463	rgb(222,129,129)	1.991	2,2
Foxb1	Rora	0.93309	50.46	0.456	rgb(222,130,131)	1.991	2,2
Foxp1	Batf3	-0.93309	50.46	-4.6E-01	rgb(118,157,234)	1.991	2,2
Foxp2	Sh2d4a	0.93309	50.46	0.464	rgb(222,128,129)	1.991	2,2
Homez	Irf5	0.93309	50.46	0.457	rgb(222,130,131)	1.991	2,2
Ikzf2	Agpat9	-0.93309	50.46	-4.6E-01	rgb(116,156,235)	1.991	2,2
Ikzf2	Galm	0.93309	50.46	0.459	rgb(222,129,130)	1.991	2,2
Ikzf2	Ptger4	0.93309	50.46	0.456	rgb(222,130,131)	1.991	2,2
Ikzf4	Gpr146	0.93309	50.46	0.46	rgb(222,129,130)	1.991	2,2
Ikzf4	Mllt6	0.93309	50.46	0.462	rgb(222,129,130)	1.991	2,2
Jazf1	Tnfsf9	0.93309	50.46	0.457	rgb(222,130,131)	1.991	2,2
Kdm2b	5730508B09Rik	-0.93309	50.46	-4.6E-01	rgb(117,156,234)	1.991	2,2
Kdm5b	Tmem71	0.93309	50.46	0.458	rgb(222,129,130)	1.991	2,2
Lhx6	Agap1	0.93309	50.46	0.458	rgb(222,130,131)	1.991	2,2
Litaf	Cd84	0.93309	50.46	0.461	rgb(222,129,130)	1.991	2,2
Mbnl2	Jup	0.93309	50.46	0.463	rgb(222,129,130)	1.991	2,2
Meis3	Ppp2r5b	0.93309	50.46	0.455	rgb(222,130,131)	1.991	2,2
Nacc2	Amotl2	0.93309	50.46	0.456	rgb(222,130,131)	1.991	2,2
Nkx1-2	Lhpp	0.93309	50.46	0.458	rgb(222,130,130)	1.991	2,2
Phf1	0610007P14Rik	-0.93309	50.46	-4.6E-01	rgb(118,157,234)	1.991	2,2
Prrx1	Amotl2	0.93309	50.46	0.457	rgb(222,130,131)	1.991	2,2
Sgsm2	Cul9	0.93309	50.46	0.459	rgb(222,129,130)	1.991	2,2
Six5	Thap4	0.93309	50.46	0.461	rgb(222,129,130)	1.991	2,2
Snai3	Cd93	0.93309	50.46	0.455	rgb(222,130,131)	1.991	2,2
Sp6	Sema4f	-0.93309	50.46	-4.6E-01	rgb(118,157,234)	1.991	2,2
Tet3	Cnnm3	0.93309	50.46	0.459	rgb(222,129,130)	1.991	2,2
Tfdp2	Appl2	0.93309	50.46	0.456	rgb(222,130,131)	1.991	2,2
Vax2	Slc9a9	0.93309	50.46	0.463	rgb(222,129,130)	1.991	2,2
Zbed4	Fancm	0.93309	50.46	0.461	rgb(222,129,130)	1.991	2,2
Zbtb10	Ifit1	0.93309	50.46	0.456	rgb(222,130,131)	1.991	2,2
Zbtb3	Ccdc92	-0.93309	50.46	-4.6E-01	rgb(117,156,234)	1.991	2,2
Zbtb46	Cd44	0.93309	50.46	0.457	rgb(222,130,131)	1.991	2,2
Zfp113	Ptpn1	-0.93309	50.46	-4.6E-01	rgb(118,157,234)	1.991	2,2
Zfp120	Asnsd1	0.93309	50.46	0.46	rgb(222,129,130)	1.991	2,2
Zfp146	Batf3	-0.93309	50.46	-4.6E-01	rgb(117,156,235)	1.991	2,2
Zfp146	Cd47	-0.93309	50.46	-4.6E-01	rgb(118,157,234)	1.991	2,2
Zfp219	Stat4	0.93309	50.46	0.464	rgb(222,128,129)	1.991	2,2
Zfp280b	Itgb1	0.93309	50.46	0.456	rgb(222,130,131)	1.991	2,2
Zfp341	Glis1	0.93309	50.46	0.463	rgb(222,129,130)	1.991	2,2
Zfp358	Sorcs2	-0.93309	50.46	-4.6E-01	rgb(118,157,234)	1.991	2,2
Zfp365	Eda2r	0.93309	50.46	0.461	rgb(222,129,130)	1.991	2,2
Zfp386	Dph1	-0.93309	50.46	-4.6E-01	rgb(117,156,235)	1.991	2,2
Zfp467	Acsbg1	-0.93309	50.46	-4.6E-01	rgb(116,156,235)	1.991	2,2
Zfp473	Rtkn2	0.93309	50.46	0.461	rgb(222,129,130)	1.991	2,2
Zfp536	Ass1	0.93309	50.46	0.456	rgb(222,130,131)	1.991	2,2
Zfp536	Tlcd1	-0.93309	50.46	-4.6E-01	rgb(117,156,234)	1.991	2,2
Zfp580	Psmd8	0.93309	50.46	0.463	rgb(222,128,129)	1.991	2,2
Zfp605	Ift81	0.93309	50.46	0.462	rgb(222,129,130)	1.991	2,2
Zfp750	Aga	0.93309	50.46	0.456	rgb(222,130,131)	1.991	2,2
Zfp91	Ndrg2	-0.93309	50.46	-4.6E-01	rgb(117,156,235)	1.991	2,2
Zfp951	Rab4a	-0.93309	50.46	-4.6E-01	rgb(117,156,235)	1.991	2,2
Zfp956	Bambi	0.93309	50.46	0.457	rgb(222,130,131)	1.991	2,2
Zkscan17	Angptl6	0.93309	50.46	0.464	rgb(222,128,129)	1.991	2,2
Bach1	Zdhhc2	-0.93128	50.45	-4.5E-01	rgb(119,158,234)	1.9908	2,2
Cebpb	Whamm	0.93128	50.45	0.449	rgb(222,131,132)	1.9908	2,2
Cebpg	Pycr1	0.93128	50.45	0.454	rgb(222,130,131)	1.9908	2,2
Crem	Galc	0.93128	50.45	0.454	rgb(222,130,131)	1.9908	2,2
Elf1	Rnf125	0.93128	50.45	0.454	rgb(222,130,131)	1.9908	2,2
Elk3	1110007C09Rik	0.93128	50.45	0.452	rgb(222,131,132)	1.9908	2,2
Epas1	Myo6	0.93128	50.45	0.447	rgb(222,132,133)	1.9908	2,2
Ets2	Ptpn1	-0.93128	50.45	-4.5E-01	rgb(120,158,234)	1.9908	2,2
Etv4	Aldh1l2	0.93128	50.45	0.445	rgb(222,132,133)	1.9908	2,2
Etv5	Tnip3	-0.93128	50.45	-4.5E-01	rgb(119,157,234)	1.9908	2,2
Fosl2	Lrmp	-0.93128	50.45	-4.5E-01	rgb(119,158,234)	1.9908	2,2
Foxf2	Dusp6	0.93128	50.45	0.447	rgb(222,132,132)	1.9908	2,2
Gfi1	Rassf3	-0.93128	50.45	-4.5E-01	rgb(119,157,234)	1.9908	2,2
Gli3	9430020K01Rik	0.93128	50.45	0.445	rgb(222,132,133)	1.9908	2,2
Gli3	Lpin2	-0.93128	50.45	-4.5E-01	rgb(120,158,234)	1.9908	2,2
Gli3	Trim9	0.93128	50.45	0.452	rgb(222,131,132)	1.9908	2,2
Hif1a	Flot1	0.93128	50.45	0.449	rgb(222,131,132)	1.9908	2,2
Hlx	Tspan13	0.93128	50.45	0.45	rgb(222,131,132)	1.9908	2,2
Irf4	Angpt1	-0.93128	50.45	-4.5E-01	rgb(118,157,234)	1.9908	2,2
Irf4	Icosl	-0.93128	50.45	-4.5E-01	rgb(119,157,234)	1.9908	2,2
Irf4	Tacc2	0.93128	50.45	0.449	rgb(222,131,132)	1.9908	2,2
Irf5	Cacna1s	0.93128	50.45	0.453	rgb(222,130,131)	1.9908	2,2
Irf5	Phldb1	0.93128	50.45	0.45	rgb(222,131,132)	1.9908	2,2
Jun	Apol9b	0.93128	50.45	0.445	rgb(222,132,133)	1.9908	2,2
Jun	Klf10	0.93128	50.45	0.453	rgb(222,130,131)	1.9908	2,2
Klf13	Fam189b	0.93128	50.45	0.446	rgb(222,132,133)	1.9908	2,2
Klf6	Lgals1	0.93128	50.45	0.447	rgb(222,132,132)	1.9908	2,2
Klf6	Zfp652	-0.93128	50.45	-4.5E-01	rgb(120,158,234)	1.9908	2,2
Klf7	Pik3ip1	0.93128	50.45	0.448	rgb(222,131,132)	1.9908	2,2
Lef1	S1pr3	-0.93128	50.45	-4.5E-01	rgb(119,157,234)	1.9908	2,2
Lef1	Zfp36l2	0.93128	50.45	0.453	rgb(222,131,131)	1.9908	2,2
Lhx2	Gys1	0.93128	50.45	0.45	rgb(222,131,132)	1.9908	2,2
Lhx2	Sfmbt2	0.93128	50.45	0.45	rgb(222,131,132)	1.9908	2,2
Mafg	N4bp2l1	-0.93128	50.45	-4.5E-01	rgb(119,157,234)	1.9908	2,2
Mafg	Nsmaf	-0.93128	50.45	-4.5E-01	rgb(120,158,234)	1.9908	2,2
Mxi1	Itga7	0.93128	50.45	0.45	rgb(222,131,132)	1.9908	2,2
Myb	Slc14a1	0.93128	50.45	0.446	rgb(222,132,133)	1.9908	2,2
Ncoa2	C1rl	-0.93128	50.45	-4.5E-01	rgb(120,158,234)	1.9908	2,2
Nfatc4	Pde4a	0.93128	50.45	0.448	rgb(222,131,132)	1.9908	2,2
Nfatc4	Zscan29	0.93128	50.45	0.455	rgb(222,130,131)	1.9908	2,2
Nfil3	Rbpj	0.93128	50.45	0.447	rgb(222,132,132)	1.9908	2,2
Nfkb2	Ankrd33b	0.93128	50.45	0.452	rgb(222,131,132)	1.9908	2,2
Nfkb2	Nfkbie	0.93128	50.45	0.448	rgb(222,131,132)	1.9908	2,2
Nr1d1	Tnk2	0.93128	50.45	0.449	rgb(222,131,132)	1.9908	2,2
Nr3c1	Trip10	-0.93128	50.45	-4.5E-01	rgb(120,158,234)	1.9908	2,2
Otx1	Rimklb	0.93128	50.45	0.451	rgb(222,131,132)	1.9908	2,2
Pbx2	Mpdu1	-0.93128	50.45	-4.5E-01	rgb(118,157,234)	1.9908	2,2
Plagl1	Ms4a4c	0.93128	50.45	0.445	rgb(222,132,133)	1.9908	2,2
Plagl1	Slc38a1	0.93128	50.45	0.448	rgb(222,131,132)	1.9908	2,2
Plagl2	Tab2	0.93128	50.45	0.447	rgb(222,132,132)	1.9908	2,2
Pou2af1	Fgf16	0.93128	50.45	0.449	rgb(222,131,132)	1.9908	2,2
Pou2af1	P2ry2	0.93128	50.45	0.451	rgb(222,131,132)	1.9908	2,2
Rarg	Dnajc21	-0.93128	50.45	-4.5E-01	rgb(120,158,234)	1.9908	2,2
Rbpj	Cish	0.93128	50.45	0.453	rgb(222,131,131)	1.9908	2,2
Rel	Fut8	0.93128	50.45	0.452	rgb(222,131,132)	1.9908	2,2
Relb	Apitd1	-0.93128	50.45	-4.5E-01	rgb(119,157,234)	1.9908	2,2
Rest	Bcl11b	0.93128	50.45	0.447	rgb(222,132,133)	1.9908	2,2
Rorc	Il17f	0.93128	50.45	0.453	rgb(222,130,131)	1.9908	2,2
Satb1	Oxct1	-0.93128	50.45	-4.5E-01	rgb(119,157,234)	1.9908	2,2
Smad4	Flot2	0.93128	50.45	0.454	rgb(222,130,131)	1.9908	2,2
Smad4	Itgb3bp	-0.93128	50.45	-4.5E-01	rgb(119,157,234)	1.9908	2,2
Smad4	Marcksl1	-0.93128	50.45	-4.5E-01	rgb(119,157,234)	1.9908	2,2
Spib	Ly96	0.93128	50.45	0.45	rgb(222,131,132)	1.9908	2,2
Srebf1	Chac1	0.93128	50.45	0.454	rgb(222,130,131)	1.9908	2,2
Stat1	Ncf1	0.93128	50.45	0.448	rgb(222,131,132)	1.9908	2,2
Stat5b	Serinc5	0.93128	50.45	0.449	rgb(222,131,132)	1.9908	2,2
Tbx21	Itga5	0.93128	50.45	0.452	rgb(222,131,132)	1.9908	2,2
Tcf4	Dmxl2	0.93128	50.45	0.449	rgb(222,131,132)	1.9908	2,2
Tcf4	Nedd4	0.93128	50.45	0.447	rgb(222,132,132)	1.9908	2,2
Tead1	Il2ra	0.93128	50.45	0.45	rgb(222,131,132)	1.9908	2,2
Tef	Aqp3	-0.93128	50.45	-4.5E-01	rgb(118,157,234)	1.9908	2,2
Trerf1	Tmem176a	0.93128	50.45	0.451	rgb(222,131,132)	1.9908	2,2
Vdr	Camkk1	0.93128	50.45	0.453	rgb(222,130,131)	1.9908	2,2
Xbp1	Foxp1	-0.93128	50.45	-4.5E-01	rgb(120,158,234)	1.9908	2,2
Xbp1	Gpatch4	-0.93128	50.45	-4.5E-01	rgb(120,158,234)	1.9908	2,2
Zbtb17	Il10rb	-0.93128	50.45	-4.5E-01	rgb(120,158,234)	1.9908	2,2
Zeb2	Sntb1	-0.93128	50.45	-4.5E-01	rgb(120,158,234)	1.9908	2,2
Zfhx3	Rasgef1b	0.93128	50.45	0.445	rgb(222,132,133)	1.9908	2,2
Zfp523	Podnl1	0.93128	50.45	0.449	rgb(222,131,132)	1.9908	2,2
Zic2	Gipr	0.93128	50.45	0.453	rgb(222,131,131)	1.9908	2,2
Akna	Cep68	0.93128	50.45	0.454	rgb(222,130,131)	1.9908	2,2
Akna	Proz	0.93128	50.45	0.449	rgb(222,131,132)	1.9908	2,2
Arid2	2210013O21Rik	-0.93128	50.45	-4.5E-01	rgb(119,157,234)	1.9908	2,2
Atmin	5830416P10Rik	0.93128	50.45	0.449	rgb(222,131,132)	1.9908	2,2
Atmin	Ski	-0.93128	50.45	-4.5E-01	rgb(118,157,234)	1.9908	2,2
Bhlhe40	Tg	0.93128	50.45	0.449	rgb(222,131,132)	1.9908	2,2
C030039L03Rik	Itga7	0.93128	50.45	0.452	rgb(222,131,132)	1.9908	2,2
Cdc5l	Mfge8	-0.93128	50.45	-4.5E-01	rgb(119,157,234)	1.9908	2,2
Cdc5l	S1pr2	-0.93128	50.45	-4.5E-01	rgb(119,157,234)	1.9908	2,2
Cux1	Gyk	-0.93128	50.45	-4.5E-01	rgb(120,158,234)	1.9908	2,2
Dmrta2	Thrb	0.93128	50.45	0.447	rgb(222,132,132)	1.9908	2,2
Dpf1	Ero1l	0.93128	50.45	0.454	rgb(222,130,131)	1.9908	2,2
Drap1	Fth1	0.93128	50.45	0.448	rgb(222,131,132)	1.9908	2,2
Drap1	Ptprcap	0.93128	50.45	0.447	rgb(222,132,133)	1.9908	2,2
Dzip1	Eaf2	-0.93128	50.45	-4.5E-01	rgb(120,158,234)	1.9908	2,2
Dzip1	Gli3	-0.93128	50.45	-4.5E-01	rgb(120,158,234)	1.9908	2,2
Foxs1	Tmem176a	0.93128	50.45	0.447	rgb(222,132,133)	1.9908	2,2
Ikzf2	Cnnm3	0.93128	50.45	0.448	rgb(222,131,132)	1.9908	2,2
Insm1	St7	0.93128	50.45	0.445	rgb(222,132,133)	1.9908	2,2
Kdm2b	Plekhf2	-0.93128	50.45	-4.5E-01	rgb(120,158,234)	1.9908	2,2
Kdm2b	Tapbpl	0.93128	50.45	0.452	rgb(222,131,132)	1.9908	2,2
Kdm5b	Utrn	0.93128	50.45	0.451	rgb(222,131,132)	1.9908	2,2
Litaf	Slamf7	0.93128	50.45	0.447	rgb(222,132,133)	1.9908	2,2
Mbnl2	St8sia6	0.93128	50.45	0.455	rgb(222,130,131)	1.9908	2,2
Mtf2	Mt1	-0.93128	50.45	-4.5E-01	rgb(119,158,234)	1.9908	2,2
Mxd3	Cdkn2c	0.93128	50.45	0.445	rgb(222,132,133)	1.9908	2,2
Mxd3	Vim	0.93128	50.45	0.453	rgb(222,130,131)	1.9908	2,2
Ovol1	Slc2a3	0.93128	50.45	0.452	rgb(222,131,132)	1.9908	2,2
Phf1	St7	-0.93128	50.45	-4.5E-01	rgb(119,157,234)	1.9908	2,2
Plscr1	Bcl2l2	0.93128	50.45	0.447	rgb(222,132,133)	1.9908	2,2
Scml4	Rab19	0.93128	50.45	0.446	rgb(222,132,133)	1.9908	2,2
Sgsm2	Lgals1	-0.93128	50.45	-4.5E-01	rgb(120,158,234)	1.9908	2,2
Six5	Adrb2	-0.93128	50.45	-4.5E-01	rgb(119,158,234)	1.9908	2,2
Six5	Tex15	0.93128	50.45	0.449	rgb(222,131,132)	1.9908	2,2
Sox12	Zc3hav1l	0.93128	50.45	0.455	rgb(222,130,131)	1.9908	2,2
Sox13	Kcna3	0.93128	50.45	0.454	rgb(222,130,131)	1.9908	2,2
Tal2	Il22	-0.93128	50.45	-4.5E-01	rgb(118,157,234)	1.9908	2,2
Tbx6	Vasn	0.93128	50.45	0.45	rgb(222,131,132)	1.9908	2,2
Tet2	Gprin3	0.93128	50.45	0.45	rgb(222,131,132)	1.9908	2,2
Tigd2	Plcd1	0.93128	50.45	0.446	rgb(222,132,133)	1.9908	2,2
Tulp3	Hist1h1a	-0.93128	50.45	-4.5E-01	rgb(119,157,234)	1.9908	2,2
Vax2	Fut7	0.93128	50.45	0.446	rgb(222,132,133)	1.9908	2,2
Vax2	Il12rb1	0.93128	50.45	0.45	rgb(222,131,132)	1.9908	2,2
Vax2	Stk4	-0.93128	50.45	-4.5E-01	rgb(118,157,234)	1.9908	2,2
Ybx2	Fam198a	0.93128	50.45	0.446	rgb(222,132,133)	1.9908	2,2
Zbtb1	Gramd1b	0.93128	50.45	0.445	rgb(222,132,133)	1.9908	2,2
Zbtb32	Fam111a	0.93128	50.45	0.45	rgb(222,131,132)	1.9908	2,2
Zbtb4	Cdc23	-0.93128	50.45	-4.5E-01	rgb(120,158,234)	1.9908	2,2
Zbtb46	Pla2g4f	0.93128	50.45	0.455	rgb(222,130,131)	1.9908	2,2
Zfp2	Ehbp1	0.93128	50.45	0.454	rgb(222,130,131)	1.9908	2,2
Zfp28	Mapkbp1	0.93128	50.45	0.451	rgb(222,131,132)	1.9908	2,2
Zfp362	Tmprss3	0.93128	50.45	0.453	rgb(222,131,131)	1.9908	2,2
Zfp362	Ttyh3	0.93128	50.45	0.455	rgb(222,130,131)	1.9908	2,2
Zfp365	4831440E17Rik	-0.93128	50.45	-4.5E-01	rgb(119,158,234)	1.9908	2,2
Zfp385a	1700007K13Rik	0.93128	50.45	0.45	rgb(222,131,132)	1.9908	2,2
Zfp385a	Pmm1	0.93128	50.45	0.454	rgb(222,130,131)	1.9908	2,2
Zfp395	Abat	-0.93128	50.45	-4.5E-01	rgb(119,157,234)	1.9908	2,2
Zfp407	Mpdu1	-0.93128	50.45	-4.5E-01	rgb(120,158,234)	1.9908	2,2
Zfp429	Cox7a2l	0.93128	50.45	0.45	rgb(222,131,132)	1.9908	2,2
Zfp429	Klrd1	0.93128	50.45	0.453	rgb(222,130,131)	1.9908	2,2
Zfp473	Maged1	0.93128	50.45	0.45	rgb(222,131,132)	1.9908	2,2
Zfp473	Skap2	0.93128	50.45	0.455	rgb(222,130,131)	1.9908	2,2
Zfp473	Tjp3	0.93128	50.45	0.455	rgb(222,130,131)	1.9908	2,2
Zfp598	Mllt6	0.93128	50.45	0.453	rgb(222,131,131)	1.9908	2,2
Zfp629	Lpin2	0.93128	50.45	0.452	rgb(222,131,132)	1.9908	2,2
Zfp629	Mpp3	0.93128	50.45	0.451	rgb(222,131,132)	1.9908	2,2
Zfp655	Chm	0.93128	50.45	0.445	rgb(222,132,133)	1.9908	2,2
Zfp825	Gapdhs	-0.93128	50.45	-4.5E-01	rgb(119,157,234)	1.9908	2,2
Zfp831	Sh2d3c	0.93128	50.45	0.449	rgb(222,131,132)	1.9908	2,2
Zfp869	Ets2	0.93128	50.45	0.445	rgb(222,132,133)	1.9908	2,2
Zfp870	Tbccd1	0.93128	50.45	0.446	rgb(222,132,133)	1.9908	2,2
Zfp947	Mx2	0.93128	50.45	0.448	rgb(222,131,132)	1.9908	2,2
Zfp960	Tex15	0.93128	50.45	0.45	rgb(222,131,132)	1.9908	2,2
Zfx	Cisd3	-0.93128	50.45	-4.5E-01	rgb(120,158,234)	1.9908	2,2
Zkscan17	Spn	-0.93128	50.45	-4.5E-01	rgb(119,157,234)	1.9908	2,2
Ahr	Fam43a	-0.92947	50.44	-4.4E-01	rgb(121,158,234)	1.9906	2,2
Arid3a	B4galnt1	-0.92947	50.44	-4.4E-01	rgb(122,159,234)	1.9906	2,2
Atf6	Lamc1	0.92947	50.44	0.437	rgb(222,133,134)	1.9906	2,2
Atf6	Spire1	0.92947	50.44	0.44	rgb(222,133,134)	1.9906	2,2
Bach1	Rasgrp2	0.92947	50.44	0.437	rgb(222,134,134)	1.9906	2,2
Creb1	Il4ra	-0.92947	50.44	-4.4E-01	rgb(121,159,234)	1.9906	2,2
Ddit3	Cox6a2	0.92947	50.44	0.436	rgb(222,134,135)	1.9906	2,2
Egr1	Zfp36l1	0.92947	50.44	0.44	rgb(222,133,134)	1.9906	2,2
Epas1	Lactb	0.92947	50.44	0.436	rgb(222,134,135)	1.9906	2,2
Ets1	Matk	0.92947	50.44	0.436	rgb(222,134,135)	1.9906	2,2
Ets1	Tbxa2r	0.92947	50.44	0.441	rgb(222,133,134)	1.9906	None
Etv5	Zswim4	0.92947	50.44	0.435	rgb(222,134,135)	1.9906	2,2
Fos	Ets2	0.92947	50.44	0.435	rgb(222,134,135)	1.9906	2,2
Fosl1	Rnf217	-0.92947	50.44	-4.4E-01	rgb(123,160,234)	1.9906	2,2
Foxj1	Ggta1	0.92947	50.44	0.442	rgb(222,133,133)	1.9906	2,2
Foxo1	Scn3b	-0.92947	50.44	-4.4E-01	rgb(121,158,234)	1.9906	2,2
Foxo1	Ssh2	0.92947	50.44	0.44	rgb(222,133,134)	1.9906	2,2
Gfi1	Enpp4	0.92947	50.44	0.439	rgb(222,133,134)	1.9906	2,2
Gfi1	Jak2	0.92947	50.44	0.439	rgb(222,133,134)	1.9906	2,2
Hes1	Snhg6	0.92947	50.44	0.444	rgb(222,132,133)	1.9906	2,2
Hey1	Plekha6	0.92947	50.44	0.445	rgb(222,132,133)	1.9906	2,2
Hif3a	Clybl	0.92947	50.44	0.444	rgb(222,132,133)	1.9906	2,2
Hif3a	Nphp3	0.92947	50.44	0.436	rgb(222,134,135)	1.9906	2,2
Irf1	Insrr	0.92947	50.44	0.437	rgb(222,133,134)	1.9906	2,2
Irf1	Prdm1	0.92947	50.44	0.439	rgb(222,133,134)	1.9906	2,2
Irf4	Nqo2	-0.92947	50.44	-4.4E-01	rgb(121,159,234)	1.9906	2,2
Irf5	Cd80	0.92947	50.44	0.443	rgb(222,132,133)	1.9906	2,2
Irf5	Trpv2	0.92947	50.44	0.438	rgb(222,133,134)	1.9906	2,2
Irf8	Bcl11b	0.92947	50.44	0.442	rgb(222,133,133)	1.9906	2,2
Jdp2	Sars	0.92947	50.44	0.438	rgb(222,133,134)	1.9906	2,2
Jdp2	Tubb3	0.92947	50.44	0.437	rgb(222,134,134)	1.9906	2,2
Klf4	Asph	0.92947	50.44	0.438	rgb(222,133,134)	1.9906	2,2
Maf	Stab1	0.92947	50.44	0.441	rgb(222,133,134)	1.9906	2,2
Maff	Csrnp1	0.92947	50.44	0.441	rgb(222,133,134)	1.9906	2,2
Ncoa1	Csnk1e	0.92947	50.44	0.441	rgb(222,133,134)	1.9906	2,2
Ncoa1	Wdfy2	0.92947	50.44	0.442	rgb(222,133,134)	1.9906	2,2
Ncoa3	Cutc	-0.92947	50.44	-4.4E-01	rgb(122,159,234)	1.9906	2,2
Ncoa3	Trappc10	0.92947	50.44	0.438	rgb(222,133,134)	1.9906	2,2
Nfatc4	Insm1	0.92947	50.44	0.439	rgb(222,133,134)	1.9906	2,2
Nfe2l2	Ly6e	0.92947	50.44	0.437	rgb(222,133,134)	1.9906	2,2
Nfkb2	Nkx1-2	0.92947	50.44	0.436	rgb(222,134,135)	1.9906	2,2
Nfkb2	Tmem120b	0.92947	50.44	0.437	rgb(222,134,134)	1.9906	2,2
Nr2f6	Wrnip1	0.92947	50.44	0.441	rgb(222,133,134)	1.9906	2,2
Nr4a2	Bcl11b	-0.92947	50.44	-4.4E-01	rgb(122,159,234)	1.9906	2,2
Plagl1	Wnt10b	0.92947	50.44	0.436	rgb(222,134,135)	1.9906	2,2
Pou2af1	Bend3	0.92947	50.44	0.441	rgb(222,133,134)	1.9906	2,2
Pou2af1	Ppfibp1	0.92947	50.44	0.444	rgb(222,132,133)	1.9906	2,2
Rest	B3galt2	0.92947	50.44	0.439	rgb(222,133,134)	1.9906	2,2
Rest	Kdelc1	-0.92947	50.44	-4.4E-01	rgb(122,159,234)	1.9906	2,2
Rorc	Tdrkh	0.92947	50.44	0.439	rgb(222,133,134)	1.9906	2,2
Rxra	Pccb	0.92947	50.44	0.44	rgb(222,133,134)	1.9906	2,2
Smad4	Nefh	-0.92947	50.44	-4.4E-01	rgb(121,158,234)	1.9906	2,2
Tbx21	Gimap4	0.92947	50.44	0.438	rgb(222,133,134)	1.9906	2,2
Tbx21	Sema7a	0.92947	50.44	0.44	rgb(222,133,134)	1.9906	2,2
Tead1	Fmnl2	0.92947	50.44	0.436	rgb(222,134,135)	1.9906	2,2
Trerf1	Tmem176b	0.92947	50.44	0.444	rgb(222,132,133)	1.9906	2,2
Twist1	Ces2c	0.92947	50.44	0.438	rgb(222,133,134)	1.9906	2,2
Vdr	Galm	0.92947	50.44	0.438	rgb(222,133,134)	1.9906	2,2
Whsc1	Gen1	0.92947	50.44	0.44	rgb(222,133,134)	1.9906	2,2
Xbp1	Nucks1	-0.92947	50.44	-4.4E-01	rgb(121,158,234)	1.9906	2,2
Zbtb17	Adck1	0.92947	50.44	0.442	rgb(222,133,133)	1.9906	2,2
Zbtb17	Pank2	-0.92947	50.44	-4.4E-01	rgb(123,160,234)	1.9906	2,2
Zbtb5	Dock4	0.92947	50.44	0.436	rgb(222,134,135)	1.9906	2,2
AW146154	Zfp445	0.92947	50.44	0.44	rgb(222,133,134)	1.9906	2,2
Aebp2	Arhgef3	-0.92947	50.44	-4.4E-01	rgb(121,159,234)	1.9906	2,2
Ahdc1	Zfp831	0.92947	50.44	0.443	rgb(222,132,133)	1.9906	2,2
Ahrr	Dst	0.92947	50.44	0.442	rgb(222,133,134)	1.9906	2,2
Akna	C2cd3	0.92947	50.44	0.441	rgb(222,133,134)	1.9906	2,2
Batf	Fbn2	-0.92947	50.44	-4.4E-01	rgb(122,159,234)	1.9906	2,2
Batf	Mpp2	0.92947	50.44	0.442	rgb(222,133,133)	1.9906	2,2
Bcl6b	Tigit	0.92947	50.44	0.439	rgb(222,133,134)	1.9906	2,2
C030039L03Rik	3110057O12Rik	0.92947	50.44	0.439	rgb(222,133,134)	1.9906	2,2
Casz1	Dusp8	0.92947	50.44	0.445	rgb(222,132,133)	1.9906	2,2
Cenpb	1190002N15Rik	0.92947	50.44	0.445	rgb(222,132,133)	1.9906	2,2
Cic	Mex3d	0.92947	50.44	0.444	rgb(222,132,133)	1.9906	2,2
Creb3l2	Cyfip2	0.92947	50.44	0.437	rgb(222,134,134)	1.9906	2,2
Cxxc5	Sell	0.92947	50.44	0.444	rgb(222,132,133)	1.9906	2,2
Dzip1	Egln3	-0.92947	50.44	-4.4E-01	rgb(122,159,234)	1.9906	2,2
Dzip1	Shroom3	-0.92947	50.44	-4.4E-01	rgb(121,158,234)	1.9906	2,2
Foxp1	Rnf19b	-0.92947	50.44	-4.4E-01	rgb(121,159,234)	1.9906	2,2
Foxp2	Notch2	0.92947	50.44	0.437	rgb(222,134,134)	1.9906	2,2
Foxs1	Rgs16	0.92947	50.44	0.444	rgb(222,132,133)	1.9906	2,2
Foxs1	Selp	-0.92947	50.44	-4.4E-01	rgb(122,159,234)	1.9906	2,2
Hes5	BC018473	0.92947	50.44	0.437	rgb(222,133,134)	1.9906	2,2
Hmgb1	AI506816	0.92947	50.44	0.444	rgb(222,132,133)	1.9906	2,2
Ikzf2	Gm4858	0.92947	50.44	0.436	rgb(222,134,135)	1.9906	2,2
Ikzf4	Sept9	0.92947	50.44	0.435	rgb(222,134,135)	1.9906	2,2
Kdm2b	Mycbp2	0.92947	50.44	0.442	rgb(222,133,133)	1.9906	2,2
Kdm5b	Nfyb	0.92947	50.44	0.442	rgb(222,133,133)	1.9906	2,2
L3mbtl3	Sp6	0.92947	50.44	0.436	rgb(222,134,135)	1.9906	2,2
Lin54	Cep76	0.92947	50.44	0.438	rgb(222,133,134)	1.9906	2,2
Mtf2	Psmd8	-0.92947	50.44	-4.4E-01	rgb(121,158,234)	1.9906	2,2
Mxd3	Fbxo44	0.92947	50.44	0.435	rgb(222,134,135)	1.9906	2,2
Nkrf	Usp54	0.92947	50.44	0.443	rgb(222,132,133)	1.9906	2,2
Nkx1-2	Pappa2	0.92947	50.44	0.438	rgb(222,133,134)	1.9906	2,2
Phf1	Rell1	0.92947	50.44	0.442	rgb(222,133,134)	1.9906	2,2
Phf1	Xrcc5	-0.92947	50.44	-4.4E-01	rgb(122,159,234)	1.9906	2,2
Phf20	Fyco1	0.92947	50.44	0.437	rgb(222,134,134)	1.9906	2,2
Pou6f1	Calcrl	-0.92947	50.44	-4.4E-01	rgb(121,159,234)	1.9906	2,2
Prrx1	Thbs1	0.92947	50.44	0.437	rgb(222,133,134)	1.9906	2,2
Rfx7	Drosha	0.92947	50.44	0.441	rgb(222,133,134)	1.9906	2,2
Sgsm2	Nsmaf	0.92947	50.44	0.44	rgb(222,133,134)	1.9906	2,2
Sgsm2	Vav2	0.92947	50.44	0.444	rgb(222,132,133)	1.9906	2,2
Six5	Btla	0.92947	50.44	0.443	rgb(222,132,133)	1.9906	2,2
Six5	Slco4a1	0.92947	50.44	0.443	rgb(222,132,133)	1.9906	2,2
Sp140	Mx2	0.92947	50.44	0.435	rgb(222,134,135)	1.9906	2,2
Tbx6	Chrne	0.92947	50.44	0.445	rgb(222,132,133)	1.9906	2,2
Thap1	Tbc1d16	-0.92947	50.44	-4.4E-01	rgb(122,159,234)	1.9906	2,2
Tigd2	Gprin3	0.92947	50.44	0.439	rgb(222,133,134)	1.9906	2,2
Topors	Abcb1b	0.92947	50.44	0.445	rgb(222,132,133)	1.9906	2,2
Vax2	Adam12	0.92947	50.44	0.436	rgb(222,134,135)	1.9906	2,2
Vax2	Car5b	0.92947	50.44	0.436	rgb(222,134,135)	1.9906	2,2
Vax2	Ccl20	0.92947	50.44	0.441	rgb(222,133,134)	1.9906	2,2
Zbtb38	Abhd4	0.92947	50.44	0.439	rgb(222,133,134)	1.9906	2,2
Zbtb4	Tsen2	-0.92947	50.44	-4.4E-01	rgb(120,158,234)	1.9906	2,2
Zbtb46	Tnfsf15	0.92947	50.44	0.436	rgb(222,134,135)	1.9906	2,2
Zbtb48	Fndc8	0.92947	50.44	0.436	rgb(222,134,135)	1.9906	2,2
Zbtb7c	Pvt1	0.92947	50.44	0.444	rgb(222,132,133)	1.9906	2,2
Zfp112	1190002N15Rik	-0.92947	50.44	-4.4E-01	rgb(121,158,234)	1.9906	2,2
Zfp112	Piga	-0.92947	50.44	-4.4E-01	rgb(121,159,234)	1.9906	2,2
Zfp112	Smtnl2	-0.92947	50.44	-4.4E-01	rgb(122,159,234)	1.9906	2,2
Zfp26	Ept1	0.92947	50.44	0.436	rgb(222,134,135)	1.9906	2,2
Zfp26	Mgat5	0.92947	50.44	0.437	rgb(222,133,134)	1.9906	2,2
Zfp277	1500009L16Rik	0.92947	50.44	0.442	rgb(222,133,133)	1.9906	2,2
Zfp35	Dusp12	0.92947	50.44	0.436	rgb(222,134,135)	1.9906	2,2
Zfp365	Ccng1	0.92947	50.44	0.443	rgb(222,132,133)	1.9906	2,2
Zfp365	Cnn2	-0.92947	50.44	-4.4E-01	rgb(121,159,234)	1.9906	2,2
Zfp365	Zfp750	0.92947	50.44	0.439	rgb(222,133,134)	1.9906	2,2
Zfp367	Rnf149	-0.92947	50.44	-4.4E-01	rgb(122,159,234)	1.9906	2,2
Zfp407	Asf1a	-0.92947	50.44	-4.4E-01	rgb(121,158,234)	1.9906	2,2
Zfp473	Arhgef40	0.92947	50.44	0.44	rgb(222,133,134)	1.9906	2,2
Zfp511	Nt5dc1	-0.92947	50.44	-4.4E-01	rgb(121,159,234)	1.9906	2,2
Zfp598	Tnk2	0.92947	50.44	0.436	rgb(222,134,135)	1.9906	2,2
Zfp606	Ripk1	-0.92947	50.44	-4.4E-01	rgb(121,159,234)	1.9906	2,2
Zfp612	Tmem98	0.92947	50.44	0.442	rgb(222,133,133)	1.9906	2,2
Zfp629	Atf6	0.92947	50.44	0.439	rgb(222,133,134)	1.9906	2,2
Zfp64	Fbxw2	-0.92947	50.44	-4.4E-01	rgb(122,159,234)	1.9906	2,2
Zfp654	Mbtd1	0.92947	50.44	0.438	rgb(222,133,134)	1.9906	2,2
Zfp68	Ptprs	-0.92947	50.44	-4.4E-01	rgb(121,159,234)	1.9906	2,2
Zfp704	Xrcc5	0.92947	50.44	0.436	rgb(222,134,135)	1.9906	2,2
Zfp750	Abcb1b	0.92947	50.44	0.436	rgb(222,134,135)	1.9906	2,2
Zfp831	Smarca2	0.92947	50.44	0.442	rgb(222,133,134)	1.9906	2,2
Zfp868	Orm2	0.92947	50.44	0.439	rgb(222,133,134)	1.9906	2,2
Zfp882	Proz	0.92947	50.44	0.436	rgb(222,134,135)	1.9906	2,2
Zfp933	Sla2	-0.92947	50.44	-4.4E-01	rgb(121,159,234)	1.9906	2,2
Zfpm1	Rgs1	-0.92947	50.44	-4.4E-01	rgb(121,159,234)	1.9906	2,2
Zscan2	Stard10	0.92947	50.44	0.441	rgb(222,133,134)	1.9906	2,2
Zscan29	Lrfn1	-0.92947	50.44	-4.4E-01	rgb(121,158,234)	1.9906	2,2
Arid3a	Ms4a4b	-0.92766	50.43	-4.3E-01	rgb(123,160,233)	1.9904	2,2
Atf3	Ucp2	-0.92766	50.43	-4.3E-01	rgb(124,160,233)	1.9904	2,2
Bcl6	Nr1d1	0.92766	50.43	0.428	rgb(222,135,136)	1.9904	2,2
Cebpb	Calcrl	0.92766	50.43	0.433	rgb(222,134,135)	1.9904	2,2
Cebpg	Fkrp	-0.92766	50.43	-4.3E-01	rgb(123,160,233)	1.9904	2,2
Cebpg	Tm9sf4	-0.92766	50.43	-4.3E-01	rgb(124,161,233)	1.9904	2,2
Creb1	Mgll	-0.92766	50.43	-4.3E-01	rgb(124,161,233)	1.9904	2,2
Creb1	Sash3	-0.92766	50.43	-4.3E-01	rgb(123,160,233)	1.9904	2,2
Ddit3	Adm2	0.92766	50.43	0.434	rgb(222,134,135)	1.9904	2,2
Ebf1	Lum	0.92766	50.43	0.427	rgb(222,136,136)	1.9904	2,2
Elk3	Ergic1	0.92766	50.43	0.426	rgb(222,136,136)	1.9904	2,2
Elk3	Gdpd5	0.92766	50.43	0.433	rgb(222,134,135)	1.9904	2,2
Eomes	Itga4	0.92766	50.43	0.433	rgb(222,134,135)	1.9904	2,2
Epas1	Ar	0.92766	50.43	0.43	rgb(222,135,136)	1.9904	2,2
Epas1	Ccbl2	-0.92766	50.43	-4.3E-01	rgb(124,160,233)	1.9904	2,2
Epas1	Slc7a8	0.92766	50.43	0.43	rgb(222,135,136)	1.9904	2,2
Erg	C920009B18Rik	-0.92766	50.43	-4.3E-01	rgb(123,160,233)	1.9904	2,2
Ets1	Capn2	0.92766	50.43	0.435	rgb(222,134,135)	1.9904	2,2
Ets2	Pls3	-0.92766	50.43	-4.3E-01	rgb(124,160,233)	1.9904	2,2
Ets2	Sphk1	-0.92766	50.43	-4.3E-01	rgb(124,161,233)	1.9904	2,2
Etv6	Gbp5	0.92766	50.43	0.427	rgb(222,135,136)	1.9904	2,2
Etv6	Ifi203	-0.92766	50.43	-4.3E-01	rgb(123,160,233)	1.9904	2,2
Fli1	Aacs	-0.92766	50.43	-4.3E-01	rgb(123,160,233)	1.9904	2,2
Fli1	Penk	-0.92766	50.43	-4.3E-01	rgb(124,161,233)	1.9904	2,2
Foxf2	Adora2b	0.92766	50.43	0.43	rgb(222,135,136)	1.9904	2,2
Foxf2	Tspan7	0.92766	50.43	0.434	rgb(222,134,135)	1.9904	2,2
Foxp3	Col15a1	0.92766	50.43	0.429	rgb(222,135,136)	1.9904	2,2
Gata1	Fut8	-0.92766	50.43	-4.3E-01	rgb(124,160,233)	1.9904	2,2
Gfi1	5430421N21Rik	-0.92766	50.43	-4.3E-01	rgb(123,160,233)	1.9904	2,2
Hey1	Me2	0.92766	50.43	0.434	rgb(222,134,135)	1.9904	2,2
Hey1	Specc1	-0.92766	50.43	-4.3E-01	rgb(124,161,233)	1.9904	2,2
Hic1	Cttn	0.92766	50.43	0.43	rgb(222,135,136)	1.9904	2,2
Hif3a	Myh10	0.92766	50.43	0.429	rgb(222,135,136)	1.9904	2,2
Hlx	Lrrk1	0.92766	50.43	0.428	rgb(222,135,136)	1.9904	2,2
Hsf4	Map4k5	-0.92766	50.43	-4.3E-01	rgb(125,161,233)	1.9904	2,2
Irf2	Skil	-0.92766	50.43	-4.3E-01	rgb(125,161,233)	1.9904	2,2
Irf4	Bank1	-0.92766	50.43	-4.3E-01	rgb(123,160,233)	1.9904	2,2
Irf4	Herc6	-0.92766	50.43	-4.3E-01	rgb(123,160,233)	1.9904	2,2
Irf5	Mrgpre	0.92766	50.43	0.427	rgb(222,135,136)	1.9904	2,2
Irf7	Oas1c	0.92766	50.43	0.429	rgb(222,135,136)	1.9904	2,2
Jun	Nfkbia	0.92766	50.43	0.429	rgb(222,135,136)	1.9904	2,2
Jun	Ninj1	0.92766	50.43	0.43	rgb(222,135,136)	1.9904	2,2
Klf2	Nkain1	-0.92766	50.43	-4.3E-01	rgb(124,160,233)	1.9904	2,2
Klf2	Tbx21	-0.92766	50.43	-4.3E-01	rgb(124,161,233)	1.9904	2,2
Klf2	Ypel2	0.92766	50.43	0.433	rgb(222,134,135)	1.9904	2,2
Klf3	Fasl	0.92766	50.43	0.428	rgb(222,135,136)	1.9904	2,2
Klf6	Clic4	0.92766	50.43	0.428	rgb(222,135,136)	1.9904	2,2
Lef1	Tgfbr3	0.92766	50.43	0.426	rgb(222,136,136)	1.9904	2,2
Maf	Ctla2b	0.92766	50.43	0.43	rgb(222,135,136)	1.9904	2,2
Maf	Smtn	0.92766	50.43	0.433	rgb(222,134,135)	1.9904	2,2
Myb	Ctss	0.92766	50.43	0.426	rgb(222,136,137)	1.9904	2,2
Myb	Dleu7	-0.92766	50.43	-4.3E-01	rgb(123,160,233)	1.9904	2,2
Myb	Nqo2	0.92766	50.43	0.432	rgb(222,134,135)	1.9904	2,2
Myc	Plekha2	-0.92766	50.43	-4.3E-01	rgb(124,161,233)	1.9904	2,2
Ncoa1	Arid3a	0.92766	50.43	0.431	rgb(222,135,136)	1.9904	2,2
Ncoa1	Edaradd	-0.92766	50.43	-4.3E-01	rgb(125,161,233)	1.9904	2,2
Ncoa1	Syne1	0.92766	50.43	0.429	rgb(222,135,136)	1.9904	2,2
Nfatc1	Ermn	-0.92766	50.43	-4.3E-01	rgb(123,160,233)	1.9904	2,2
Nfatc2	Sema4d	0.92766	50.43	0.431	rgb(222,135,136)	1.9904	2,2
Nfkb2	Emp1	-0.92766	50.43	-4.3E-01	rgb(124,160,233)	1.9904	2,2
Nfkb2	Tmtc4	-0.92766	50.43	-4.3E-01	rgb(124,161,233)	1.9904	2,2
Nkx3-1	Asb16	0.92766	50.43	0.43	rgb(222,135,136)	1.9904	2,2
Nr4a1	Chm	-0.92766	50.43	-4.3E-01	rgb(124,160,233)	1.9904	2,2
Pcgf2	Bmyc	0.92766	50.43	0.434	rgb(222,134,135)	1.9904	2,2
Plagl1	Fam178b	0.92766	50.43	0.431	rgb(222,135,136)	1.9904	2,2
Pou2f2	Tgfbr3	-0.92766	50.43	-4.3E-01	rgb(124,161,233)	1.9904	2,2
Pparg	Epas1	0.92766	50.43	0.434	rgb(222,134,135)	1.9904	2,2
Rbpj	Lama5	0.92766	50.43	0.426	rgb(222,136,137)	1.9904	2,2
Rreb1	Zfp827	0.92766	50.43	0.428	rgb(222,135,136)	1.9904	2,2
Satb1	Extl3	-0.92766	50.43	-4.3E-01	rgb(124,160,233)	1.9904	2,2
Smad4	Zfp239	-0.92766	50.43	-4.3E-01	rgb(125,161,233)	1.9904	2,2
Sp4	Srsf12	0.92766	50.43	0.427	rgb(222,135,136)	1.9904	2,2
Spib	Ssh2	-0.92766	50.43	-4.3E-01	rgb(123,160,233)	1.9904	2,2
Srebf1	Flna	0.92766	50.43	0.431	rgb(222,135,136)	1.9904	2,2
Stat4	Lsp1	0.92766	50.43	0.431	rgb(222,135,135)	1.9904	2,2
Stat4	Ppm1k	0.92766	50.43	0.425	rgb(222,136,137)	1.9904	2,2
Tead1	Pigr	0.92766	50.43	0.43	rgb(222,135,136)	1.9904	2,2
Thra	Galnt12	0.92766	50.43	0.428	rgb(222,135,136)	1.9904	2,2
Trps1	Sirpa	-0.92766	50.43	-4.3E-01	rgb(123,160,233)	1.9904	2,2
2810021J22Rik	Mx2	0.92766	50.43	0.431	rgb(222,135,135)	1.9904	2,2
Ahrr	Gpr15	0.92766	50.43	0.433	rgb(222,134,135)	1.9904	2,2
Ahrr	Lgr4	0.92766	50.43	0.428	rgb(222,135,136)	1.9904	2,2
Ahrr	Ormdl1	-0.92766	50.43	-4.3E-01	rgb(125,161,233)	1.9904	2,2
Akna	Arhgef6	0.92766	50.43	0.426	rgb(222,136,136)	1.9904	2,2
Akna	Nlrc3	0.92766	50.43	0.425	rgb(222,136,137)	1.9904	2,2
Arid3b	Ggta1	-0.92766	50.43	-4.3E-01	rgb(124,161,233)	1.9904	2,2
Arnt2	Cacna1c	0.92766	50.43	0.43	rgb(222,135,136)	1.9904	2,2
Atmin	Gramd1b	0.92766	50.43	0.425	rgb(222,136,137)	1.9904	2,2
Batf	Hmcn1	-0.92766	50.43	-4.3E-01	rgb(124,160,233)	1.9904	2,2
C030039L03Rik	Fzd7	0.92766	50.43	0.433	rgb(222,134,135)	1.9904	2,2
Casz1	Dlgap3	0.92766	50.43	0.432	rgb(222,135,135)	1.9904	2,2
Creb3l2	Ddr1	0.92766	50.43	0.433	rgb(222,134,135)	1.9904	2,2
Creb3l2	Fosl2	0.92766	50.43	0.431	rgb(222,135,136)	1.9904	2,2
Creb3l2	Snx11	-0.92766	50.43	-4.3E-01	rgb(124,160,233)	1.9904	2,2
Cxxc5	Acsl4	-0.92766	50.43	-4.3E-01	rgb(124,160,233)	1.9904	2,2
Dach2	Gatsl3	0.92766	50.43	0.429	rgb(222,135,136)	1.9904	2,2
Dzip1	Nlrc5	0.92766	50.43	0.425	rgb(222,136,137)	1.9904	2,2
Dzip1	Smarca2	0.92766	50.43	0.43	rgb(222,135,136)	1.9904	2,2
Fbxl19	Cln5	-0.92766	50.43	-4.3E-01	rgb(125,161,233)	1.9904	2,2
Foxb1	Abcb9	0.92766	50.43	0.433	rgb(222,134,135)	1.9904	2,2
Foxb1	Rnf144b	0.92766	50.43	0.435	rgb(222,134,135)	1.9904	2,2
Glis1	Acot12	0.92766	50.43	0.426	rgb(222,136,136)	1.9904	2,2
Gtf2ird1	Itga5	0.92766	50.43	0.426	rgb(222,136,136)	1.9904	2,2
Hmgb3	Il9r	0.92766	50.43	0.428	rgb(222,135,136)	1.9904	2,2
Hmgb3	Ticam2	0.92766	50.43	0.429	rgb(222,135,136)	1.9904	2,2
Ikzf2	Arhgef10	-0.92766	50.43	-4.3E-01	rgb(123,160,233)	1.9904	2,2
Ikzf2	Myo1e	0.92766	50.43	0.428	rgb(222,135,136)	1.9904	2,2
Ikzf2	Srxn1	-0.92766	50.43	-4.3E-01	rgb(124,160,233)	1.9904	2,2
Ikzf3	Mfge8	-0.92766	50.43	-4.3E-01	rgb(125,161,233)	1.9904	2,2
L3mbtl3	Cx3cl1	0.92766	50.43	0.432	rgb(222,135,135)	1.9904	2,2
Lhx6	Nfkbie	-0.92766	50.43	-4.3E-01	rgb(123,160,233)	1.9904	2,2
Lin54	Sptlc1	-0.92766	50.43	-4.3E-01	rgb(123,160,233)	1.9904	2,2
Litaf	Inpp1	0.92766	50.43	0.428	rgb(222,135,136)	1.9904	2,2
Litaf	Plxnc1	0.92766	50.43	0.427	rgb(222,136,136)	1.9904	2,2
Mbnl2	Zfhx3	0.92766	50.43	0.434	rgb(222,134,135)	1.9904	2,2
Nacc2	Gyltl1b	0.92766	50.43	0.433	rgb(222,134,135)	1.9904	2,2
Naif1	Larp4b	0.92766	50.43	0.434	rgb(222,134,135)	1.9904	2,2
Osr2	Cox6b2	0.92766	50.43	0.431	rgb(222,135,136)	1.9904	2,2
Ovol2	Sgip1	0.92766	50.43	0.434	rgb(222,134,135)	1.9904	2,2
Phf1	Znrf1	0.92766	50.43	0.43	rgb(222,135,136)	1.9904	2,2
Plscr1	Plod2	0.92766	50.43	0.428	rgb(222,135,136)	1.9904	2,2
Prdm8	Synpo2	0.92766	50.43	0.427	rgb(222,135,136)	1.9904	2,2
Rag1	Ank1	0.92766	50.43	0.43	rgb(222,135,136)	1.9904	2,2
Scmh1	Xkrx	0.92766	50.43	0.429	rgb(222,135,136)	1.9904	2,2
Scrt1	Gad2	0.92766	50.43	0.426	rgb(222,136,136)	1.9904	2,2
Scrt1	Rgs11	0.92766	50.43	0.425	rgb(222,136,137)	1.9904	2,2
Scrt1	Tlr7	-0.92766	50.43	-4.3E-01	rgb(124,160,233)	1.9904	2,2
Sgsm2	Ccl20	-0.92766	50.43	-4.3E-01	rgb(124,161,233)	1.9904	2,2
Sgsm2	Thoc3	-0.92766	50.43	-4.3E-01	rgb(124,160,233)	1.9904	2,2
Snapc2	Arhgdig	0.92766	50.43	0.435	rgb(222,134,135)	1.9904	2,2
Sox13	Alpl	0.92766	50.43	0.431	rgb(222,135,136)	1.9904	2,2
Sp6	D930048N14Rik	-0.92766	50.43	-4.3E-01	rgb(124,160,233)	1.9904	2,2
Tfdp2	Rabggta	-0.92766	50.43	-4.3E-01	rgb(123,160,233)	1.9904	2,2
Thap3	Cnot1	-0.92766	50.43	-4.3E-01	rgb(124,161,233)	1.9904	2,2
Tmf1	Pik3ca	0.92766	50.43	0.43	rgb(222,135,136)	1.9904	2,2
Zbed3	Zadh2	0.92766	50.43	0.435	rgb(222,134,135)	1.9904	2,2
Zbtb1	Zbtb4	0.92766	50.43	0.428	rgb(222,135,136)	1.9904	2,2
Zbtb4	Ept1	-0.92766	50.43	-4.3E-01	rgb(124,161,233)	1.9904	2,2
Zbtb7c	Snapc1	0.92766	50.43	0.433	rgb(222,134,135)	1.9904	2,2
Zfp112	Il33	-0.92766	50.43	-4.3E-01	rgb(123,160,233)	1.9904	2,2
Zfp146	Ly9	0.92766	50.43	0.427	rgb(222,136,136)	1.9904	2,2
Zfp266	Cdk6	0.92766	50.43	0.429	rgb(222,135,136)	1.9904	2,2
Zfp276	Ing2	-0.92766	50.43	-4.3E-01	rgb(125,161,233)	1.9904	2,2
Zfp277	Amz2	0.92766	50.43	0.427	rgb(222,136,136)	1.9904	2,2
Zfp280b	Lpxn	-0.92766	50.43	-4.3E-01	rgb(124,161,233)	1.9904	2,2
Zfp354c	Nphp3	0.92766	50.43	0.434	rgb(222,134,135)	1.9904	2,2
Zfp467	Rhbdl3	0.92766	50.43	0.427	rgb(222,135,136)	1.9904	2,2
Zfp473	Sec24d	0.92766	50.43	0.432	rgb(222,134,135)	1.9904	2,2
Zfp64	Cdkl3	-0.92766	50.43	-4.3E-01	rgb(125,161,233)	1.9904	2,2
Zfp64	Erap1	-0.92766	50.43	-4.3E-01	rgb(123,160,233)	1.9904	2,2
Zfp68	2310022B05Rik	-0.92766	50.43	-4.3E-01	rgb(125,161,233)	1.9904	2,2
Zfp750	Pfkp	-0.92766	50.43	-4.3E-01	rgb(123,160,234)	1.9904	2,2
Zfp831	Zfp592	0.92766	50.43	0.426	rgb(222,136,137)	1.9904	2,2
Zfp934	Bdh2	0.92766	50.43	0.432	rgb(222,134,135)	1.9904	2,2
Zfp951	Slc9a3r1	-0.92766	50.43	-4.3E-01	rgb(124,161,233)	1.9904	2,2
Zfp960	Dock1	0.92766	50.43	0.434	rgb(222,134,135)	1.9904	2,2
Zfpm1	Sirt4	-0.92766	50.43	-4.3E-01	rgb(124,160,233)	1.9904	2,2
Zfx	Hspb11	-0.92766	50.43	-4.3E-01	rgb(124,160,233)	1.9904	2,2
Zscan2	Lyl1	0.92766	50.43	0.426	rgb(222,136,137)	1.9904	2,2
Atf5	0610007P14Rik	0.92585	50.42	0.416	rgb(222,138,138)	1.9902	2,2
Cebpg	Gprc5a	0.92585	50.42	0.42	rgb(222,137,138)	1.9902	2,2
Cebpg	Lpcat1	-0.92585	50.42	-4.2E-01	rgb(125,161,233)	1.9902	2,2
Crem	Gm6225	0.92585	50.42	0.422	rgb(222,136,137)	1.9902	2,2
Ddit3	Cebpg	0.92585	50.42	0.42	rgb(222,137,138)	1.9902	2,2
Elk3	Kctd14	0.92585	50.42	0.425	rgb(222,136,137)	1.9902	2,2
Elk3	Pla1a	0.92585	50.42	0.419	rgb(222,137,138)	1.9902	2,2
Eomes	Chm	-0.92585	50.42	-4.2E-01	rgb(126,162,233)	1.9902	2,2
Erg	Galc	-0.92585	50.42	-4.2E-01	rgb(126,161,233)	1.9902	2,2
Erg	Tes	0.92585	50.42	0.421	rgb(222,137,137)	1.9902	2,2
Esr1	Dirc2	0.92585	50.42	0.416	rgb(222,138,138)	1.9902	2,2
Ets2	Btbd11	0.92585	50.42	0.418	rgb(222,137,138)	1.9902	2,2
Ets2	Rassf3	0.92585	50.42	0.42	rgb(222,137,138)	1.9902	2,2
Etv4	Gpt2	0.92585	50.42	0.416	rgb(222,138,138)	1.9902	2,2
Etv4	Psph	0.92585	50.42	0.416	rgb(222,138,138)	1.9902	2,2
Fosb	Neat1	0.92585	50.42	0.416	rgb(222,138,138)	1.9902	2,2
Foxa1	Tmem59l	0.92585	50.42	0.424	rgb(222,136,137)	1.9902	2,2
Foxf2	Akr1b8	0.92585	50.42	0.422	rgb(222,136,137)	1.9902	2,2
Foxf2	Chn1	0.92585	50.42	0.425	rgb(222,136,137)	1.9902	2,2
Foxo1	Sdc3	0.92585	50.42	0.423	rgb(222,136,137)	1.9902	2,2
Foxo1	Traf6	0.92585	50.42	0.416	rgb(222,138,138)	1.9902	2,2
Gata3	Kcnk10	0.92585	50.42	0.417	rgb(222,137,138)	1.9902	2,2
Gata3	Tnfsf8	0.92585	50.42	0.416	rgb(222,138,138)	1.9902	2,2
Gfi1	Eno3	-0.92585	50.42	-4.2E-01	rgb(125,161,233)	1.9902	2,2
Gzf1	Slc12a8	0.92585	50.42	0.423	rgb(222,136,137)	1.9902	2,2
Hif3a	2900026A02Rik	0.92585	50.42	0.416	rgb(222,138,138)	1.9902	2,2
Hif3a	Rhbdf1	0.92585	50.42	0.424	rgb(222,136,137)	1.9902	2,2
Hsf4	Zfp575	0.92585	50.42	0.418	rgb(222,137,138)	1.9902	2,2
Irf4	Cldnd2	-0.92585	50.42	-4.2E-01	rgb(126,162,233)	1.9902	2,2
Irf4	Gdpd5	-0.92585	50.42	-4.2E-01	rgb(125,161,233)	1.9902	2,2
Irf7	Pyhin1	0.92585	50.42	0.423	rgb(222,136,137)	1.9902	2,2
Jund	Sema4a	0.92585	50.42	0.417	rgb(222,137,138)	1.9902	2,2
Klf11	Ccng2	0.92585	50.42	0.415	rgb(222,138,139)	1.9902	2,2
Klf11	Rell1	0.92585	50.42	0.422	rgb(222,136,137)	1.9902	2,2
Klf7	Pstpip1	0.92585	50.42	0.421	rgb(222,137,137)	1.9902	2,2
Lyl1	Gpnmb	0.92585	50.42	0.422	rgb(222,136,137)	1.9902	2,2
Lyl1	Padi3	0.92585	50.42	0.416	rgb(222,138,138)	1.9902	2,2
Mxd1	Fastkd2	-0.92585	50.42	-4.2E-01	rgb(126,162,233)	1.9902	2,2
Mxd4	Vim	0.92585	50.42	0.419	rgb(222,137,138)	1.9902	2,2
Mxi1	Fez2	0.92585	50.42	0.423	rgb(222,136,137)	1.9902	2,2
Mxi1	P4ha2	0.92585	50.42	0.417	rgb(222,137,138)	1.9902	2,2
Myb	Ctsb	-0.92585	50.42	-4.2E-01	rgb(127,162,233)	1.9902	2,2
Myb	Stap1	0.92585	50.42	0.419	rgb(222,137,138)	1.9902	2,2
Ncoa1	Erc1	0.92585	50.42	0.424	rgb(222,136,137)	1.9902	2,2
Nfatc1	Foxp4	0.92585	50.42	0.419	rgb(222,137,138)	1.9902	2,2
Nfatc4	Jag1	0.92585	50.42	0.418	rgb(222,137,138)	1.9902	2,2
Nfatc4	Utf1	-0.92585	50.42	-4.2E-01	rgb(126,162,233)	1.9902	2,2
Nr1d1	Impdh1	0.92585	50.42	0.423	rgb(222,136,137)	1.9902	2,2
Nr4a1	Gpr157	0.92585	50.42	0.419	rgb(222,137,138)	1.9902	2,2
Nr4a2	Fzd5	0.92585	50.42	0.422	rgb(222,136,137)	1.9902	2,2
Nr4a2	Nr4a1	0.92585	50.42	0.421	rgb(222,137,137)	1.9902	2,2
Nr4a3	Eno3	0.92585	50.42	0.424	rgb(222,136,137)	1.9902	2,2
Pbx2	Slc48a1	0.92585	50.42	0.421	rgb(222,137,137)	1.9902	2,2
Pcgf2	Dcakd	0.92585	50.42	0.422	rgb(222,136,137)	1.9902	2,2
Pknox1	Sord	-0.92585	50.42	-4.2E-01	rgb(125,161,233)	1.9902	2,2
Pou2af1	4930417O13Rik	0.92585	50.42	0.425	rgb(222,136,137)	1.9902	2,2
Pou2af1	Adora2b	-0.92585	50.42	-4.2E-01	rgb(127,162,233)	1.9902	2,2
Ppard	Rara	0.92585	50.42	0.419	rgb(222,137,138)	1.9902	2,2
Pparg	4930506M07Rik	0.92585	50.42	0.425	rgb(222,136,137)	1.9902	2,2
Rbpj	Smox	0.92585	50.42	0.42	rgb(222,137,138)	1.9902	2,2
Rbpj	Tmem154	-0.92585	50.42	-4.2E-01	rgb(125,161,233)	1.9902	2,2
Rorc	Adarb1	0.92585	50.42	0.418	rgb(222,137,138)	1.9902	2,2
Runx1	Psme2	-0.92585	50.42	-4.2E-01	rgb(126,161,233)	1.9902	2,2
Sall4	Aicda	0.92585	50.42	0.419	rgb(222,137,138)	1.9902	2,2
Sp4	Pex19	-0.92585	50.42	-4.2E-01	rgb(127,162,233)	1.9902	2,2
Srebf1	Chchd7	-0.92585	50.42	-4.2E-01	rgb(126,162,233)	1.9902	2,2
Srf	Sbno2	0.92585	50.42	0.417	rgb(222,137,138)	1.9902	2,2
Tcf4	Socs2	0.92585	50.42	0.423	rgb(222,136,137)	1.9902	2,2
Tead1	Nav2	0.92585	50.42	0.418	rgb(222,137,138)	1.9902	2,2
Thra	Ndrg2	0.92585	50.42	0.423	rgb(222,136,137)	1.9902	2,2
Thra	Sertad3	0.92585	50.42	0.418	rgb(222,137,138)	1.9902	2,2
Twist1	Epdr1	0.92585	50.42	0.415	rgb(222,138,139)	1.9902	2,2
Vdr	Il17a	0.92585	50.42	0.422	rgb(222,136,137)	1.9902	2,2
Xbp1	Qtrtd1	-0.92585	50.42	-4.2E-01	rgb(126,161,233)	1.9902	2,2
Zeb2	Ccl9	0.92585	50.42	0.425	rgb(222,136,137)	1.9902	2,2
Adnp	Fbxo11	0.92585	50.42	0.417	rgb(222,137,138)	1.9902	2,2
Aebp2	Gja5	0.92585	50.42	0.417	rgb(222,137,138)	1.9902	2,2
Ahrr	Mfsd6l	0.92585	50.42	0.421	rgb(222,137,137)	1.9902	2,2
Batf	Col18a1	0.92585	50.42	0.423	rgb(222,136,137)	1.9902	2,2
Batf3	Lipe	0.92585	50.42	0.419	rgb(222,137,138)	1.9902	2,2
Bhlhe40	Ndrg1	0.92585	50.42	0.417	rgb(222,137,138)	1.9902	2,2
Casz1	Il9	0.92585	50.42	0.422	rgb(222,136,137)	1.9902	2,2
Casz1	Myo10	0.92585	50.42	0.422	rgb(222,136,137)	1.9902	2,2
Creb3l2	Myo10	0.92585	50.42	0.416	rgb(222,138,138)	1.9902	2,2
Creb3l2	Ubash3b	0.92585	50.42	0.417	rgb(222,137,138)	1.9902	2,2
Cux1	Nxn	-0.92585	50.42	-4.2E-01	rgb(126,162,233)	1.9902	2,2
Cux1	Rgs19	0.92585	50.42	0.418	rgb(222,137,138)	1.9902	2,2
Cxxc5	Adck3	0.92585	50.42	0.418	rgb(222,137,138)	1.9902	2,2
Dpf1	Atp4a	0.92585	50.42	0.42	rgb(222,137,138)	1.9902	2,2
Dzip1	Lrch1	0.92585	50.42	0.422	rgb(222,136,137)	1.9902	2,2
Foxn3	Hexim1	0.92585	50.42	0.419	rgb(222,137,138)	1.9902	2,2
Foxp2	Ikzf3	-0.92585	50.42	-4.2E-01	rgb(125,161,233)	1.9902	2,2
Foxp2	Slc6a6	0.92585	50.42	0.423	rgb(222,136,137)	1.9902	2,2
Foxs1	Unc13b	0.92585	50.42	0.416	rgb(222,138,138)	1.9902	2,2
Hmga2	Phldb2	0.92585	50.42	0.425	rgb(222,136,137)	1.9902	2,2
Hmgb1	Rps14	-0.92585	50.42	-4.2E-01	rgb(125,161,233)	1.9902	2,2
Hmgb3	Ccdc28b	0.92585	50.42	0.419	rgb(222,137,138)	1.9902	2,2
Hoxd4	Padi2	0.92585	50.42	0.422	rgb(222,136,137)	1.9902	2,2
Ikzf2	Cyth3	0.92585	50.42	0.416	rgb(222,137,138)	1.9902	2,2
Ikzf2	Lamb3	0.92585	50.42	0.417	rgb(222,137,138)	1.9902	2,2
Ikzf2	Plagl1	0.92585	50.42	0.421	rgb(222,137,137)	1.9902	2,2
Kdm2b	Crispld2	-0.92585	50.42	-4.2E-01	rgb(125,161,233)	1.9902	2,2
Lhx6	Tbc1d14	0.92585	50.42	0.418	rgb(222,137,138)	1.9902	2,2
Litaf	Tspan13	0.92585	50.42	0.421	rgb(222,137,137)	1.9902	2,2
Mef2b	Blvrb	0.92585	50.42	0.424	rgb(222,136,137)	1.9902	2,2
Mef2b	Fgf2	-0.92585	50.42	-4.2E-01	rgb(125,161,233)	1.9902	2,2
Mxd3	Grn	0.92585	50.42	0.418	rgb(222,137,138)	1.9902	2,2
Nkx1-2	Lypd6b	0.92585	50.42	0.418	rgb(222,137,138)	1.9902	2,2
Osr2	H2-Eb1	0.92585	50.42	0.42	rgb(222,137,138)	1.9902	2,2
Prrx1	Cxcl1	0.92585	50.42	0.419	rgb(222,137,138)	1.9902	2,2
Scml4	Plod3	-0.92585	50.42	-4.2E-01	rgb(126,161,233)	1.9902	2,2
Sgsm2	Ckap4	0.92585	50.42	0.422	rgb(222,136,137)	1.9902	2,2
Sgsm2	Kiss1r	0.92585	50.42	0.42	rgb(222,137,138)	1.9902	2,2
Sgsm2	Per3	0.92585	50.42	0.424	rgb(222,136,137)	1.9902	2,2
Six5	Epor	0.92585	50.42	0.415	rgb(222,138,138)	1.9902	2,2
Sox13	Ada	0.92585	50.42	0.423	rgb(222,136,137)	1.9902	2,2
Sp6	Wnt3	0.92585	50.42	0.423	rgb(222,136,137)	1.9902	2,2
Tfdp2	Mfge8	0.92585	50.42	0.42	rgb(222,137,138)	1.9902	2,2
Thap1	Cyth1	-0.92585	50.42	-4.2E-01	rgb(126,161,233)	1.9902	2,2
Thap1	Dctpp1	0.92585	50.42	0.424	rgb(222,136,137)	1.9902	2,2
Thap1	Pacs1	-0.92585	50.42	-4.2E-01	rgb(125,161,233)	1.9902	2,2
Thap1	Ski	-0.92585	50.42	-4.2E-01	rgb(126,162,233)	1.9902	2,2
Thap3	Cox7a2l	0.92585	50.42	0.419	rgb(222,137,138)	1.9902	2,2
Thap3	Dlst	-0.92585	50.42	-4.2E-01	rgb(126,161,233)	1.9902	2,2
Thap3	Gm1673	0.92585	50.42	0.418	rgb(222,137,138)	1.9902	2,2
Thap3	Krtcap2	0.92585	50.42	0.418	rgb(222,137,138)	1.9902	2,2
Tigd2	Marcks	0.92585	50.42	0.415	rgb(222,138,139)	1.9902	2,2
Vax2	Furin	0.92585	50.42	0.416	rgb(222,138,138)	1.9902	2,2
Vax2	Pde6d	0.92585	50.42	0.42	rgb(222,137,138)	1.9902	2,2
Vax2	Wdfy2	0.92585	50.42	0.421	rgb(222,137,137)	1.9902	2,2
Zbtb32	Anxa2	0.92585	50.42	0.42	rgb(222,137,138)	1.9902	2,2
Zbtb33	Lyrm1	-0.92585	50.42	-4.2E-01	rgb(125,161,233)	1.9902	2,2
Zbtb38	Itpr1	0.92585	50.42	0.422	rgb(222,136,137)	1.9902	2,2
Zbtb38	Ppp2r5b	0.92585	50.42	0.418	rgb(222,137,138)	1.9902	2,2
Zbtb7b	Pbx2	0.92585	50.42	0.423	rgb(222,136,137)	1.9902	2,2
Zbtb7c	Nek6	0.92585	50.42	0.417	rgb(222,137,138)	1.9902	2,2
Zfp146	4931406P16Rik	0.92585	50.42	0.417	rgb(222,137,138)	1.9902	2,2
Zfp219	Ptprs	0.92585	50.42	0.416	rgb(222,137,138)	1.9902	2,2
Zfp275	Eci2	-0.92585	50.42	-4.2E-01	rgb(127,162,233)	1.9902	2,2
Zfp277	Bicd1	-0.92585	50.42	-4.2E-01	rgb(125,161,233)	1.9902	2,2
Zfp280b	Smpdl3b	0.92585	50.42	0.424	rgb(222,136,137)	1.9902	2,2
Zfp296	Mmachc	0.92585	50.42	0.42	rgb(222,137,138)	1.9902	2,2
Zfp358	Zfp580	0.92585	50.42	0.418	rgb(222,137,138)	1.9902	2,2
Zfp367	Helb	0.92585	50.42	0.417	rgb(222,137,138)	1.9902	2,2
Zfp367	Pmm1	0.92585	50.42	0.423	rgb(222,136,137)	1.9902	2,2
Zfp385a	Rhod	0.92585	50.42	0.417	rgb(222,137,138)	1.9902	2,2
Zfp385a	Robo3	0.92585	50.42	0.422	rgb(222,136,137)	1.9902	2,2
Zfp395	Wipf1	0.92585	50.42	0.419	rgb(222,137,138)	1.9902	2,2
Zfp467	Myo10	-0.92585	50.42	-4.2E-01	rgb(125,161,233)	1.9902	2,2
Zfp473	Sema6b	0.92585	50.42	0.423	rgb(222,136,137)	1.9902	2,2
Zfp473	Stra6	0.92585	50.42	0.416	rgb(222,137,138)	1.9902	2,2
Zfp513	Abcd3	-0.92585	50.42	-4.2E-01	rgb(125,161,233)	1.9902	2,2
Zfp516	Plag1	0.92585	50.42	0.42	rgb(222,137,138)	1.9902	2,2
Zfp629	Acot12	-0.92585	50.42	-4.2E-01	rgb(127,162,233)	1.9902	2,2
Zfp629	Hemgn	0.92585	50.42	0.417	rgb(222,137,138)	1.9902	2,2
Zfp629	Zfp108	0.92585	50.42	0.422	rgb(222,136,137)	1.9902	2,2
Zfp629	Zmat3	-0.92585	50.42	-4.2E-01	rgb(125,161,233)	1.9902	2,2
Zfp719	Dusp6	0.92585	50.42	0.424	rgb(222,136,137)	1.9902	2,2
Zfp771	Tyw1	0.92585	50.42	0.42	rgb(222,137,138)	1.9902	2,2
Zfp777	Crebbp	0.92585	50.42	0.424	rgb(222,136,137)	1.9902	2,2
Zfp831	Inpp4a	0.92585	50.42	0.424	rgb(222,136,137)	1.9902	2,2
Zfp874a	Rnf169	0.92585	50.42	0.42	rgb(222,137,138)	1.9902	2,2
Zkscan17	Icam2	-0.92585	50.42	-4.2E-01	rgb(127,162,233)	1.9902	2,2
Arid3a	Cep170	0.92405	50.41	0.406	rgb(221,139,140)	1.99	2,2
Cebpg	Ddit3	0.92405	50.41	0.413	rgb(222,138,139)	1.99	2,2
Cebpg	Ppp1r10	-0.92405	50.41	-4.1E-01	rgb(127,162,233)	1.99	2,2
Ddit3	Sgms2	0.92405	50.41	0.413	rgb(222,138,139)	1.99	2,2
Ddit3	Soat2	0.92405	50.41	0.415	rgb(222,138,139)	1.99	2,2
Ebf1	Cdh17	0.92405	50.41	0.406	rgb(221,139,140)	1.99	2,2
Ebf1	Ermn	0.92405	50.41	0.405	rgb(221,140,140)	1.99	2,2
Egr1	Zfp36	0.92405	50.41	0.415	rgb(222,138,139)	1.99	2,2
Elk3	Il7r	-0.92405	50.41	-4.1E-01	rgb(128,163,233)	1.99	2,2
Ets1	Plcg1	0.92405	50.41	0.41	rgb(222,139,139)	1.99	2,2
Ets2	Gstt3	-0.92405	50.41	-4.1E-01	rgb(127,162,233)	1.99	2,2
Etv4	Ccbl2	0.92405	50.41	0.407	rgb(221,139,140)	1.99	2,2
Etv6	Tbx21	0.92405	50.41	0.405	rgb(221,140,140)	1.99	2,2
Foxf2	Foxq1	0.92405	50.41	0.406	rgb(221,139,140)	1.99	2,2
Foxf2	Ripk1	0.92405	50.41	0.407	rgb(221,139,140)	1.99	2,2
Foxf2	Tnip3	-0.92405	50.41	-4.1E-01	rgb(128,163,233)	1.99	2,2
Foxo3	Aldh4a1	0.92405	50.41	0.407	rgb(221,139,140)	1.99	2,2
Gfi1	Apol9b	-0.92405	50.41	-4.1E-01	rgb(127,162,233)	1.99	2,2
Hey1	Apbb1	0.92405	50.41	0.414	rgb(222,138,139)	1.99	2,2
Hif3a	H2-Ab1	0.92405	50.41	0.41	rgb(222,139,139)	1.99	2,2
Hif3a	Pdxp	0.92405	50.41	0.41	rgb(222,139,139)	1.99	2,2
Hif3a	Vegfa	0.92405	50.41	0.415	rgb(222,138,139)	1.99	2,2
Hsf1	Ndufv3	-0.92405	50.41	-4.1E-01	rgb(127,162,233)	1.99	2,2
Irf1	Vdr	-0.92405	50.41	-4.1E-01	rgb(127,162,233)	1.99	2,2
Irf4	Il9r	-0.92405	50.41	-4.1E-01	rgb(127,162,233)	1.99	2,2
Irf5	Ccdc159	0.92405	50.41	0.406	rgb(221,139,140)	1.99	2,2
Irf5	Cd44	0.92405	50.41	0.408	rgb(221,139,140)	1.99	2,2
Irf5	Ulk2	0.92405	50.41	0.41	rgb(222,139,139)	1.99	2,2
Irf7	Tnc	0.92405	50.41	0.407	rgb(221,139,140)	1.99	2,2
Jdp2	Asns	0.92405	50.41	0.408	rgb(221,139,140)	1.99	2,2
Klf12	Bex1	0.92405	50.41	0.41	rgb(222,139,140)	1.99	2,2
Klf2	Wscd2	0.92405	50.41	0.412	rgb(222,138,139)	1.99	2,2
Klf8	Dusp3	0.92405	50.41	0.412	rgb(222,138,139)	1.99	2,2
Klf9	Lzts2	0.92405	50.41	0.41	rgb(222,139,139)	1.99	2,2
Maff	Snord89	0.92405	50.41	0.413	rgb(222,138,139)	1.99	2,2
Mafg	Ankmy2	-0.92405	50.41	-4.1E-01	rgb(127,162,233)	1.99	2,2
Mafg	Rbm43	-0.92405	50.41	-4.1E-01	rgb(129,163,232)	1.99	2,2
Mitf	Ehd4	0.92405	50.41	0.406	rgb(221,139,140)	1.99	2,2
Msc	Capn2	0.92405	50.41	0.407	rgb(221,139,140)	1.99	2,2
Msc	Pcsk1	0.92405	50.41	0.406	rgb(221,139,140)	1.99	2,2
Msc	Prss30	0.92405	50.41	0.408	rgb(221,139,140)	1.99	2,2
Mxd1	Csrnp1	0.92405	50.41	0.406	rgb(221,139,140)	1.99	2,2
Mxd4	Dcp2	-0.92405	50.41	-4.1E-01	rgb(129,163,232)	1.99	2,2
Mxi1	Asph	0.92405	50.41	0.407	rgb(221,139,140)	1.99	2,2
Myb	Il1a	-0.92405	50.41	-4.1E-01	rgb(127,162,233)	1.99	2,2
Ncoa1	Eci1	-0.92405	50.41	-4.1E-01	rgb(128,163,233)	1.99	2,2
Ncoa3	Lrp8	0.92405	50.41	0.412	rgb(222,138,139)	1.99	2,2
Nfatc4	Fbxo2	0.92405	50.41	0.407	rgb(221,139,140)	1.99	2,2
Nfatc4	Mpp1	0.92405	50.41	0.409	rgb(222,139,140)	1.99	2,2
Nfil3	Marcks	0.92405	50.41	0.413	rgb(222,138,139)	1.99	2,2
Nfil3	Plekha2	0.92405	50.41	0.408	rgb(221,139,140)	1.99	2,2
Nfkb1	B3gnt5	-0.92405	50.41	-4.1E-01	rgb(129,163,232)	1.99	2,2
Nfkb1	Cd200r4	-0.92405	50.41	-4.1E-01	rgb(128,163,233)	1.99	2,2
Nfkb2	Dusp14	0.92405	50.41	0.411	rgb(222,139,139)	1.99	2,2
Nfkb2	Idi2	0.92405	50.41	0.406	rgb(221,139,140)	1.99	2,2
Nfkb2	M6pr	0.92405	50.41	0.413	rgb(222,138,139)	1.99	2,2
Npas2	Haao	0.92405	50.41	0.411	rgb(222,138,139)	1.99	2,2
Npas2	Slc43a2	0.92405	50.41	0.406	rgb(221,139,140)	1.99	2,2
Npas2	Zfp280b	0.92405	50.41	0.412	rgb(222,138,139)	1.99	2,2
Nr1d1	Serpine2	-0.92405	50.41	-4.1E-01	rgb(128,163,233)	1.99	2,2
Nr4a1	Ctsb	-0.92405	50.41	-4.1E-01	rgb(129,163,232)	1.99	2,2
Nr4a1	Klhl3	0.92405	50.41	0.41	rgb(222,139,140)	1.99	2,2
Nr4a1	Rrad	0.92405	50.41	0.407	rgb(221,139,140)	1.99	2,2
Plagl1	Pla1a	0.92405	50.41	0.412	rgb(222,138,139)	1.99	2,2
Plagl1	Tmc6	-0.92405	50.41	-4.1E-01	rgb(128,163,233)	1.99	2,2
Pparg	Armcx2	-0.92405	50.41	-4.1E-01	rgb(129,163,232)	1.99	2,2
Rbpj	Ctss	-0.92405	50.41	-4.1E-01	rgb(128,163,233)	1.99	2,2
Runx3	Foxo1	0.92405	50.41	0.412	rgb(222,138,139)	1.99	2,2
Runx3	Ipmk	0.92405	50.41	0.412	rgb(222,138,139)	1.99	2,2
Runx3	Zfp575	0.92405	50.41	0.41	rgb(222,139,139)	1.99	2,2
Rxra	Nrp1	0.92405	50.41	0.411	rgb(222,138,139)	1.99	2,2
Rxra	Slamf6	0.92405	50.41	0.415	rgb(222,138,139)	1.99	2,2
Smad3	Ptk2	0.92405	50.41	0.406	rgb(221,139,140)	1.99	2,2
Sox5	Ubash3a	-0.92405	50.41	-4.1E-01	rgb(128,163,233)	1.99	2,2
Sp3	Prss12	0.92405	50.41	0.406	rgb(221,139,140)	1.99	2,2
Spib	Ccl22	0.92405	50.41	0.414	rgb(222,138,139)	1.99	2,2
Spib	Ccl9	0.92405	50.41	0.408	rgb(221,139,140)	1.99	2,2
Spib	Fam43a	0.92405	50.41	0.41	rgb(222,139,139)	1.99	2,2
Spib	Oas1c	0.92405	50.41	0.412	rgb(222,138,139)	1.99	2,2
Srebf1	Slc2a1	0.92405	50.41	0.406	rgb(221,139,140)	1.99	2,2
Stat3	Abca1	0.92405	50.41	0.409	rgb(222,139,140)	1.99	2,2
Tbx21	Abi3	0.92405	50.41	0.41	rgb(222,139,140)	1.99	2,2
Tcf12	Rnh1	-0.92405	50.41	-4.1E-01	rgb(128,163,233)	1.99	2,2
Tef	Ephx1	0.92405	50.41	0.41	rgb(222,139,139)	1.99	2,2
Trp53	Ercc5	-0.92405	50.41	-4.1E-01	rgb(128,163,233)	1.99	2,2
Trp73	Mpv17l	0.92405	50.41	0.406	rgb(221,139,140)	1.99	2,2
Trps1	Slc14a1	-0.92405	50.41	-4.1E-01	rgb(129,163,232)	1.99	2,2
Twist1	Cxcl1	0.92405	50.41	0.405	rgb(221,140,140)	1.99	2,2
Twist1	Dhrs3	0.92405	50.41	0.411	rgb(222,138,139)	1.99	2,2
Twist1	Nrp1	0.92405	50.41	0.412	rgb(222,138,139)	1.99	2,2
Vdr	Rab11fip1	0.92405	50.41	0.415	rgb(222,138,139)	1.99	2,2
Vdr	Timd2	0.92405	50.41	0.407	rgb(221,139,140)	1.99	2,2
Xbp1	9930014A18Rik	-0.92405	50.41	-4.1E-01	rgb(127,162,233)	1.99	2,2
Zbtb17	Hexb	-0.92405	50.41	-4.1E-01	rgb(128,163,233)	1.99	2,2
Zbtb17	Pde6d	-0.92405	50.41	-4.1E-01	rgb(127,162,233)	1.99	2,2
Zeb2	Adora2a	0.92405	50.41	0.407	rgb(221,139,140)	1.99	2,2
Zeb2	Gpm6b	0.92405	50.41	0.406	rgb(221,139,140)	1.99	2,2
Zfhx3	Zfp362	0.92405	50.41	0.408	rgb(221,139,140)	1.99	2,2
Zhx2	Nfkbia	0.92405	50.41	0.414	rgb(222,138,139)	1.99	2,2
Zic2	Nphp3	0.92405	50.41	0.406	rgb(221,139,140)	1.99	2,2
Adnp	Pogz	0.92405	50.41	0.409	rgb(222,139,140)	1.99	2,2
Ascl2	Nol3	0.92405	50.41	0.407	rgb(221,139,140)	1.99	2,2
Atmin	Il15ra	0.92405	50.41	0.415	rgb(222,138,139)	1.99	2,2
Batf	Gbp5	-0.92405	50.41	-4.1E-01	rgb(128,163,233)	1.99	2,2
Bhlha15	Fam120c	-0.92405	50.41	-4.1E-01	rgb(128,163,233)	1.99	2,2
C030039L03Rik	Bnip3	0.92405	50.41	0.411	rgb(222,138,139)	1.99	2,2
C030039L03Rik	Ppp1r3b	0.92405	50.41	0.409	rgb(221,139,140)	1.99	2,2
C030039L03Rik	Rab39	0.92405	50.41	0.405	rgb(221,140,140)	1.99	2,2
Casz1	Adam10	-0.92405	50.41	-4.1E-01	rgb(128,163,233)	1.99	2,2
Creb3l2	Bloc1s2	-0.92405	50.41	-4.1E-01	rgb(127,162,233)	1.99	2,2
Cux1	Foxo1	0.92405	50.41	0.412	rgb(222,138,139)	1.99	2,2
Etohi1	Nfat5	0.92405	50.41	0.405	rgb(221,140,140)	1.99	2,2
Foxb1	Tex2	-0.92405	50.41	-4.1E-01	rgb(129,163,232)	1.99	2,2
Homez	Id2	-0.92405	50.41	-4.1E-01	rgb(127,162,233)	1.99	2,2
Hoxd4	Cd96	0.92405	50.41	0.405	rgb(221,140,140)	1.99	2,2
Ikzf2	Ccl1	0.92405	50.41	0.405	rgb(221,140,140)	1.99	2,2
Ikzf2	Gja1	-0.92405	50.41	-4.1E-01	rgb(128,163,233)	1.99	2,2
Ikzf3	Itpr1	-0.92405	50.41	-4.1E-01	rgb(129,163,232)	1.99	2,2
Ikzf3	Vat1l	-0.92405	50.41	-4.1E-01	rgb(128,163,233)	1.99	2,2
Ikzf4	Bmp2k	0.92405	50.41	0.409	rgb(221,139,140)	1.99	2,2
Ikzf4	Osm	0.92405	50.41	0.406	rgb(221,139,140)	1.99	2,2
Jazf1	4930506M07Rik	0.92405	50.41	0.405	rgb(221,140,140)	1.99	2,2
Jazf1	Pim1	-0.92405	50.41	-4.1E-01	rgb(128,163,233)	1.99	2,2
Kdm2b	Tdrkh	-0.92405	50.41	-4.1E-01	rgb(128,163,233)	1.99	2,2
Kdm5b	Slc2a3	0.92405	50.41	0.415	rgb(222,138,139)	1.99	2,2
L3mbtl3	Il17f	-0.92405	50.41	-4.1E-01	rgb(128,163,233)	1.99	2,2
L3mbtl3	Tmem125	-0.92405	50.41	-4.1E-01	rgb(128,163,233)	1.99	2,2
Mbnl2	Edem1	0.92405	50.41	0.409	rgb(221,139,140)	1.99	2,2
Mbnl2	Vdr	0.92405	50.41	0.413	rgb(222,138,139)	1.99	2,2
Meis3	Cd80	-0.92405	50.41	-4.1E-01	rgb(127,162,233)	1.99	2,2
Mtf2	Sirt2	-0.92405	50.41	-4.1E-01	rgb(127,162,233)	1.99	2,2
Mtf2	Txndc17	-0.92405	50.41	-4.1E-01	rgb(127,162,233)	1.99	2,2
Mxd3	E2f7	0.92405	50.41	0.406	rgb(221,139,140)	1.99	2,2
Nkrf	Arfgap3	-0.92405	50.41	-4.1E-01	rgb(129,163,232)	1.99	2,2
Osr2	Dlc1	0.92405	50.41	0.412	rgb(222,138,139)	1.99	2,2
Phf1	Osgin1	0.92405	50.41	0.414	rgb(222,138,139)	1.99	2,2
Pou6f1	Gm11346	0.92405	50.41	0.415	rgb(222,138,139)	1.99	2,2
Prdm9	Fyco1	0.92405	50.41	0.407	rgb(221,139,140)	1.99	2,2
Scml4	4930481A15Rik	0.92405	50.41	0.405	rgb(221,140,140)	1.99	2,2
Scrt1	Sdr39u1	0.92405	50.41	0.406	rgb(221,139,140)	1.99	2,2
Sgsm2	Tapbp	0.92405	50.41	0.412	rgb(222,138,139)	1.99	2,2
Son	Ccdc107	-0.92405	50.41	-4.1E-01	rgb(128,163,233)	1.99	2,2
Sox13	Tnfrsf21	0.92405	50.41	0.406	rgb(221,139,140)	1.99	2,2
St18	Cd180	0.92405	50.41	0.413	rgb(222,138,139)	1.99	2,2
Tal2	Galm	0.92405	50.41	0.412	rgb(222,138,139)	1.99	2,2
Tal2	Snx11	0.92405	50.41	0.412	rgb(222,138,139)	1.99	2,2
Tcf7l1	Cyp2s1	0.92405	50.41	0.413	rgb(222,138,139)	1.99	2,2
Terf1	Adap1	-0.92405	50.41	-4.1E-01	rgb(129,163,232)	1.99	2,2
Thap3	Arrb2	0.92405	50.41	0.407	rgb(221,139,140)	1.99	2,2
Tshz2	Itga2	0.92405	50.41	0.413	rgb(222,138,139)	1.99	2,2
Vax2	Jazf1	0.92405	50.41	0.414	rgb(222,138,139)	1.99	2,2
Zbed3	Il10	0.92405	50.41	0.412	rgb(222,138,139)	1.99	2,2
Zbtb32	Adamts17	-0.92405	50.41	-4.1E-01	rgb(127,162,233)	1.99	2,2
Zbtb32	Irf5	0.92405	50.41	0.415	rgb(222,138,139)	1.99	2,2
Zbtb32	Vim	0.92405	50.41	0.41	rgb(222,139,139)	1.99	2,2
Zbtb46	Tmem120b	0.92405	50.41	0.414	rgb(222,138,139)	1.99	2,2
Zbtb7c	Hs3st1	0.92405	50.41	0.411	rgb(222,138,139)	1.99	2,2
Zfp112	Slc2a3	-0.92405	50.41	-4.1E-01	rgb(128,163,233)	1.99	2,2
Zfp276	Sugt1	-0.92405	50.41	-4.1E-01	rgb(127,162,233)	1.99	2,2
Zfp28	Sbf2	0.92405	50.41	0.408	rgb(221,139,140)	1.99	2,2
Zfp280b	4632428N05Rik	-0.92405	50.41	-4.1E-01	rgb(128,163,233)	1.99	2,2
Zfp280b	Smad3	-0.92405	50.41	-4.1E-01	rgb(127,162,233)	1.99	2,2
Zfp280d	Fau	-0.92405	50.41	-4.1E-01	rgb(129,163,232)	1.99	2,2
Zfp335	Fundc2	-0.92405	50.41	-4.1E-01	rgb(127,163,233)	1.99	2,2
Zfp335	Notch1	0.92405	50.41	0.411	rgb(222,138,139)	1.99	2,2
Zfp35	Mmachc	0.92405	50.41	0.406	rgb(221,139,140)	1.99	2,2
Zfp354c	Ostn	-0.92405	50.41	-4.1E-01	rgb(127,162,233)	1.99	2,2
Zfp362	Mmp7	-0.92405	50.41	-4.1E-01	rgb(129,163,232)	1.99	2,2
Zfp367	Oxct1	0.92405	50.41	0.415	rgb(222,138,139)	1.99	2,2
Zfp39	Gypc	0.92405	50.41	0.415	rgb(222,138,139)	1.99	2,2
Zfp418	Cd59a	0.92405	50.41	0.409	rgb(221,139,140)	1.99	2,2
Zfp429	Trim12a	0.92405	50.41	0.405	rgb(221,140,140)	1.99	2,2
Zfp467	Ifitm2	0.92405	50.41	0.415	rgb(222,138,139)	1.99	2,2
Zfp473	Crat	0.92405	50.41	0.415	rgb(222,138,139)	1.99	2,2
Zfp473	Me2	0.92405	50.41	0.407	rgb(221,139,140)	1.99	2,2
[truncated: 51,126 more rows]
