# Supplementary material for: Leveraging chromatin accessibility for transcriptional regulatory network inference in T Helper 17 Cells
Source: Genome Res. 2019 Mar;29(3):449–63. doi: 10.1101/gr.238253.118 (PMC6396413; doi:10.1101/gr.238253.118)
Supplement: Supplemental Material [file supp_gr.238253.118_Supplemental_Th17_TRN_Networks.zip › Th17_TRN_Networks-master/TRN_Notebooks/Networks/TRRUST_bias25_sp.tsv]

TF	Target	SignedQuantile	NonzeroSubsamples(Stability)	pCorr	stroke	stroke-width	stroke-dasharray
Rarg	Il17a	1	50.94	0.942	rgb(227, 37, 39)	2	None
Hsf2	Tnfsf11	0.99818	50.92	0.917	rgb(227, 42, 44)	1.9996	None
Relb	Pigr	0.99635	50.89	0.892	rgb(227, 47, 48)	1.999	None
Nfe2	Tbxa2r	0.99453	50.87	0.866	rgb(227, 52, 53)	1.9986	None
Prdm1	Lmo2	-0.99453	50.87	-8.7E-01	rgb( 29,102,250)	1.9986	None
Zfp191	Pdgfrb	-0.99453	50.87	-8.7E-01	rgb( 29,102,250)	1.9986	None
Rarg	Il17f	0.99271	50.86	0.861	rgb(226, 53, 54)	1.9984	2,2
Irf4	Irf7	-0.99089	50.85	-8.5E-01	rgb( 33,105,249)	1.9982	None
Nfkb2	Selp	0.99089	50.85	0.848	rgb(226, 55, 57)	1.9982	None
Trerf1	Cd86	-0.99089	50.85	-8.5E-01	rgb( 32,104,249)	1.9982	None
Klf8	Fn1	-0.98906	50.84	-8.4E-01	rgb( 35,106,249)	1.998	None
Spib	Irf7	-0.98724	50.83	-8.3E-01	rgb( 36,107,249)	1.9978	None
Trerf1	Cd80	-0.98724	50.83	-8.3E-01	rgb( 37,108,248)	1.9978	None
Zeb2	Vim	0.98724	50.83	0.834	rgb(226, 58, 59)	1.9978	None
Rorc	Lingo4	0.98542	50.82	0.822	rgb(226, 60, 62)	1.9976	2,2
E2f1	Tyms	0.98359	50.81	0.812	rgb(226, 62, 64)	1.9974	None
Klf2	Ccr5	0.98359	50.81	0.806	rgb(226, 63, 65)	1.9974	None
Klf8	Vim	-0.98359	50.81	-8.1E-01	rgb( 41,110,248)	1.9974	None
Ppara	Tbx21	-0.98359	50.81	-8.1E-01	rgb( 42,110,248)	1.9974	None
Tbx21	Il12rb2	0.98359	50.81	0.811	rgb(226, 62, 64)	1.9974	None
Zfhx3	Afp	-0.98359	50.81	-8.1E-01	rgb( 42,111,248)	1.9974	None
Npas2	Per2	0.98177	50.8	0.802	rgb(226, 64, 65)	1.9972	None
Tbx21	Il23r	0.98177	50.8	0.804	rgb(226, 64, 65)	1.9972	None
Sp110	Cdkn2d	0.98177	50.8	0.798	rgb(226, 65, 66)	1.9972	2,2
Zfp182	Fyco1	0.98177	50.8	0.803	rgb(226, 64, 65)	1.9972	2,2
Zfp536	Lpin3	0.98177	50.8	0.798	rgb(226, 65, 66)	1.9972	2,2
Ar	Mndal	0.97995	50.79	0.792	rgb(226, 66, 67)	1.997	None
Klf3	Six4	0.97995	50.79	0.788	rgb(226, 67, 68)	1.997	None
Sall4	Sall4	0.97995	50.79	0.791	rgb(226, 66, 68)	1.997	None
Trp73	Aqp3	0.97995	50.79	0.785	rgb(226, 67, 69)	1.997	None
Foxo3	Bcl2l11	0.97813	50.78	0.777	rgb(226, 69, 70)	1.9968	None
Irf4	Il10	0.97813	50.78	0.783	rgb(226, 67, 69)	1.9968	None
Irf7	Cd80	0.97813	50.78	0.783	rgb(226, 67, 69)	1.9968	None
Zfp367	Dtl	0.97813	50.78	0.778	rgb(226, 68, 70)	1.9968	2,2
Foxa1	Loxl2	0.9763	50.77	0.772	rgb(225, 70, 71)	1.9966	None
Ncoa3	Mmp10	0.9763	50.77	0.771	rgb(225, 70, 71)	1.9966	None
Sp110	Max	0.9763	50.77	0.766	rgb(225, 71, 72)	1.9966	2,2
Rora	Nr1d1	0.97448	50.76	0.759	rgb(225, 72, 73)	1.9964	None
Satb1	Gata3	0.97448	50.76	0.756	rgb(225, 73, 74)	1.9964	None
Zfp385a	Zmat3	0.97448	50.76	0.764	rgb(225, 71, 73)	1.9964	2,2
Gabpa	Chrne	0.97266	50.75	0.753	rgb(225, 73, 75)	1.9962	None
Irf1	Tapbp	0.97266	50.75	0.753	rgb(225, 73, 75)	1.9962	None
Stat4	Tbx21	0.97266	50.75	0.747	rgb(225, 74, 76)	1.9962	None
Trp53	Pyhin1	0.97266	50.75	0.75	rgb(225, 74, 75)	1.9962	None
Sp100	Stat2	0.97266	50.75	0.755	rgb(225, 73, 74)	1.9962	2,2
Ddit3	Trf	0.97083	50.74	0.742	rgb(225, 75, 77)	1.996	None
Egr2	Fasl	-0.97083	50.74	-7.4E-01	rgb( 56,119,245)	1.996	None
Hif1a	Aldoa	0.97083	50.74	0.738	rgb(225, 76, 78)	1.996	None
Sox4	Nkx3-1	0.97083	50.74	0.736	rgb(225, 76, 78)	1.996	None
Tbx21	Il10	0.97083	50.74	0.741	rgb(225, 75, 77)	1.996	None
Cebpg	Psph	0.97083	50.74	0.738	rgb(225, 76, 78)	1.996	2,2
Ar	Ifi203	0.96901	50.73	0.732	rgb(225, 77, 79)	1.9958	None
Fosl2	Timp1	-0.96901	50.73	-7.3E-01	rgb( 58,120,245)	1.9958	None
Hif1a	Egln1	0.96901	50.73	0.73	rgb(225, 78, 79)	1.9958	None
Hif1a	Plod2	0.96901	50.73	0.726	rgb(225, 78, 80)	1.9958	2,2
Hsf2	Cd9	0.96901	50.73	0.728	rgb(225, 78, 79)	1.9958	2,2
Rarg	Il23r	0.96901	50.73	0.731	rgb(225, 77, 79)	1.9958	2,2
Srf	Mmp14	0.96901	50.73	0.728	rgb(225, 78, 79)	1.9958	None
Irf5	Gna15	0.96901	50.73	0.728	rgb(225, 78, 79)	1.9958	2,2
Zfp467	Sspo	0.96901	50.73	0.731	rgb(225, 77, 79)	1.9958	2,2
Fosl1	Itgb3	-0.96719	50.72	-7.2E-01	rgb( 61,122,244)	1.9956	None
Gli1	Cyr61	0.96719	50.72	0.724	rgb(225, 79, 80)	1.9956	None
Ncoa3	Npas2	0.96719	50.72	0.717	rgb(225, 80, 82)	1.9956	None
Zfp382	Id1	-0.96719	50.72	-7.2E-01	rgb( 62,122,244)	1.9956	None
Tcf12	Mycbp2	0.96719	50.72	0.716	rgb(225, 80, 82)	1.9956	2,2
Hif1a	Slc2a1	0.96536	50.71	0.708	rgb(225, 82, 83)	1.9954	None
Stat3	Il21	0.96536	50.71	0.707	rgb(225, 82, 83)	1.9954	None
Elk3	Capg	0.96536	50.71	0.711	rgb(225, 81, 83)	1.9954	2,2
Ikzf4	Treml2	0.96536	50.71	0.712	rgb(225, 81, 82)	1.9954	2,2
Sox5	Akr1b8	0.96536	50.71	0.715	rgb(225, 81, 82)	1.9954	2,2
Zfp948	Ankrd23	0.96536	50.71	0.705	rgb(225, 82, 84)	1.9954	2,2
Foxp3	Ctla4	0.96354	50.7	0.698	rgb(225, 84, 85)	1.9952	None
Hsf2	Sla	0.96354	50.7	0.699	rgb(225, 83, 85)	1.9952	2,2
Nfatc1	Id3	0.96354	50.7	0.705	rgb(225, 82, 84)	1.9952	None
Sp2	Papss2	0.96354	50.7	0.697	rgb(225, 84, 85)	1.9952	None
Stat2	Igtp	0.96354	50.7	0.695	rgb(225, 84, 86)	1.9952	2,2
Tcf4	Lgr5	0.96354	50.7	0.697	rgb(225, 84, 85)	1.9952	None
Ahrr	Cyp1b1	0.96354	50.7	0.7	rgb(225, 83, 85)	1.9952	2,2
Zfp367	Exo1	0.96354	50.7	0.703	rgb(225, 83, 84)	1.9952	2,2
Hes1	Pten	-0.96172	50.69	-6.9E-01	rgb( 67,126,243)	1.995	None
Irf7	Ccl5	0.96172	50.69	0.693	rgb(225, 85, 86)	1.995	None
Jun	Car2	0.96172	50.69	0.689	rgb(225, 85, 87)	1.995	None
Klf5	Fads2	0.96172	50.69	0.685	rgb(225, 86, 88)	1.995	2,2
Zbtb7a	Nfatc1	-0.96172	50.69	-6.9E-01	rgb( 66,125,243)	1.995	None
Cebpg	Aldh1l2	0.96172	50.69	0.694	rgb(225, 84, 86)	1.995	2,2
Dach2	Vwa5a	0.96172	50.69	0.692	rgb(225, 85, 86)	1.995	2,2
Fbxl19	Fth1	-0.96172	50.69	-6.9E-01	rgb( 68,126,243)	1.995	2,2
Prdm2	Dock4	0.96172	50.69	0.693	rgb(225, 85, 86)	1.995	2,2
Whsc1	Fancm	0.96172	50.69	0.688	rgb(225, 86, 87)	1.995	2,2
Zfp386	Emb	0.96172	50.69	0.693	rgb(225, 85, 86)	1.995	2,2
Zfp629	Ttbk2	0.96172	50.69	0.686	rgb(225, 86, 87)	1.995	2,2
Hif1a	Bnip3	0.9599	50.68	0.683	rgb(225, 87, 88)	1.9948	None
Hsf2	Trim12c	0.9599	50.68	0.677	rgb(224, 88, 89)	1.9948	2,2
Spib	Rtp4	-0.9599	50.68	-6.8E-01	rgb( 70,128,243)	1.9948	2,2
Atf6b	Crip1	-0.9599	50.68	-6.8E-01	rgb( 69,127,243)	1.9948	2,2
Foxs1	Mylk2	0.9599	50.68	0.675	rgb(224, 88, 89)	1.9948	2,2
Zfp385a	Abhd4	0.9599	50.68	0.68	rgb(224, 87, 88)	1.9948	2,2
Zfp429	Megf8	-0.9599	50.68	-6.8E-01	rgb( 69,127,243)	1.9948	2,2
Ar	Pydc3	0.95807	50.67	0.665	rgb(224, 90, 91)	1.9946	None
Elf1	Dntt	0.95807	50.67	0.673	rgb(224, 88, 90)	1.9946	None
Ets1	Spry2	0.95807	50.67	0.672	rgb(224, 89, 90)	1.9946	None
Irf9	Ifit3	0.95807	50.67	0.668	rgb(224, 89, 91)	1.9946	None
Klf2	Thbd	0.95807	50.67	0.675	rgb(224, 88, 89)	1.9946	None
Rel	Bcl2a1d	0.95807	50.67	0.674	rgb(224, 88, 90)	1.9946	None
Runx1	Lgals3	0.95807	50.67	0.671	rgb(224, 89, 90)	1.9946	None
Runx3	Hes1	-0.95807	50.67	-6.7E-01	rgb( 72,129,242)	1.9946	None
Tbx21	Il13	-0.95807	50.67	-6.7E-01	rgb( 71,128,243)	1.9946	None
Zfhx3	Muc5ac	-0.95807	50.67	-6.7E-01	rgb( 71,128,243)	1.9946	None
Cebpg	Ddit3	0.95807	50.67	0.667	rgb(224, 90, 91)	1.9946	2,2
Cebpg	Nupr1	0.95807	50.67	0.668	rgb(224, 89, 91)	1.9946	2,2
Cebpg	Soat2	0.95807	50.67	0.667	rgb(224, 90, 91)	1.9946	2,2
Cxxc5	Nod1	0.95807	50.67	0.666	rgb(224, 90, 91)	1.9946	2,2
Fosb	Neat1	0.95807	50.67	0.672	rgb(224, 89, 90)	1.9946	2,2
Klf13	Prr7	0.95807	50.67	0.674	rgb(224, 88, 90)	1.9946	2,2
Zfp146	Mpv17l	-0.95807	50.67	-6.7E-01	rgb( 71,128,243)	1.9946	2,2
Zfp771	Tmem158	0.95807	50.67	0.668	rgb(224, 89, 91)	1.9946	2,2
Atf6	Cebpb	0.95625	50.66	0.659	rgb(224, 91, 92)	1.9944	None
Hes1	Cd4	-0.95625	50.66	-6.6E-01	rgb( 73,130,242)	1.9944	None
Irf2	Cxcr4	-0.95625	50.66	-6.6E-01	rgb( 73,129,242)	1.9944	None
Klf10	Serpine1	0.95625	50.66	0.658	rgb(224, 91, 93)	1.9944	None
Satb1	Bcl2	0.95625	50.66	0.659	rgb(224, 91, 92)	1.9944	None
Tcf7l2	Stat3	0.95625	50.66	0.659	rgb(224, 91, 92)	1.9944	None
Kdm2b	Mxd1	-0.95625	50.66	-6.6E-01	rgb( 74,130,242)	1.9944	2,2
Klf13	Acp5	0.95625	50.66	0.656	rgb(224, 92, 93)	1.9944	2,2
Mxi1	Clybl	0.95625	50.66	0.661	rgb(224, 91, 92)	1.9944	2,2
Zfp429	Apold1	-0.95625	50.66	-6.6E-01	rgb( 74,130,242)	1.9944	2,2
Zfp467	Wnt10a	0.95625	50.66	0.664	rgb(224, 90, 91)	1.9944	2,2
Ar	BC094916	0.95443	50.65	0.649	rgb(224, 93, 94)	1.9942	None
E2f1	Anln	0.95443	50.65	0.655	rgb(224, 92, 93)	1.9942	2,2
E2f1	E2f7	0.95443	50.65	0.649	rgb(224, 93, 94)	1.9942	2,2
Foxo1	Tnfsf10	0.95443	50.65	0.647	rgb(224, 93, 95)	1.9942	None
Foxp3	Satb1	0.95443	50.65	0.65	rgb(224, 93, 94)	1.9942	None
Gata3	Gata3	0.95443	50.65	0.65	rgb(224, 93, 94)	1.9942	None
Ncoa3	Mmp7	0.95443	50.65	0.654	rgb(224, 92, 93)	1.9942	None
Stat3	Fam129a	-0.95443	50.65	-6.5E-01	rgb( 77,132,242)	1.9942	2,2
Trerf1	Peli2	-0.95443	50.65	-6.5E-01	rgb( 76,131,242)	1.9942	2,2
Zbtb7a	Cdkn2a	-0.95443	50.65	-6.5E-01	rgb( 76,131,242)	1.9942	None
Cebpg	Chac1	0.95443	50.65	0.65	rgb(224, 93, 94)	1.9942	2,2
Creb3l2	Syn1	0.95443	50.65	0.653	rgb(224, 92, 94)	1.9942	2,2
Sp110	Ly6c1	0.95443	50.65	0.646	rgb(224, 94, 95)	1.9942	2,2
Zbed3	Zkscan17	0.95443	50.65	0.646	rgb(224, 94, 95)	1.9942	2,2
Zfp787	Ocrl	-0.95443	50.65	-6.5E-01	rgb( 76,131,242)	1.9942	2,2
Foxo3	Tnfsf10	0.9526	50.64	0.639	rgb(224, 95, 96)	1.994	None
Hic1	Efna1	-0.9526	50.64	-6.4E-01	rgb( 78,132,241)	1.994	None
Hsf2	Fam49b	-0.9526	50.64	-6.4E-01	rgb( 79,133,241)	1.994	2,2
Mitf	Trpm1	0.9526	50.64	0.639	rgb(224, 95, 96)	1.994	None
Nfatc1	Egr3	0.9526	50.64	0.638	rgb(224, 95, 96)	1.994	None
Nr2f1	Serpinc1	-0.9526	50.64	-6.4E-01	rgb( 77,132,242)	1.994	None
Stat3	Timp1	0.9526	50.64	0.637	rgb(224, 95, 97)	1.994	None
Stat4	Tbkbp1	0.9526	50.64	0.64	rgb(224, 95, 96)	1.994	2,2
Twist1	Fgf2	0.9526	50.64	0.641	rgb(224, 95, 96)	1.994	None
Cebpg	Trib3	0.9526	50.64	0.636	rgb(224, 96, 97)	1.994	2,2
Cebpg	Tsc22d3	0.9526	50.64	0.641	rgb(224, 95, 96)	1.994	2,2
Creb3l2	Gatsl2	0.9526	50.64	0.643	rgb(224, 94, 95)	1.994	2,2
Irf5	St14	0.9526	50.64	0.643	rgb(224, 94, 95)	1.994	2,2
Mxd3	Cdc25b	0.9526	50.64	0.642	rgb(224, 94, 96)	1.994	2,2
Ski	Slc43a2	0.9526	50.64	0.636	rgb(224, 96, 97)	1.994	2,2
Zfp473	Fkrp	-0.9526	50.64	-6.4E-01	rgb( 78,132,241)	1.994	2,2
Esr1	Zfhx3	0.95078	50.63	0.628	rgb(224, 97, 98)	1.9938	None
Foxf2	Itgb1	-0.95078	50.63	-6.3E-01	rgb( 80,134,241)	1.9938	None
Irf4	I830012O16Rik	-0.95078	50.63	-6.3E-01	rgb( 81,134,241)	1.9938	2,2
Irf4	Rsad2	-0.95078	50.63	-6.3E-01	rgb( 80,133,241)	1.9938	2,2
Nfatc2	Enpp2	0.95078	50.63	0.625	rgb(224, 98, 99)	1.9938	None
Rarg	Mc2r	0.95078	50.63	0.635	rgb(224, 96, 97)	1.9938	2,2
Rarg	Paqr8	0.95078	50.63	0.632	rgb(224, 96, 98)	1.9938	2,2
Srebf1	Fads2	0.95078	50.63	0.632	rgb(224, 96, 98)	1.9938	2,2
Zeb2	Itga5	0.95078	50.63	0.631	rgb(224, 96, 98)	1.9938	None
Mbnl2	Heca	0.95078	50.63	0.63	rgb(224, 97, 98)	1.9938	2,2
Nkx1-2	Fam46c	-0.95078	50.63	-6.3E-01	rgb( 80,134,241)	1.9938	2,2
Ski	Furin	0.95078	50.63	0.626	rgb(224, 97, 99)	1.9938	2,2
Sp100	Trim12c	0.95078	50.63	0.63	rgb(224, 97, 98)	1.9938	2,2
Zfp827	Susd3	-0.95078	50.63	-6.3E-01	rgb( 81,134,241)	1.9938	2,2
Zhx1	Ptprc	0.95078	50.63	0.626	rgb(224, 97, 99)	1.9938	2,2
Atf3	Penk	0.94896	50.62	0.615	rgb(224, 99,101)	1.9936	None
Creb5	Dgkg	-0.94896	50.62	-6.2E-01	rgb( 81,135,241)	1.9936	None
Epas1	Mmp14	0.94896	50.62	0.62	rgb(224, 99,100)	1.9936	None
Esr1	Runx2	0.94896	50.62	0.617	rgb(224, 99,100)	1.9936	None
Hif1a	Egln3	0.94896	50.62	0.618	rgb(224, 99,100)	1.9936	None
Smad3	Vdr	0.94896	50.62	0.623	rgb(224, 98, 99)	1.9936	None
Trerf1	Zdhhc2	-0.94896	50.62	-6.2E-01	rgb( 83,135,241)	1.9936	2,2
Twist1	Itgb1	0.94896	50.62	0.624	rgb(224, 98, 99)	1.9936	None
Xbp1	Ern1	0.94896	50.62	0.616	rgb(224, 99,101)	1.9936	None
Cebpg	Slc7a3	0.94896	50.62	0.618	rgb(224, 99,100)	1.9936	2,2
Mbnl2	Mdn1	-0.94896	50.62	-6.2E-01	rgb( 82,135,241)	1.9936	2,2
Mxi1	Aen	-0.94896	50.62	-6.2E-01	rgb( 82,135,241)	1.9936	2,2
Pou2af1	Bdh2	0.94896	50.62	0.623	rgb(224, 98, 99)	1.9936	2,2
Rorc	Il17f	0.94896	50.62	0.619	rgb(224, 99,100)	1.9936	2,2
Tulp3	Tbc1d14	0.94896	50.62	0.62	rgb(224, 99,100)	1.9936	2,2
Zfp385a	Eng	0.94896	50.62	0.618	rgb(224, 99,100)	1.9936	2,2
Ahr	Il13	0.94714	50.61	0.606	rgb(224,101,103)	1.9934	None
Ets1	Loxl2	0.94714	50.61	0.612	rgb(224,100,101)	1.9934	2,2
Hif1a	Arrb1	0.94714	50.61	0.61	rgb(224,101,102)	1.9934	2,2
Hif1a	H2-Ab1	0.94714	50.61	0.606	rgb(224,101,102)	1.9934	2,2
Srf	Serpine1	-0.94714	50.61	-6.1E-01	rgb( 84,136,240)	1.9934	None
Stat4	S100a4	0.94714	50.61	0.615	rgb(224,100,101)	1.9934	None
Bcl6b	Kctd7	0.94714	50.61	0.608	rgb(224,101,102)	1.9934	2,2
C030039L03Rik	Per2	0.94714	50.61	0.608	rgb(224,101,102)	1.9934	2,2
Cebpg	Sars	0.94714	50.61	0.607	rgb(224,101,102)	1.9934	2,2
Cux1	Epb4.1l2	0.94714	50.61	0.611	rgb(224,100,101)	1.9934	2,2
Fbxl19	1700030K09Rik	0.94714	50.61	0.614	rgb(224,100,101)	1.9934	2,2
Gm14420	Gm2011	0.94714	50.61	0.608	rgb(224,101,102)	1.9934	2,2
Ikzf4	Sfrp2	0.94714	50.61	0.613	rgb(224,100,101)	1.9934	2,2
Mxd1	B430306N03Rik	0.94714	50.61	0.607	rgb(224,101,102)	1.9934	2,2
Nfatc4	Fbxo2	0.94714	50.61	0.606	rgb(224,101,102)	1.9934	2,2
Nr4a3	Nr4a1	0.94714	50.61	0.613	rgb(224,100,101)	1.9934	2,2
Pou6f1	Txk	0.94714	50.61	0.614	rgb(224,100,101)	1.9934	2,2
Scrt1	Cyp2s1	0.94714	50.61	0.607	rgb(224,101,102)	1.9934	2,2
Zbtb4	Zswim4	0.94714	50.61	0.613	rgb(224,100,101)	1.9934	2,2
Zfp385a	Psrc1	0.94714	50.61	0.611	rgb(224,100,102)	1.9934	2,2
Zfp395	Aen	-0.94714	50.61	-6.1E-01	rgb( 85,137,240)	1.9934	2,2
Zfp467	Wisp1	0.94714	50.61	0.605	rgb(224,101,103)	1.9934	2,2
Zfp750	Robo3	0.94714	50.61	0.608	rgb(224,101,102)	1.9934	2,2
Zfp956	Ankrd23	0.94714	50.61	0.613	rgb(224,100,101)	1.9934	2,2
Zfp956	Ppcdc	0.94714	50.61	0.615	rgb(224,100,101)	1.9934	2,2
Atf3	Asns	0.94531	50.6	0.597	rgb(224,103,104)	1.9932	None
Creb5	Tgfbr3	0.94531	50.6	0.604	rgb(224,102,103)	1.9932	None
Crem	Edem1	-0.94531	50.6	-6.0E-01	rgb( 87,138,240)	1.9932	2,2
E2f1	Wdr76	0.94531	50.6	0.597	rgb(224,103,104)	1.9932	2,2
Elf1	Tlr9	0.94531	50.6	0.601	rgb(224,102,103)	1.9932	None
Foxp3	Il2ra	0.94531	50.6	0.604	rgb(224,102,103)	1.9932	None
Gli1	Fam102a	-0.94531	50.6	-6.0E-01	rgb( 87,138,240)	1.9932	2,2
Hif1a	Unc13a	0.94531	50.6	0.6	rgb(224,102,104)	1.9932	2,2
Jun	Krt16	0.94531	50.6	0.604	rgb(224,102,103)	1.9932	None
Nfatc2	Foxp3	0.94531	50.6	0.6	rgb(224,102,104)	1.9932	None
Ppard	Myo18a	-0.94531	50.6	-6.0E-01	rgb( 86,137,240)	1.9932	2,2
Rela	Tnip3	0.94531	50.6	0.595	rgb(224,103,104)	1.9932	None
Twist1	Cd28	-0.94531	50.6	-6.0E-01	rgb( 88,138,240)	1.9932	2,2
Twist1	Dnm3	0.94531	50.6	0.6	rgb(224,102,104)	1.9932	None
Cebpg	Smpd4	-0.94531	50.6	-6.0E-01	rgb( 86,137,240)	1.9932	2,2
Cux1	Herc4	-0.94531	50.6	-6.0E-01	rgb( 88,138,240)	1.9932	2,2
Irf5	Phldb1	0.94531	50.6	0.605	rgb(224,101,103)	1.9932	2,2
Mbnl2	Slain1	0.94531	50.6	0.597	rgb(224,103,104)	1.9932	2,2
Mybl1	4632434I11Rik	0.94531	50.6	0.599	rgb(224,103,104)	1.9932	2,2
Ncoa2	Mgat5	0.94531	50.6	0.602	rgb(224,102,103)	1.9932	2,2
Rbpj	Rgmb	-0.94531	50.6	-6.0E-01	rgb( 86,137,240)	1.9932	2,2
Tal2	Tmem38b	0.94531	50.6	0.604	rgb(224,102,103)	1.9932	2,2
Zfp113	Nckipsd	-0.94531	50.6	-6.0E-01	rgb( 87,138,240)	1.9932	2,2
Zfp202	Dusp12	0.94531	50.6	0.598	rgb(224,103,104)	1.9932	2,2
Zfp385a	Cox6b2	0.94531	50.6	0.599	rgb(224,103,104)	1.9932	2,2
Zfp397	Maged1	-0.94531	50.6	-6.0E-01	rgb( 88,138,240)	1.9932	2,2
Zfp467	Zfp280b	0.94531	50.6	0.6	rgb(224,102,104)	1.9932	2,2
Zfp629	Qprt	-0.94531	50.6	-6.0E-01	rgb( 87,138,240)	1.9932	2,2
Foxo3	Bbc3	0.94349	50.59	0.595	rgb(224,103,105)	1.993	None
Foxo3	Cdkn2b	0.94349	50.59	0.593	rgb(224,104,105)	1.993	None
Hif1a	Pgm2	0.94349	50.59	0.594	rgb(224,103,105)	1.993	2,2
Nfkb1	S100a6	0.94349	50.59	0.588	rgb(223,105,106)	1.993	None
Smad4	Skil	0.94349	50.59	0.587	rgb(223,105,106)	1.993	None
Spib	Cmpk2	-0.94349	50.59	-5.9E-01	rgb( 90,139,239)	1.993	2,2
Srebf1	Sqle	0.94349	50.59	0.59	rgb(223,104,106)	1.993	2,2
Stat4	Prf1	0.94349	50.59	0.592	rgb(224,104,105)	1.993	None
Zeb1	Grhl2	-0.94349	50.59	-5.9E-01	rgb( 90,140,239)	1.993	None
Zfhx3	Myb	-0.94349	50.59	-5.9E-01	rgb( 89,139,239)	1.993	None
Ankzf1	3110057O12Rik	0.94349	50.59	0.594	rgb(224,104,105)	1.993	2,2
Arid5a	Susd3	0.94349	50.59	0.593	rgb(224,104,105)	1.993	2,2
Drap1	Sepw1	0.94349	50.59	0.588	rgb(223,105,106)	1.993	2,2
Etv5	Trib2	-0.94349	50.59	-5.9E-01	rgb( 88,139,240)	1.993	2,2
Ikzf3	Mfge8	-0.94349	50.59	-5.9E-01	rgb( 89,139,239)	1.993	2,2
Ikzf4	Mllt6	0.94349	50.59	0.587	rgb(223,105,106)	1.993	2,2
Mbnl2	Pak1	0.94349	50.59	0.594	rgb(224,104,105)	1.993	2,2
Plagl1	Actn1	0.94349	50.59	0.592	rgb(224,104,105)	1.993	2,2
Scrt1	Arhgef10	0.94349	50.59	0.593	rgb(224,104,105)	1.993	2,2
Sgsm2	Tert	0.94349	50.59	0.594	rgb(224,103,105)	1.993	2,2
Sox12	P2ry14	-0.94349	50.59	-5.9E-01	rgb( 89,139,239)	1.993	2,2
Vax2	Avpi1	0.94349	50.59	0.586	rgb(223,105,106)	1.993	2,2
Zfp280b	Aff3	0.94349	50.59	0.592	rgb(224,104,105)	1.993	2,2
Zfp296	Appl2	-0.94349	50.59	-5.9E-01	rgb( 88,139,240)	1.993	2,2
Zfp367	Fam111a	0.94349	50.59	0.592	rgb(224,104,105)	1.993	2,2
Atf5	Ccnd3	0.94167	50.58	0.577	rgb(223,107,108)	1.9928	None
Erg	Eng	0.94167	50.58	0.577	rgb(223,107,108)	1.9928	None
Foxa1	Ret	0.94167	50.58	0.581	rgb(223,106,107)	1.9928	None
Hey1	Bmp2	-0.94167	50.58	-5.8E-01	rgb( 91,140,239)	1.9928	None
Hif1a	Ddit4	0.94167	50.58	0.58	rgb(223,106,107)	1.9928	2,2
Hif1a	Hk1	0.94167	50.58	0.578	rgb(223,107,108)	1.9928	2,2
Nfatc1	Tnf	0.94167	50.58	0.577	rgb(223,107,108)	1.9928	2,2
Nfil3	App	0.94167	50.58	0.58	rgb(223,106,107)	1.9928	None
Nfkb2	Pigr	0.94167	50.58	0.575	rgb(223,107,108)	1.9928	2,2
Rarg	Thbd	0.94167	50.58	0.579	rgb(223,106,107)	1.9928	None
Runx3	Timp1	0.94167	50.58	0.578	rgb(223,107,108)	1.9928	None
Satb1	Tnfsf8	0.94167	50.58	0.577	rgb(223,107,108)	1.9928	2,2
Spib	Mx1	-0.94167	50.58	-5.8E-01	rgb( 91,141,239)	1.9928	2,2
Srebf1	Rdh11	0.94167	50.58	0.578	rgb(223,107,108)	1.9928	2,2
Srf	Bnip3	-0.94167	50.58	-5.8E-01	rgb( 92,141,239)	1.9928	2,2
Stat4	Ccl3	0.94167	50.58	0.579	rgb(223,106,108)	1.9928	2,2
Tcf3	Cdk6	-0.94167	50.58	-5.8E-01	rgb( 90,140,239)	1.9928	None
Trp73	Vdr	0.94167	50.58	0.583	rgb(223,106,107)	1.9928	None
Twist1	Fn1	0.94167	50.58	0.577	rgb(223,107,108)	1.9928	None
Usf2	Abca1	0.94167	50.58	0.582	rgb(223,106,107)	1.9928	None
Zfp148	Vim	-0.94167	50.58	-5.8E-01	rgb( 90,140,239)	1.9928	None
Akna	C2cd3	0.94167	50.58	0.576	rgb(223,107,108)	1.9928	2,2
Cebpg	Gpt2	0.94167	50.58	0.578	rgb(223,107,108)	1.9928	2,2
Cebpg	Slc3a2	0.94167	50.58	0.578	rgb(223,107,108)	1.9928	2,2
Cebpg	Slc6a9	0.94167	50.58	0.576	rgb(223,107,108)	1.9928	2,2
Creb3l2	Slc4a8	0.94167	50.58	0.583	rgb(223,106,107)	1.9928	2,2
Csrnp1	Mxd1	0.94167	50.58	0.581	rgb(223,106,107)	1.9928	2,2
Fosb	Klf4	0.94167	50.58	0.576	rgb(223,107,108)	1.9928	2,2
Kdm2b	Gfod1	0.94167	50.58	0.577	rgb(223,107,108)	1.9928	2,2
Nfatc4	H2-Eb2	0.94167	50.58	0.585	rgb(223,105,106)	1.9928	2,2
Nkx1-2	Pappa2	0.94167	50.58	0.576	rgb(223,107,108)	1.9928	2,2
Otx1	Trpm6	0.94167	50.58	0.58	rgb(223,106,107)	1.9928	2,2
Sgsm2	Pdpn	-0.94167	50.58	-5.8E-01	rgb( 92,141,239)	1.9928	2,2
Tcf12	Pafah1b3	-0.94167	50.58	-5.8E-01	rgb( 92,141,239)	1.9928	2,2
Trps1	Edn3	-0.94167	50.58	-5.8E-01	rgb( 92,141,239)	1.9928	2,2
Vax2	Il17re	0.94167	50.58	0.584	rgb(223,105,107)	1.9928	2,2
Zfp280b	B4galt5	0.94167	50.58	0.577	rgb(223,107,108)	1.9928	2,2
Zfp358	Sorcs2	-0.94167	50.58	-5.8E-01	rgb( 92,141,239)	1.9928	2,2
Zfp407	Mllt6	0.94167	50.58	0.584	rgb(223,105,107)	1.9928	2,2
Zfp429	Ankrd33b	0.94167	50.58	0.583	rgb(223,106,107)	1.9928	2,2
Zfp473	Tnfrsf21	-0.94167	50.58	-5.8E-01	rgb( 91,140,239)	1.9928	2,2
Zfp64	Fbxw2	-0.94167	50.58	-5.8E-01	rgb( 92,141,239)	1.9928	2,2
Zfp956	Ikbke	0.94167	50.58	0.578	rgb(223,107,108)	1.9928	2,2
Zik1	Apitd1	0.94167	50.58	0.58	rgb(223,106,107)	1.9928	2,2
Atf2	Tex261	-0.93984	50.57	-5.7E-01	rgb( 94,142,238)	1.9926	2,2
Erg	Cxcr4	0.93984	50.57	0.568	rgb(223,108,110)	1.9926	None
Irf4	Foxb1	0.93984	50.57	0.574	rgb(223,107,109)	1.9926	2,2
Klf2	Gpr18	0.93984	50.57	0.566	rgb(223,109,110)	1.9926	2,2
Rela	Trpc1	0.93984	50.57	0.57	rgb(223,108,109)	1.9926	None
Rfx1	H2-DMb2	0.93984	50.57	0.571	rgb(223,108,109)	1.9926	None
Rxra	Il2ra	0.93984	50.57	0.572	rgb(223,108,109)	1.9926	None
Smad3	Ahr	0.93984	50.57	0.571	rgb(223,108,109)	1.9926	None
Stat2	Tbx21	0.93984	50.57	0.57	rgb(223,108,109)	1.9926	2,2
Stat4	Il2ra	0.93984	50.57	0.565	rgb(223,109,110)	1.9926	None
Trp53	BC094916	0.93984	50.57	0.567	rgb(223,109,110)	1.9926	None
Trp53	Pydc4	0.93984	50.57	0.571	rgb(223,108,109)	1.9926	None
Adnp	Apbb1ip	0.93984	50.57	0.569	rgb(223,108,110)	1.9926	2,2
Batf	Ikzf2	0.93984	50.57	0.567	rgb(223,109,110)	1.9926	2,2
Csrnp1	Ecd	-0.93984	50.57	-5.7E-01	rgb( 94,142,239)	1.9926	2,2
Dpf1	Fbxo21	0.93984	50.57	0.57	rgb(223,108,109)	1.9926	2,2
Foxp4	B4galnt1	0.93984	50.57	0.567	rgb(223,109,110)	1.9926	2,2
Mbnl2	St8sia6	0.93984	50.57	0.573	rgb(223,108,109)	1.9926	2,2
Mbnl2	Utp20	-0.93984	50.57	-5.7E-01	rgb( 93,142,239)	1.9926	2,2
Mxd3	Smtn	0.93984	50.57	0.569	rgb(223,108,109)	1.9926	2,2
Npas4	Nedd4	-0.93984	50.57	-5.7E-01	rgb( 93,141,239)	1.9926	2,2
Plagl1	Slc7a1	0.93984	50.57	0.574	rgb(223,107,109)	1.9926	2,2
Rbpj	Id2	0.93984	50.57	0.575	rgb(223,107,108)	1.9926	2,2
Sp110	4833439L19Rik	0.93984	50.57	0.573	rgb(223,108,109)	1.9926	2,2
Thap1	Plcg1	-0.93984	50.57	-5.7E-01	rgb( 94,142,239)	1.9926	2,2
Zfp35	Tsr2	0.93984	50.57	0.567	rgb(223,109,110)	1.9926	2,2
Zfp365	4831440E17Rik	-0.93984	50.57	-5.7E-01	rgb( 94,142,238)	1.9926	2,2
Zfp385a	Zfp365	0.93984	50.57	0.574	rgb(223,107,108)	1.9926	2,2
Zfp386	Spry1	-0.93984	50.57	-5.7E-01	rgb( 94,142,239)	1.9926	2,2
Zfp580	Psmd8	0.93984	50.57	0.574	rgb(223,107,109)	1.9926	2,2
Atf2	St3gal5	0.93802	50.56	0.557	rgb(223,111,112)	1.9924	None
E2f1	Tnfsf11	0.93802	50.56	0.563	rgb(223,109,111)	1.9924	None
Etv4	Spp1	0.93802	50.56	0.562	rgb(223,110,111)	1.9924	None
Fosl2	Enpp2	-0.93802	50.56	-5.6E-01	rgb( 96,143,238)	1.9924	2,2
Gli1	Socs1	-0.93802	50.56	-5.6E-01	rgb( 96,143,238)	1.9924	2,2
Hif1a	3110057O12Rik	0.93802	50.56	0.556	rgb(223,111,112)	1.9924	2,2
Hif1a	Ppme1	0.93802	50.56	0.56	rgb(223,110,111)	1.9924	2,2
Hif1a	Stc1	0.93802	50.56	0.562	rgb(223,110,111)	1.9924	2,2
Irf1	Gbp6	0.93802	50.56	0.557	rgb(223,111,112)	1.9924	2,2
Klf2	Ccr7	0.93802	50.56	0.557	rgb(223,111,112)	1.9924	None
Mef2d	Atp11a	0.93802	50.56	0.564	rgb(223,109,110)	1.9924	2,2
Myc	Lime1	-0.93802	50.56	-5.6E-01	rgb( 95,143,238)	1.9924	2,2
Nfe2l2	Nfatc1	-0.93802	50.56	-5.6E-01	rgb( 96,143,238)	1.9924	2,2
Pou2f2	Spp1	0.93802	50.56	0.556	rgb(223,111,112)	1.9924	None
Relb	Armcx6	-0.93802	50.56	-5.6E-01	rgb( 96,143,238)	1.9924	2,2
Adnp	Rraga	0.93802	50.56	0.565	rgb(223,109,110)	1.9924	2,2
Ahrr	Gpr15	0.93802	50.56	0.56	rgb(223,110,111)	1.9924	2,2
Cenpt	Vav2	-0.93802	50.56	-5.6E-01	rgb( 96,144,238)	1.9924	2,2
Dot1l	Rnf130	-0.93802	50.56	-5.6E-01	rgb( 96,143,238)	1.9924	2,2
Drap1	Syf2	0.93802	50.56	0.561	rgb(223,110,111)	1.9924	2,2
Eea1	Ctsw	-0.93802	50.56	-5.6E-01	rgb( 96,144,238)	1.9924	2,2
Esrra	Ric8	0.93802	50.56	0.556	rgb(223,111,112)	1.9924	2,2
Gli3	Trim9	0.93802	50.56	0.563	rgb(223,110,111)	1.9924	2,2
Hif3a	Syce2	0.93802	50.56	0.558	rgb(223,110,112)	1.9924	2,2
Maff	Casz1	0.93802	50.56	0.556	rgb(223,111,112)	1.9924	2,2
Mbnl2	Serinc5	0.93802	50.56	0.559	rgb(223,110,111)	1.9924	2,2
Mxd1	Ly6a	0.93802	50.56	0.56	rgb(223,110,111)	1.9924	2,2
Ncoa2	Dtx4	0.93802	50.56	0.559	rgb(223,110,111)	1.9924	2,2
Nfatc4	Lzts2	0.93802	50.56	0.563	rgb(223,110,111)	1.9924	2,2
Ovol1	Dixdc1	0.93802	50.56	0.556	rgb(223,111,112)	1.9924	2,2
Patz1	Mboat7	0.93802	50.56	0.563	rgb(223,109,111)	1.9924	2,2
Plagl1	Cd180	0.93802	50.56	0.556	rgb(223,111,112)	1.9924	2,2
Skil	Aqp3	0.93802	50.56	0.561	rgb(223,110,111)	1.9924	2,2
Tfdp2	Appl2	0.93802	50.56	0.565	rgb(223,109,110)	1.9924	2,2
Tigd2	Gprin3	0.93802	50.56	0.561	rgb(223,110,111)	1.9924	2,2
Zfp335	Fundc2	-0.93802	50.56	-5.6E-01	rgb( 96,144,238)	1.9924	2,2
Zfp386	Dctn4	0.93802	50.56	0.564	rgb(223,109,110)	1.9924	2,2
Zfp428	Abhd2	-0.93802	50.56	-5.6E-01	rgb( 95,143,238)	1.9924	2,2
Zfp467	Gprasp2	0.93802	50.56	0.561	rgb(223,110,111)	1.9924	2,2
Zfp52	4930539E08Rik	0.93802	50.56	0.557	rgb(223,111,112)	1.9924	2,2
Zfp52	Eml1	0.93802	50.56	0.556	rgb(223,111,112)	1.9924	2,2
Zfp750	Pfkp	-0.93802	50.56	-5.6E-01	rgb( 96,144,238)	1.9924	2,2
Zfp827	Npc2	-0.93802	50.56	-5.6E-01	rgb( 96,144,238)	1.9924	2,2
Zfx	Cisd3	-0.93802	50.56	-5.6E-01	rgb( 96,143,238)	1.9924	2,2
E2f4	Map3k5	0.9362	50.55	0.552	rgb(223,112,113)	1.9922	None
Fosl2	Myb	0.9362	50.55	0.546	rgb(223,113,114)	1.9922	None
Foxo1	Slc1a2	0.9362	50.55	0.554	rgb(223,111,112)	1.9922	2,2
Foxo3	Ms4a4b	0.9362	50.55	0.555	rgb(223,111,112)	1.9922	2,2
Hsf2	Ifi27l2a	0.9362	50.55	0.546	rgb(223,113,114)	1.9922	2,2
Nfe2	Slc9a3r1	0.9362	50.55	0.553	rgb(223,111,113)	1.9922	2,2
Rel	Il10	0.9362	50.55	0.548	rgb(223,112,113)	1.9922	None
Satb1	Afp	0.9362	50.55	0.545	rgb(223,113,114)	1.9922	2,2
Spib	Mx2	-0.9362	50.55	-5.5E-01	rgb( 98,145,238)	1.9922	2,2
Spib	Rsad2	-0.9362	50.55	-5.5E-01	rgb( 98,145,238)	1.9922	2,2
Stat2	Gbp6	0.9362	50.55	0.552	rgb(223,112,113)	1.9922	2,2
Stat3	Fgf2	0.9362	50.55	0.548	rgb(223,112,113)	1.9922	None
Zfp382	Stat3	-0.9362	50.55	-5.5E-01	rgb( 98,145,238)	1.9922	None
Adnp	Hist1h1d	-0.9362	50.55	-5.5E-01	rgb( 97,144,238)	1.9922	2,2
Adnp	Hist4h4	-0.9362	50.55	-5.5E-01	rgb( 98,145,238)	1.9922	2,2
Ahctf1	Smg5	0.9362	50.55	0.554	rgb(223,111,112)	1.9922	2,2
Ahrr	Cpox	0.9362	50.55	0.546	rgb(223,113,114)	1.9922	2,2
Bach1	Zfp239	-0.9362	50.55	-5.5E-01	rgb( 98,145,238)	1.9922	2,2
Batf	Mpp2	0.9362	50.55	0.551	rgb(223,112,113)	1.9922	2,2
C030039L03Rik	Ankzf1	0.9362	50.55	0.549	rgb(223,112,113)	1.9922	2,2
Cebpg	Eif4ebp1	0.9362	50.55	0.551	rgb(223,112,113)	1.9922	2,2
Cebpg	Mef2b	0.9362	50.55	0.55	rgb(223,112,113)	1.9922	2,2
Cebpg	Pycr1	0.9362	50.55	0.553	rgb(223,111,112)	1.9922	2,2
Cenpt	Mxd3	0.9362	50.55	0.553	rgb(223,111,113)	1.9922	2,2
Creb3l2	Pycr1	0.9362	50.55	0.546	rgb(223,113,114)	1.9922	2,2
Etv5	Ell2	0.9362	50.55	0.553	rgb(223,111,112)	1.9922	2,2
Foxs1	S100a4	0.9362	50.55	0.547	rgb(223,112,114)	1.9922	2,2
Gm13157	Xpnpep1	-0.9362	50.55	-5.5E-01	rgb( 98,144,238)	1.9922	2,2
Ikzf3	Dusp14	-0.9362	50.55	-5.5E-01	rgb( 97,144,238)	1.9922	2,2
Kdm5b	Prr5l	-0.9362	50.55	-5.5E-01	rgb( 97,144,238)	1.9922	2,2
Lin54	Znhit6	-0.9362	50.55	-5.5E-01	rgb( 98,144,238)	1.9922	2,2
Prrx1	Thbd	0.9362	50.55	0.549	rgb(223,112,113)	1.9922	2,2
Rfx7	Cox7a2l	-0.9362	50.55	-5.5E-01	rgb( 97,144,238)	1.9922	2,2
Sgsm2	Prickle1	0.9362	50.55	0.546	rgb(223,113,114)	1.9922	2,2
Six5	Thap4	0.9362	50.55	0.547	rgb(223,113,114)	1.9922	2,2
Son	Zfp592	0.9362	50.55	0.547	rgb(223,113,114)	1.9922	2,2
Thap3	Cnot1	-0.9362	50.55	-5.5E-01	rgb( 98,144,238)	1.9922	2,2
Thra	Tjp3	0.9362	50.55	0.546	rgb(223,113,114)	1.9922	2,2
Vax2	Ltb4r1	0.9362	50.55	0.554	rgb(223,111,112)	1.9922	2,2
Zbtb17	Lsp1	-0.9362	50.55	-5.5E-01	rgb( 98,144,238)	1.9922	2,2
Zfp52	Creb3l2	0.9362	50.55	0.549	rgb(223,112,113)	1.9922	2,2
Zfp524	Faim3	0.9362	50.55	0.545	rgb(223,113,114)	1.9922	2,2
Zfp536	Rpl10a	0.9362	50.55	0.55	rgb(223,112,113)	1.9922	2,2
Zfp654	1190002N15Rik	0.9362	50.55	0.554	rgb(223,111,112)	1.9922	2,2
Zfp654	Tnfsf11	0.9362	50.55	0.553	rgb(223,111,112)	1.9922	2,2
Zfp655	Chm	0.9362	50.55	0.546	rgb(223,113,114)	1.9922	2,2
Zfp750	Dnm3os	0.9362	50.55	0.551	rgb(223,112,113)	1.9922	2,2
Zfp750	Ppp1r10	0.9362	50.55	0.546	rgb(223,113,114)	1.9922	2,2
Zfp771	Phlda3	0.9362	50.55	0.548	rgb(223,112,113)	1.9922	2,2
Zhx2	Sema6b	-0.9362	50.55	-5.5E-01	rgb( 99,145,238)	1.9922	2,2
Zkscan17	Sh2b1	0.9362	50.55	0.551	rgb(223,112,113)	1.9922	2,2
Atf3	Ccl5	0.93438	50.54	0.54	rgb(223,114,115)	1.992	None
Clock	Per3	0.93438	50.54	0.542	rgb(223,113,115)	1.992	None
Foxp3	L1cam	0.93438	50.54	0.535	rgb(223,115,116)	1.992	2,2
Irf1	Ccl5	0.93438	50.54	0.545	rgb(223,113,114)	1.992	None
Jund	Itgb3	-0.93438	50.54	-5.4E-01	rgb( 99,145,238)	1.992	None
Lef1	Ptgfrn	0.93438	50.54	0.542	rgb(223,113,115)	1.992	2,2
Maf	Itgb7	0.93438	50.54	0.535	rgb(223,115,116)	1.992	None
Mef2d	Csrnp1	0.93438	50.54	0.535	rgb(223,115,116)	1.992	2,2
Nfatc1	Ctla2b	-0.93438	50.54	-5.4E-01	rgb( 99,145,238)	1.992	2,2
Ppara	Tbkbp1	-0.93438	50.54	-5.4E-01	rgb( 99,145,238)	1.992	2,2
Rel	F3	0.93438	50.54	0.537	rgb(223,114,115)	1.992	None
Sox6	Phf6	0.93438	50.54	0.54	rgb(223,114,115)	1.992	2,2
Stat1	Met	0.93438	50.54	0.538	rgb(223,114,115)	1.992	None
Stat3	Etv6	0.93438	50.54	0.539	rgb(223,114,115)	1.992	None
Stat3	Notch1	0.93438	50.54	0.538	rgb(223,114,115)	1.992	2,2
Stat3	Slc39a1	0.93438	50.54	0.537	rgb(223,114,115)	1.992	2,2
Tbx21	Spp1	0.93438	50.54	0.537	rgb(223,114,115)	1.992	None
Trp53	E2f7	-0.93438	50.54	-5.4E-01	rgb( 99,145,238)	1.992	None
Zeb1	Epcam	-0.93438	50.54	-5.4E-01	rgb(100,146,237)	1.992	None
Akna	Ms4a6c	0.93438	50.54	0.541	rgb(223,114,115)	1.992	2,2
C030039L03Rik	Atp7b	0.93438	50.54	0.543	rgb(223,113,114)	1.992	2,2
Cebpg	Penk	-0.93438	50.54	-5.4E-01	rgb( 99,145,238)	1.992	2,2
Cebpg	Slc1a4	0.93438	50.54	0.542	rgb(223,113,114)	1.992	2,2
Cggbp1	Scyl2	0.93438	50.54	0.542	rgb(223,113,115)	1.992	2,2
Creb3l2	Cdh23	0.93438	50.54	0.541	rgb(223,114,115)	1.992	2,2
Dach2	Pank2	0.93438	50.54	0.543	rgb(223,113,114)	1.992	2,2
Drap1	Gmfg	0.93438	50.54	0.536	rgb(223,115,116)	1.992	2,2
Dzip1	Abcg2	0.93438	50.54	0.541	rgb(223,114,115)	1.992	2,2
Dzip1	Gli3	-0.93438	50.54	-5.4E-01	rgb( 99,145,238)	1.992	2,2
Dzip1	Samd9l	0.93438	50.54	0.54	rgb(223,114,115)	1.992	2,2
Elk3	Lamc2	0.93438	50.54	0.544	rgb(223,113,114)	1.992	2,2
Etv5	Zswim4	0.93438	50.54	0.54	rgb(223,114,115)	1.992	2,2
Ikzf2	Cd160	0.93438	50.54	0.536	rgb(223,115,116)	1.992	2,2
Ikzf5	Ptp4a1	0.93438	50.54	0.537	rgb(223,114,115)	1.992	2,2
Jazf1	Klhl3	0.93438	50.54	0.537	rgb(223,115,116)	1.992	2,2
Jdp2	Pck2	0.93438	50.54	0.538	rgb(223,114,115)	1.992	2,2
Kdm5b	Ccng2	0.93438	50.54	0.537	rgb(223,115,116)	1.992	2,2
Mbnl2	Tnfsf8	-0.93438	50.54	-5.4E-01	rgb(101,146,237)	1.992	2,2
Mxd1	Smyd5	-0.93438	50.54	-5.4E-01	rgb(101,146,237)	1.992	2,2
Mxd4	Tcp11l2	0.93438	50.54	0.544	rgb(223,113,114)	1.992	2,2
Ncoa1	Csnk1e	0.93438	50.54	0.537	rgb(223,114,116)	1.992	2,2
Nkrf	Slc38a1	0.93438	50.54	0.54	rgb(223,114,115)	1.992	2,2
Osr2	Serpinb1b	0.93438	50.54	0.541	rgb(223,114,115)	1.992	2,2
Plagl1	Eml1	0.93438	50.54	0.541	rgb(223,114,115)	1.992	2,2
Pou2af1	Il10ra	-0.93438	50.54	-5.4E-01	rgb(101,146,237)	1.992	2,2
Pou2af1	Kcna3	0.93438	50.54	0.543	rgb(223,113,114)	1.992	2,2
Rorc	C2cd4d	0.93438	50.54	0.538	rgb(223,114,115)	1.992	2,2
Setdb2	Pde4a	-0.93438	50.54	-5.4E-01	rgb( 99,145,238)	1.992	2,2
Ski	Runx1	0.93438	50.54	0.539	rgb(223,114,115)	1.992	2,2
Snai3	Sgsm2	0.93438	50.54	0.535	rgb(223,115,116)	1.992	2,2
Sox5	Ccr8	-0.93438	50.54	-5.4E-01	rgb( 99,146,238)	1.992	2,2
Sp110	Bcl2a1b	0.93438	50.54	0.544	rgb(223,113,114)	1.992	2,2
Vax2	Slc9a9	0.93438	50.54	0.544	rgb(223,113,114)	1.992	2,2
Zbtb37	Kcna3	0.93438	50.54	0.544	rgb(223,113,114)	1.992	2,2
Zfp146	Bend6	-0.93438	50.54	-5.4E-01	rgb(101,146,237)	1.992	2,2
Zfp385a	Dcxr	0.93438	50.54	0.542	rgb(223,114,115)	1.992	2,2
Zfp395	Tnip2	-0.93438	50.54	-5.4E-01	rgb( 99,145,238)	1.992	2,2
Zfp473	Arhgef40	0.93438	50.54	0.539	rgb(223,114,115)	1.992	2,2
Zfp52	Lamb3	0.93438	50.54	0.538	rgb(223,114,115)	1.992	2,2
Zfp523	Zc3h6	0.93438	50.54	0.536	rgb(223,115,116)	1.992	2,2
Zfp608	Gap43	0.93438	50.54	0.543	rgb(223,113,114)	1.992	2,2
Zfp629	Hemgn	0.93438	50.54	0.543	rgb(223,113,114)	1.992	2,2
Zfp787	Zfp668	0.93438	50.54	0.544	rgb(223,113,114)	1.992	2,2
Hsf2	Pacs1	-0.93255	50.53	-5.3E-01	rgb(103,148,237)	1.9918	2,2
Nfatc1	Ctla2a	-0.93255	50.53	-5.3E-01	rgb(102,147,237)	1.9918	2,2
Rel	M6pr	0.93255	50.53	0.535	rgb(223,115,116)	1.9918	2,2
Sall4	Cyp39a1	0.93255	50.53	0.531	rgb(223,116,117)	1.9918	2,2
Sp4	Ass1	0.93255	50.53	0.527	rgb(223,116,117)	1.9918	None
Spib	Isg20	-0.93255	50.53	-5.3E-01	rgb(102,147,237)	1.9918	2,2
Srf	Akap2	0.93255	50.53	0.529	rgb(223,116,117)	1.9918	2,2
Srf	Hk1	-0.93255	50.53	-5.3E-01	rgb(102,147,237)	1.9918	2,2
Stat1	Icam1	0.93255	50.53	0.531	rgb(223,116,117)	1.9918	None
Stat3	Zfp36	0.93255	50.53	0.535	rgb(223,115,116)	1.9918	None
Zfp382	March3	-0.93255	50.53	-5.3E-01	rgb(102,147,237)	1.9918	2,2
Ahrr	Trappc10	0.93255	50.53	0.532	rgb(223,115,116)	1.9918	2,2
Arid3a	Ahnak	0.93255	50.53	0.535	rgb(223,115,116)	1.9918	2,2
Atmin	Scyl2	0.93255	50.53	0.526	rgb(223,117,118)	1.9918	2,2
Atmin	Ski	-0.93255	50.53	-5.3E-01	rgb(102,147,237)	1.9918	2,2
Atmin	Slc29a3	0.93255	50.53	0.525	rgb(223,117,118)	1.9918	2,2
Bcl11b	Mllt6	0.93255	50.53	0.533	rgb(223,115,116)	1.9918	2,2
Cenpb	Samd1	0.93255	50.53	0.527	rgb(223,116,117)	1.9918	2,2
Dpf1	Porcn	0.93255	50.53	0.525	rgb(223,117,118)	1.9918	2,2
Drap1	Rpl36al	0.93255	50.53	0.53	rgb(223,116,117)	1.9918	2,2
Elk3	Ckap4	0.93255	50.53	0.525	rgb(223,117,118)	1.9918	2,2
Fbxl19	Wrnip1	0.93255	50.53	0.53	rgb(223,116,117)	1.9918	2,2
Foxn3	Sntb1	0.93255	50.53	0.529	rgb(223,116,117)	1.9918	2,2
Foxp1	Cd9	0.93255	50.53	0.531	rgb(223,116,117)	1.9918	2,2
Irf5	Calhm2	0.93255	50.53	0.529	rgb(223,116,117)	1.9918	2,2
Kdm2b	Fam20a	-0.93255	50.53	-5.3E-01	rgb(102,147,237)	1.9918	2,2
Kdm2b	Igfbp4	-0.93255	50.53	-5.3E-01	rgb(102,147,237)	1.9918	2,2
Kdm2b	Susd3	-0.93255	50.53	-5.3E-01	rgb(102,147,237)	1.9918	2,2
Klf13	Arrb1	0.93255	50.53	0.535	rgb(223,115,116)	1.9918	2,2
Mbnl2	Dzip1	0.93255	50.53	0.535	rgb(223,115,116)	1.9918	2,2
Mbnl2	Plcg1	0.93255	50.53	0.53	rgb(223,116,117)	1.9918	2,2
Mxd1	Socs3	0.93255	50.53	0.534	rgb(223,115,116)	1.9918	2,2
Mxi1	Ndrg2	0.93255	50.53	0.533	rgb(223,115,116)	1.9918	2,2
Nr4a3	Rel	0.93255	50.53	0.534	rgb(223,115,116)	1.9918	2,2
Ovol2	Slc38a3	0.93255	50.53	0.533	rgb(223,115,116)	1.9918	2,2
Pou2af1	Fgf16	0.93255	50.53	0.534	rgb(223,115,116)	1.9918	2,2
Pou5f2	Arg2	0.93255	50.53	0.53	rgb(223,116,117)	1.9918	2,2
Rbpj	Nckap1	0.93255	50.53	0.528	rgb(223,116,117)	1.9918	2,2
Sgsm2	Per3	0.93255	50.53	0.527	rgb(223,116,117)	1.9918	2,2
Sgsm2	Tapbp	0.93255	50.53	0.528	rgb(223,116,117)	1.9918	2,2
Terf1	2310033P09Rik	0.93255	50.53	0.525	rgb(223,117,118)	1.9918	2,2
Terf1	Rftn1	-0.93255	50.53	-5.3E-01	rgb(102,147,237)	1.9918	2,2
Thra	Ppp1r3b	0.93255	50.53	0.534	rgb(223,115,116)	1.9918	2,2
Vax2	Myo1f	0.93255	50.53	0.528	rgb(223,116,117)	1.9918	2,2
Vax2	Ppp1r14c	0.93255	50.53	0.528	rgb(223,116,117)	1.9918	2,2
Ybx2	Fam198a	0.93255	50.53	0.531	rgb(223,116,117)	1.9918	2,2
Zbtb38	Trpv2	0.93255	50.53	0.525	rgb(223,117,118)	1.9918	2,2
Zfp26	Ept1	0.93255	50.53	0.528	rgb(223,116,117)	1.9918	2,2
Zfp281	Crem	0.93255	50.53	0.53	rgb(223,116,117)	1.9918	2,2
Zfp318	Adora2b	-0.93255	50.53	-5.3E-01	rgb(102,147,237)	1.9918	2,2
Zfp318	Maged1	0.93255	50.53	0.532	rgb(223,115,116)	1.9918	2,2
Zfp385a	Slc19a2	0.93255	50.53	0.528	rgb(223,116,117)	1.9918	2,2
Zfp536	Hopx	0.93255	50.53	0.527	rgb(223,116,117)	1.9918	2,2
Zfp609	Rps6ka3	0.93255	50.53	0.532	rgb(223,115,116)	1.9918	2,2
Zfp629	Zmat3	-0.93255	50.53	-5.3E-01	rgb(101,147,237)	1.9918	2,2
Zfp775	Fam69b	0.93255	50.53	0.533	rgb(223,115,116)	1.9918	2,2
Zfp777	B4galnt4	0.93255	50.53	0.529	rgb(223,116,117)	1.9918	2,2
Zfp777	Cnnm3	0.93255	50.53	0.533	rgb(223,115,116)	1.9918	2,2
Zfp808	Rfwd3	0.93255	50.53	0.534	rgb(223,115,116)	1.9918	2,2
Zfp956	Bambi	0.93255	50.53	0.53	rgb(223,116,117)	1.9918	2,2
Zfp956	Nfyb	-0.93255	50.53	-5.3E-01	rgb(101,147,237)	1.9918	2,2
Zkscan17	Mgat4b	0.93255	50.53	0.533	rgb(223,115,116)	1.9918	2,2
Zkscan17	Pycr1	0.93255	50.53	0.53	rgb(223,116,117)	1.9918	2,2
Ar	Pydc4	0.93073	50.52	0.522	rgb(223,117,118)	1.9916	None
Foxa1	Dzip1	0.93073	50.52	0.519	rgb(223,118,119)	1.9916	2,2
Gli1	Bcl2	-0.93073	50.52	-5.2E-01	rgb(103,148,237)	1.9916	None
Gli1	Muc5ac	0.93073	50.52	0.522	rgb(223,117,118)	1.9916	None
Hes1	Prrg4	-0.93073	50.52	-5.2E-01	rgb(105,149,237)	1.9916	2,2
Irf1	Ncf1	0.93073	50.52	0.517	rgb(223,118,119)	1.9916	2,2
Klf2	Mctp2	0.93073	50.52	0.525	rgb(223,117,118)	1.9916	2,2
Klf5	Cyfip2	0.93073	50.52	0.518	rgb(223,118,119)	1.9916	2,2
Mitf	Gpnmb	0.93073	50.52	0.523	rgb(223,117,118)	1.9916	None
Myb	Gata3	0.93073	50.52	0.518	rgb(223,118,119)	1.9916	None
Nr2f6	Serpinc1	0.93073	50.52	0.523	rgb(223,117,118)	1.9916	2,2
Nr3c2	Rorc	0.93073	50.52	0.524	rgb(223,117,118)	1.9916	2,2
Runx3	Lgr4	0.93073	50.52	0.516	rgb(223,118,119)	1.9916	2,2
Satb1	Kif3a	0.93073	50.52	0.524	rgb(223,117,118)	1.9916	2,2
Stat2	Gbp10	0.93073	50.52	0.523	rgb(223,117,118)	1.9916	2,2
Stat3	Socs3	0.93073	50.52	0.521	rgb(223,117,118)	1.9916	None
Stat4	Ifngr2	-0.93073	50.52	-5.2E-01	rgb(103,148,237)	1.9916	2,2
Tcf7l2	Ptgs2	0.93073	50.52	0.52	rgb(223,118,119)	1.9916	None
Trp53	Gpnmb	0.93073	50.52	0.523	rgb(223,117,118)	1.9916	None
Trp73	Erap1	-0.93073	50.52	-5.2E-01	rgb(104,148,237)	1.9916	2,2
Akna	Rufy3	0.93073	50.52	0.522	rgb(223,117,118)	1.9916	2,2
Ankzf1	Rab26	0.93073	50.52	0.52	rgb(223,118,119)	1.9916	2,2
Ash1l	Cd81	-0.93073	50.52	-5.2E-01	rgb(104,148,237)	1.9916	2,2
Atf6b	Atp1a1	0.93073	50.52	0.517	rgb(223,118,119)	1.9916	2,2
Atf6b	Syf2	-0.93073	50.52	-5.2E-01	rgb(104,148,237)	1.9916	2,2
Batf	Pten	-0.93073	50.52	-5.2E-01	rgb(104,148,237)	1.9916	2,2
C030039L03Rik	Gapdhs	0.93073	50.52	0.519	rgb(223,118,119)	1.9916	2,2
C030039L03Rik	Kcnc3	0.93073	50.52	0.524	rgb(223,117,118)	1.9916	2,2
Cenpb	Mesdc1	0.93073	50.52	0.519	rgb(223,118,119)	1.9916	2,2
Creb3l2	Pld2	0.93073	50.52	0.52	rgb(223,118,119)	1.9916	2,2
Creb3l2	Ubash3b	0.93073	50.52	0.524	rgb(223,117,118)	1.9916	2,2
Cux1	Ss18	0.93073	50.52	0.524	rgb(223,117,118)	1.9916	2,2
Cxxc5	Cap2	0.93073	50.52	0.525	rgb(223,117,118)	1.9916	2,2
Dach2	Ccr1	0.93073	50.52	0.521	rgb(223,118,119)	1.9916	2,2
Eea1	Dbt	0.93073	50.52	0.521	rgb(223,118,119)	1.9916	2,2
Elk3	Filip1l	-0.93073	50.52	-5.2E-01	rgb(104,148,237)	1.9916	2,2
Fosb	Rapgef5	-0.93073	50.52	-5.2E-01	rgb(105,149,237)	1.9916	2,2
Hmgb3	Pla2g4f	0.93073	50.52	0.518	rgb(223,118,119)	1.9916	2,2
Irf5	Tmem43	0.93073	50.52	0.523	rgb(223,117,118)	1.9916	2,2
Mafg	Cd109	-0.93073	50.52	-5.2E-01	rgb(105,149,237)	1.9916	2,2
Mxd4	Urb1	-0.93073	50.52	-5.2E-01	rgb(105,149,237)	1.9916	2,2
Ncoa1	Wdfy2	0.93073	50.52	0.518	rgb(223,118,119)	1.9916	2,2
Ncoa2	Tcf12	0.93073	50.52	0.523	rgb(223,117,118)	1.9916	2,2
Nfatc4	Insm1	0.93073	50.52	0.515	rgb(223,119,120)	1.9916	2,2
Patz1	Btbd11	0.93073	50.52	0.521	rgb(223,118,119)	1.9916	2,2
Pou2af1	Ppfibp1	0.93073	50.52	0.525	rgb(223,117,118)	1.9916	2,2
Rbpj	Cetn4	0.93073	50.52	0.519	rgb(223,118,119)	1.9916	2,2
Rfx7	Nfatc1	0.93073	50.52	0.519	rgb(223,118,119)	1.9916	2,2
Rorc	Reps1	-0.93073	50.52	-5.2E-01	rgb(105,149,237)	1.9916	2,2
Tet1	Fbln1	0.93073	50.52	0.519	rgb(223,118,119)	1.9916	2,2
Tigd2	Utf1	-0.93073	50.52	-5.2E-01	rgb(104,148,237)	1.9916	2,2
Vax2	Abhd15	0.93073	50.52	0.524	rgb(223,117,118)	1.9916	2,2
Whsc1	Cpd	0.93073	50.52	0.519	rgb(223,118,119)	1.9916	2,2
Whsc1	D830031N03Rik	0.93073	50.52	0.515	rgb(223,119,120)	1.9916	2,2
Zbtb1	Zbtb4	0.93073	50.52	0.517	rgb(223,118,119)	1.9916	2,2
Zbtb32	Trpv2	0.93073	50.52	0.517	rgb(223,118,119)	1.9916	2,2
Zbtb4	Gabbr1	0.93073	50.52	0.517	rgb(223,118,119)	1.9916	2,2
Zfp277	Exosc8	0.93073	50.52	0.517	rgb(223,118,119)	1.9916	2,2
Zfp280c	Hspa2	-0.93073	50.52	-5.2E-01	rgb(104,148,237)	1.9916	2,2
Zfp317	Lamc3	-0.93073	50.52	-5.2E-01	rgb(105,149,237)	1.9916	2,2
Zfp35	Commd9	0.93073	50.52	0.524	rgb(223,117,118)	1.9916	2,2
Zfp365	Eda2r	0.93073	50.52	0.52	rgb(223,118,119)	1.9916	2,2
Zfp385a	Slc2a4	0.93073	50.52	0.518	rgb(223,118,119)	1.9916	2,2
Zfp429	Dixdc1	-0.93073	50.52	-5.2E-01	rgb(104,148,237)	1.9916	2,2
Zfp429	H60c	-0.93073	50.52	-5.2E-01	rgb(104,148,237)	1.9916	2,2
Zfp429	Snhg6	0.93073	50.52	0.515	rgb(223,119,120)	1.9916	2,2
Zfp429	Ubiad1	-0.93073	50.52	-5.2E-01	rgb(105,149,237)	1.9916	2,2
Zfp536	Tekt2	0.93073	50.52	0.515	rgb(223,119,120)	1.9916	2,2
Zfp629	Atf6	0.93073	50.52	0.518	rgb(223,118,119)	1.9916	2,2
Zfp750	Pvrl4	0.93073	50.52	0.516	rgb(223,118,119)	1.9916	2,2
Zfp777	AA467197	-0.93073	50.52	-5.2E-01	rgb(104,149,237)	1.9916	2,2
Zfp777	Pdxp	0.93073	50.52	0.521	rgb(223,117,118)	1.9916	2,2
Zfp948	Mtx3	0.93073	50.52	0.519	rgb(223,118,119)	1.9916	2,2
Zfp961	Wdr76	0.93073	50.52	0.518	rgb(223,118,119)	1.9916	2,2
Zscan22	Mmachc	0.93073	50.52	0.515	rgb(223,119,120)	1.9916	2,2
Ar	Serpinb5	-0.92891	50.51	-5.1E-01	rgb(107,150,236)	1.9914	None
Atf2	Pck2	0.92891	50.51	0.513	rgb(223,119,120)	1.9914	None
Cebpb	Il12rb2	0.92891	50.51	0.511	rgb(223,119,120)	1.9914	2,2
Cebpb	Prdm1	0.92891	50.51	0.511	rgb(223,119,120)	1.9914	None
Fosl2	Plaur	0.92891	50.51	0.513	rgb(223,119,120)	1.9914	None
Hsf2	Nrn1	0.92891	50.51	0.508	rgb(223,120,121)	1.9914	2,2
Irf1	Gbp9	0.92891	50.51	0.514	rgb(223,119,120)	1.9914	2,2
Jun	Csf1	0.92891	50.51	0.507	rgb(223,120,121)	1.9914	None
Jun	Mmp20	0.92891	50.51	0.507	rgb(223,120,121)	1.9914	None
Junb	Glipr1	0.92891	50.51	0.511	rgb(223,119,120)	1.9914	2,2
Klf3	Ckm	0.92891	50.51	0.513	rgb(223,119,120)	1.9914	None
Nfkb2	Cdk6	0.92891	50.51	0.512	rgb(223,119,120)	1.9914	None
Nr3c2	Otud1	-0.92891	50.51	-5.1E-01	rgb(107,150,236)	1.9914	2,2
Ppara	Stat2	-0.92891	50.51	-5.1E-01	rgb(106,149,236)	1.9914	2,2
Rara	Cxcr5	0.92891	50.51	0.508	rgb(223,120,121)	1.9914	None
Relb	Foxp3	0.92891	50.51	0.506	rgb(223,120,121)	1.9914	2,2
Relb	Satb1	-0.92891	50.51	-5.1E-01	rgb(105,149,237)	1.9914	2,2
Relb	Ston2	-0.92891	50.51	-5.1E-01	rgb(106,149,237)	1.9914	2,2
Runx2	Thap4	0.92891	50.51	0.513	rgb(223,119,120)	1.9914	2,2
Spib	Ccrl2	-0.92891	50.51	-5.1E-01	rgb(106,150,236)	1.9914	2,2
Srebf1	Lama5	0.92891	50.51	0.513	rgb(223,119,120)	1.9914	2,2
Srf	Egln1	-0.92891	50.51	-5.1E-01	rgb(105,149,237)	1.9914	2,2
Zfp382	Cdk6	-0.92891	50.51	-5.1E-01	rgb(105,149,237)	1.9914	None
Adnp	Dcxr	-0.92891	50.51	-5.1E-01	rgb(107,150,236)	1.9914	2,2
Atmin	Slc6a9	0.92891	50.51	0.513	rgb(223,119,120)	1.9914	2,2
Batf	Trim36	0.92891	50.51	0.513	rgb(223,119,120)	1.9914	2,2
Bcl11b	Nfatc2	0.92891	50.51	0.509	rgb(223,120,121)	1.9914	2,2
C030039L03Rik	Muc2	0.92891	50.51	0.514	rgb(223,119,120)	1.9914	2,2
Cbx2	Cmtm4	0.92891	50.51	0.508	rgb(223,120,121)	1.9914	2,2
Cdc5l	Trp53i13	-0.92891	50.51	-5.1E-01	rgb(106,149,236)	1.9914	2,2
Cebpg	Rasgrp2	0.92891	50.51	0.513	rgb(223,119,120)	1.9914	2,2
Cenpb	Pfas	0.92891	50.51	0.51	rgb(223,120,121)	1.9914	2,2
Cenpt	Ramp3	0.92891	50.51	0.508	rgb(223,120,121)	1.9914	2,2
Creb3l2	Gnptab	0.92891	50.51	0.507	rgb(223,120,121)	1.9914	2,2
Cxxc1	Zcchc2	0.92891	50.51	0.507	rgb(223,120,121)	1.9914	2,2
Cxxc5	Irf4	-0.92891	50.51	-5.1E-01	rgb(105,149,237)	1.9914	2,2
Drap1	Fth1	0.92891	50.51	0.511	rgb(223,119,120)	1.9914	2,2
Elk3	Ubash3b	0.92891	50.51	0.511	rgb(223,119,120)	1.9914	2,2
Ikzf2	Il18r1	0.92891	50.51	0.513	rgb(223,119,120)	1.9914	2,2
Ikzf2	Phtf2	0.92891	50.51	0.508	rgb(223,120,121)	1.9914	2,2
Irf5	Rnf135	0.92891	50.51	0.51	rgb(223,120,121)	1.9914	2,2
Kdm2b	Tapbpl	0.92891	50.51	0.51	rgb(223,120,121)	1.9914	2,2
Mbnl2	M6pr	-0.92891	50.51	-5.1E-01	rgb(106,150,236)	1.9914	2,2
Mxd1	Csrnp1	0.92891	50.51	0.507	rgb(223,120,121)	1.9914	2,2
Mxd1	F730043M19Rik	0.92891	50.51	0.512	rgb(223,119,120)	1.9914	2,2
Mxd3	9530077C05Rik	0.92891	50.51	0.511	rgb(223,119,120)	1.9914	2,2
Nfatc4	Gpr153	0.92891	50.51	0.506	rgb(223,120,121)	1.9914	2,2
Pou2af1	Vav2	-0.92891	50.51	-5.1E-01	rgb(107,150,236)	1.9914	2,2
Rfx7	Adam10	0.92891	50.51	0.511	rgb(223,119,120)	1.9914	2,2
Scrt1	Dgat1	0.92891	50.51	0.506	rgb(223,120,121)	1.9914	2,2
Six5	Lbh	-0.92891	50.51	-5.1E-01	rgb(106,150,236)	1.9914	2,2
Tcf12	Tbc1d5	0.92891	50.51	0.509	rgb(223,120,121)	1.9914	2,2
Tef	Tnfsf8	0.92891	50.51	0.513	rgb(223,119,120)	1.9914	2,2
Tet3	Cnnm3	0.92891	50.51	0.505	rgb(223,121,122)	1.9914	2,2
Tfdp2	Mfsd2a	-0.92891	50.51	-5.1E-01	rgb(106,149,237)	1.9914	2,2
Thra	Acvrl1	0.92891	50.51	0.506	rgb(223,120,121)	1.9914	2,2
Zbtb17	Pde6d	-0.92891	50.51	-5.1E-01	rgb(106,149,236)	1.9914	2,2
Zbtb38	Idh1	0.92891	50.51	0.511	rgb(223,119,120)	1.9914	2,2
Zbtb4	Dlst	-0.92891	50.51	-5.1E-01	rgb(106,150,236)	1.9914	2,2
Zbtb5	Ogdhl	0.92891	50.51	0.506	rgb(223,120,121)	1.9914	2,2
Zfp202	Tsen2	0.92891	50.51	0.515	rgb(223,119,120)	1.9914	2,2
Zfp280b	Cd180	-0.92891	50.51	-5.1E-01	rgb(107,150,236)	1.9914	2,2
Zfp280b	Itpr1	0.92891	50.51	0.507	rgb(223,120,121)	1.9914	2,2
Zfp281	Samsn1	0.92891	50.51	0.511	rgb(223,119,120)	1.9914	2,2
Zfp365	Zmat3	0.92891	50.51	0.508	rgb(223,120,121)	1.9914	2,2
Zfp385a	Rnf169	0.92891	50.51	0.509	rgb(223,120,121)	1.9914	2,2
Zfp524	Rpl14	0.92891	50.51	0.507	rgb(223,120,121)	1.9914	2,2
Zfp605	Ift81	0.92891	50.51	0.509	rgb(223,120,121)	1.9914	2,2
Zfp629	Trpv2	-0.92891	50.51	-5.1E-01	rgb(106,149,237)	1.9914	2,2
Zfp644	D830031N03Rik	0.92891	50.51	0.511	rgb(223,119,120)	1.9914	2,2
Zfp667	Fam26f	-0.92891	50.51	-5.1E-01	rgb(107,150,236)	1.9914	2,2
Zfp831	Lypd6b	0.92891	50.51	0.513	rgb(223,119,120)	1.9914	2,2
Zfp868	Chrm4	-0.92891	50.51	-5.1E-01	rgb(107,150,236)	1.9914	2,2
Zfp960	F2rl1	-0.92891	50.51	-5.1E-01	rgb(106,150,236)	1.9914	2,2
Creb1	Grpr	0.92708	50.5	0.499	rgb(222,122,123)	1.9912	None
E2f1	Cenpm	0.92708	50.5	0.497	rgb(222,122,123)	1.9912	2,2
Foxo1	Clec7a	0.92708	50.5	0.497	rgb(222,122,123)	1.9912	2,2
Foxo3	Stab1	-0.92708	50.5	-5.0E-01	rgb(108,151,236)	1.9912	2,2
Gata1	Ccr3	0.92708	50.5	0.497	rgb(222,122,123)	1.9912	None
Hes1	6530402F18Rik	-0.92708	50.5	-5.0E-01	rgb(107,150,236)	1.9912	2,2
Hes1	Ptprf	0.92708	50.5	0.501	rgb(223,121,122)	1.9912	2,2
Hif1a	Narf	0.92708	50.5	0.496	rgb(222,122,123)	1.9912	2,2
Hif1a	Rhoq	0.92708	50.5	0.503	rgb(223,121,122)	1.9912	2,2
Irf1	Gbp10	0.92708	50.5	0.504	rgb(223,121,122)	1.9912	2,2
Msc	Gstm1	0.92708	50.5	0.5	rgb(222,122,123)	1.9912	2,2
Nfatc2	Gpr83	0.92708	50.5	0.499	rgb(222,122,123)	1.9912	2,2
Nfil3	Tnfsf10	-0.92708	50.5	-5.0E-01	rgb(108,151,236)	1.9912	None
Nfkb1	Ccl20	0.92708	50.5	0.498	rgb(222,122,123)	1.9912	None
Ppara	Lpl	0.92708	50.5	0.5	rgb(223,121,122)	1.9912	None
Ppard	Txndc17	0.92708	50.5	0.498	rgb(222,122,123)	1.9912	2,2
Prdm1	Cdc25b	0.92708	50.5	0.498	rgb(222,122,123)	1.9912	2,2
Rarg	Ccdc63	0.92708	50.5	0.504	rgb(223,121,122)	1.9912	2,2
Rela	Ccl22	0.92708	50.5	0.503	rgb(223,121,122)	1.9912	None
Snai2	Met	-0.92708	50.5	-5.0E-01	rgb(109,151,236)	1.9912	None
Sox6	Lmo2	-0.92708	50.5	-5.0E-01	rgb(108,151,236)	1.9912	2,2
Spib	Gbp9	-0.92708	50.5	-5.0E-01	rgb(109,151,236)	1.9912	2,2
Spib	Xaf1	-0.92708	50.5	-5.0E-01	rgb(108,151,236)	1.9912	2,2
Srf	Syt13	0.92708	50.5	0.504	rgb(223,121,122)	1.9912	2,2
Stat2	Ifit3	0.92708	50.5	0.498	rgb(222,122,123)	1.9912	None
Stat4	Gimap4	0.92708	50.5	0.502	rgb(223,121,122)	1.9912	2,2
Stat4	Nlrc5	0.92708	50.5	0.504	rgb(223,121,122)	1.9912	2,2
Stat4	Serpine2	0.92708	50.5	0.497	rgb(222,122,123)	1.9912	2,2
Trerf1	Crybg3	-0.92708	50.5	-5.0E-01	rgb(109,151,236)	1.9912	2,2
Trerf1	Fibcd1	0.92708	50.5	0.498	rgb(222,122,123)	1.9912	2,2
Trp53	Cd274	0.92708	50.5	0.502	rgb(223,121,122)	1.9912	2,2
Trp73	Ctla2b	0.92708	50.5	0.505	rgb(223,121,122)	1.9912	2,2
Xbp1	Gad1	0.92708	50.5	0.497	rgb(222,122,123)	1.9912	None
Zfp148	Kdm2b	0.92708	50.5	0.496	rgb(222,122,123)	1.9912	2,2
Zfp382	Atp6v0a1	-0.92708	50.5	-5.0E-01	rgb(108,151,236)	1.9912	2,2
Zfp382	Stat5b	-0.92708	50.5	-5.0E-01	rgb(109,152,236)	1.9912	None
Ahctf1	Dhx33	0.92708	50.5	0.495	rgb(222,122,123)	1.9912	2,2
Ahctf1	Utp20	0.92708	50.5	0.502	rgb(223,121,122)	1.9912	2,2
Akna	Rcsd1	0.92708	50.5	0.503	rgb(223,121,122)	1.9912	2,2
Arid3a	Arhgdig	0.92708	50.5	0.501	rgb(223,121,122)	1.9912	2,2
Arid5a	Lpp	0.92708	50.5	0.501	rgb(223,121,122)	1.9912	2,2
Atf6b	Urb1	0.92708	50.5	0.504	rgb(223,121,122)	1.9912	2,2
Bach1	Fyn	0.92708	50.5	0.498	rgb(222,122,123)	1.9912	2,2
Batf	5430427O19Rik	-0.92708	50.5	-5.0E-01	rgb(109,151,236)	1.9912	2,2
Batf	Slamf9	-0.92708	50.5	-5.0E-01	rgb(109,151,236)	1.9912	2,2
Bhlhe40	Ndrg1	0.92708	50.5	0.497	rgb(222,122,123)	1.9912	2,2
Casz1	Lrmp	-0.92708	50.5	-5.0E-01	rgb(109,151,236)	1.9912	2,2
Cebpg	Angptl6	0.92708	50.5	0.502	rgb(223,121,122)	1.9912	2,2
Creb3l2	Myo10	0.92708	50.5	0.503	rgb(223,121,122)	1.9912	2,2
Creb3l2	Srgap3	0.92708	50.5	0.503	rgb(223,121,122)	1.9912	2,2
Cux1	Tlcd2	-0.92708	50.5	-5.0E-01	rgb(109,151,236)	1.9912	2,2
Dbp	Abcb1b	-0.92708	50.5	-5.0E-01	rgb(109,151,236)	1.9912	2,2
Dzip1	Uggt2	0.92708	50.5	0.499	rgb(222,122,123)	1.9912	2,2
Egr3	Nr4a3	0.92708	50.5	0.501	rgb(223,121,122)	1.9912	2,2
Esrra	Slc39a14	0.92708	50.5	0.496	rgb(222,122,123)	1.9912	2,2
Foxs1	Vax2	0.92708	50.5	0.498	rgb(222,122,123)	1.9912	2,2
Gli3	Lgr4	0.92708	50.5	0.497	rgb(222,122,123)	1.9912	2,2
Gzf1	Spint1	0.92708	50.5	0.5	rgb(223,121,122)	1.9912	2,2
Hif3a	Arrb1	0.92708	50.5	0.498	rgb(222,122,123)	1.9912	2,2
Kdm2b	Mex3b	0.92708	50.5	0.496	rgb(222,122,123)	1.9912	2,2
Kdm5b	Sun1	0.92708	50.5	0.502	rgb(223,121,122)	1.9912	2,2
Kdm5b	Utrn	0.92708	50.5	0.497	rgb(222,122,123)	1.9912	2,2
Lhx6	Cd101	0.92708	50.5	0.498	rgb(222,122,123)	1.9912	2,2
Lin54	Iqgap2	0.92708	50.5	0.502	rgb(223,121,122)	1.9912	2,2
Litaf	Tfpi	-0.92708	50.5	-5.0E-01	rgb(108,151,236)	1.9912	2,2
Mbnl2	Trerf1	0.92708	50.5	0.495	rgb(222,122,123)	1.9912	2,2
Mtf2	Cst3	-0.92708	50.5	-5.0E-01	rgb(109,152,236)	1.9912	2,2
Mxd1	Gadd45g	0.92708	50.5	0.501	rgb(223,121,122)	1.9912	2,2
Mxd1	Ptpn1	0.92708	50.5	0.501	rgb(223,121,122)	1.9912	2,2
Ncoa1	Ebag9	-0.92708	50.5	-5.0E-01	rgb(108,150,236)	1.9912	2,2
Ncoa1	Lrfn1	0.92708	50.5	0.498	rgb(222,122,123)	1.9912	2,2
Nkx1-2	Twist1	0.92708	50.5	0.5	rgb(223,121,122)	1.9912	2,2
Nr1h2	Nucks1	-0.92708	50.5	-5.0E-01	rgb(109,151,236)	1.9912	2,2
Nr4a3	Actn1	0.92708	50.5	0.504	rgb(223,121,122)	1.9912	2,2
Plagl1	Ikzf2	0.92708	50.5	0.502	rgb(223,121,122)	1.9912	2,2
Plagl1	Stk38l	0.92708	50.5	0.504	rgb(223,121,122)	1.9912	2,2
Prrx1	Ccdc80	0.92708	50.5	0.495	rgb(222,122,123)	1.9912	2,2
Rfx3	Sept9	-0.92708	50.5	-5.0E-01	rgb(108,151,236)	1.9912	2,2
Rlf	Narf	0.92708	50.5	0.501	rgb(223,121,122)	1.9912	2,2
Tcf7l1	R3hdm1	0.92708	50.5	0.503	rgb(223,121,122)	1.9912	2,2
Tef	Ppm1d	0.92708	50.5	0.499	rgb(222,122,123)	1.9912	2,2
Thap1	Dctpp1	0.92708	50.5	0.496	rgb(222,122,123)	1.9912	2,2
Thap3	Dpm3	0.92708	50.5	0.503	rgb(223,121,122)	1.9912	2,2
Tmf1	Pik3ca	0.92708	50.5	0.497	rgb(222,122,123)	1.9912	2,2
Vax2	Atp6v1b1	0.92708	50.5	0.498	rgb(222,122,123)	1.9912	2,2
Vax2	Ccl20	0.92708	50.5	0.501	rgb(223,121,122)	1.9912	2,2
Vax2	Podnl1	0.92708	50.5	0.498	rgb(222,122,123)	1.9912	2,2
Zbtb46	Cd83	0.92708	50.5	0.503	rgb(223,121,122)	1.9912	2,2
Zbtb7b	Pbx2	0.92708	50.5	0.502	rgb(223,121,122)	1.9912	2,2
Zbtb7c	Mylk	0.92708	50.5	0.503	rgb(223,121,122)	1.9912	2,2
Zfp109	Gm10584	0.92708	50.5	0.498	rgb(222,122,123)	1.9912	2,2
Zfp109	Mtx3	0.92708	50.5	0.501	rgb(223,121,122)	1.9912	2,2
Zfp277	Amz2	0.92708	50.5	0.499	rgb(222,122,123)	1.9912	2,2
Zfp277	Zkscan17	0.92708	50.5	0.502	rgb(223,121,122)	1.9912	2,2
Zfp280b	Sytl3	-0.92708	50.5	-5.0E-01	rgb(110,152,236)	1.9912	2,2
Zfp35	Numbl	-0.92708	50.5	-5.0E-01	rgb(109,151,236)	1.9912	2,2
Zfp385a	Phlda3	0.92708	50.5	0.501	rgb(223,121,122)	1.9912	2,2
Zfp385a	Ptp4a3	0.92708	50.5	0.502	rgb(223,121,122)	1.9912	2,2
Zfp407	Mpdu1	-0.92708	50.5	-5.0E-01	rgb(108,151,236)	1.9912	2,2
Zfp414	Rab4b	0.92708	50.5	0.499	rgb(222,122,123)	1.9912	2,2
Zfp473	Crat	0.92708	50.5	0.498	rgb(222,122,123)	1.9912	2,2
Zfp523	Podnl1	0.92708	50.5	0.497	rgb(222,122,123)	1.9912	2,2
Zfp524	Zfp36	0.92708	50.5	0.498	rgb(222,122,123)	1.9912	2,2
Zfp629	Tifab	0.92708	50.5	0.505	rgb(223,121,122)	1.9912	2,2
Zfp750	Ckmt1	0.92708	50.5	0.503	rgb(223,121,122)	1.9912	2,2
Zfp870	Ccdc50	0.92708	50.5	0.499	rgb(222,122,123)	1.9912	2,2
Zik1	Mvp	-0.92708	50.5	-5.0E-01	rgb(108,151,236)	1.9912	2,2
Hmga1	Cd44	0.92708	50.5	0.834	rgb(226, 58, 59)	1.9912	None
Atf5	Dab2ip	-0.92526	50.49	-4.9E-01	rgb(111,153,236)	1.991	2,2
Cebpb	Irf4	0.92526	50.49	0.491	rgb(222,123,124)	1.991	None
Creb1	Cxcr4	0.92526	50.49	0.494	rgb(222,123,124)	1.991	None
E2f1	Zranb3	0.92526	50.49	0.489	rgb(222,124,125)	1.991	2,2
Etv4	Plaur	0.92526	50.49	0.486	rgb(222,124,125)	1.991	None
Jun	Map3k1	-0.92526	50.49	-4.9E-01	rgb(110,152,236)	1.991	None
Jun	Plk2	0.92526	50.49	0.488	rgb(222,124,125)	1.991	2,2
Lyl1	Hist1h1b	0.92526	50.49	0.493	rgb(222,123,124)	1.991	2,2
Maf	Maff	0.92526	50.49	0.494	rgb(222,123,124)	1.991	None
Nfic	Gucy1b3	0.92526	50.49	0.494	rgb(222,123,124)	1.991	None
Nfkb1	Il1rn	0.92526	50.49	0.494	rgb(222,123,124)	1.991	None
Nfkb2	Fut4	0.92526	50.49	0.493	rgb(222,123,124)	1.991	2,2
Relb	Fcamr	0.92526	50.49	0.493	rgb(222,123,124)	1.991	2,2
Relb	Ifi203	0.92526	50.49	0.486	rgb(222,124,125)	1.991	2,2
Spib	Ifit1	-0.92526	50.49	-4.9E-01	rgb(111,152,236)	1.991	2,2
Stat1	Dtx3l	0.92526	50.49	0.488	rgb(222,124,125)	1.991	2,2
Stat1	Parp9	0.92526	50.49	0.495	rgb(222,122,123)	1.991	2,2
Stat1	Stat2	0.92526	50.49	0.486	rgb(222,124,125)	1.991	None
Stat2	Gbp2	0.92526	50.49	0.488	rgb(222,124,125)	1.991	2,2
Tbx21	Eif4e3	0.92526	50.49	0.488	rgb(222,124,125)	1.991	2,2
Trp53	Isg20	0.92526	50.49	0.488	rgb(222,124,125)	1.991	2,2
Trp73	Abi3	0.92526	50.49	0.489	rgb(222,124,125)	1.991	2,2
Twist1	Hspa4l	-0.92526	50.49	-4.9E-01	rgb(111,152,236)	1.991	2,2
Usf2	Igf2r	0.92526	50.49	0.487	rgb(222,124,125)	1.991	None
Adnp	Pogz	0.92526	50.49	0.49	rgb(222,123,124)	1.991	2,2
Arid3b	Ppard	0.92526	50.49	0.489	rgb(222,124,125)	1.991	2,2
Arid5a	Sbno2	0.92526	50.49	0.495	rgb(222,123,124)	1.991	2,2
Bhlhe40	Tg	0.92526	50.49	0.495	rgb(222,122,123)	1.991	2,2
Cebpg	4930417O13Rik	0.92526	50.49	0.491	rgb(222,123,124)	1.991	2,2
Cenpt	Trim46	0.92526	50.49	0.489	rgb(222,124,125)	1.991	2,2
Creb3l1	Foxp1	0.92526	50.49	0.488	rgb(222,124,125)	1.991	2,2
Creb3l2	Spred3	0.92526	50.49	0.487	rgb(222,124,125)	1.991	2,2
Elk3	Slc4a11	0.92526	50.49	0.493	rgb(222,123,124)	1.991	2,2
Foxn3	Nfyb	-0.92526	50.49	-4.9E-01	rgb(110,152,236)	1.991	2,2
Foxs1	Slc38a1	-0.92526	50.49	-4.9E-01	rgb(111,152,236)	1.991	2,2
Gm14295	Arf1	-0.92526	50.49	-4.9E-01	rgb(110,152,236)	1.991	2,2
Hmgb1	Scyl2	-0.92526	50.49	-4.9E-01	rgb(110,152,236)	1.991	2,2
Ikzf2	Tmod1	0.92526	50.49	0.494	rgb(222,123,124)	1.991	2,2
Jazf1	Aim2	0.92526	50.49	0.49	rgb(222,123,124)	1.991	2,2
Jdp2	Sars	0.92526	50.49	0.494	rgb(222,123,124)	1.991	2,2
Kdm2b	Slco4a1	0.92526	50.49	0.488	rgb(222,124,125)	1.991	2,2
Kdm2b	Spin4	0.92526	50.49	0.489	rgb(222,124,124)	1.991	2,2
Kdm5b	Map3k1	0.92526	50.49	0.494	rgb(222,123,124)	1.991	2,2
Kdm5b	Rasgef1b	-0.92526	50.49	-4.9E-01	rgb(110,152,236)	1.991	2,2
Lin54	Icam2	-0.92526	50.49	-4.9E-01	rgb(111,152,236)	1.991	2,2
Lin54	Pgs1	0.92526	50.49	0.486	rgb(222,124,125)	1.991	2,2
Mafg	Tspan13	-0.92526	50.49	-4.9E-01	rgb(110,152,236)	1.991	2,2
Mbnl2	Tdrkh	-0.92526	50.49	-4.9E-01	rgb(110,152,236)	1.991	2,2
Mbnl2	Tex2	0.92526	50.49	0.491	rgb(222,123,124)	1.991	2,2
Mxd1	Klhl6	0.92526	50.49	0.49	rgb(222,123,124)	1.991	2,2
Mxd3	Fbxo44	0.92526	50.49	0.485	rgb(222,124,125)	1.991	2,2
Mxd4	Ypel3	0.92526	50.49	0.488	rgb(222,124,125)	1.991	2,2
Mxi1	Urb1	-0.92526	50.49	-4.9E-01	rgb(112,153,235)	1.991	2,2
Naif1	Larp4b	0.92526	50.49	0.486	rgb(222,124,125)	1.991	2,2
Nkx1-2	Cd70	0.92526	50.49	0.494	rgb(222,123,124)	1.991	2,2
Otx1	Slc29a3	0.92526	50.49	0.489	rgb(222,124,125)	1.991	2,2
Pcgf2	Bmyc	0.92526	50.49	0.491	rgb(222,123,124)	1.991	2,2
Prdm2	Nr4a3	0.92526	50.49	0.486	rgb(222,124,125)	1.991	2,2
Prdm2	Ptger2	-0.92526	50.49	-4.9E-01	rgb(111,153,236)	1.991	2,2
Rlf	Apitd1	-0.92526	50.49	-4.9E-01	rgb(110,152,236)	1.991	2,2
Scml4	Dpp4	0.92526	50.49	0.487	rgb(222,124,125)	1.991	2,2
Scrt1	Appl2	0.92526	50.49	0.494	rgb(222,123,124)	1.991	2,2
Sox5	Serpinf1	0.92526	50.49	0.49	rgb(222,123,124)	1.991	2,2
Tcf7l1	Clip3	0.92526	50.49	0.495	rgb(222,122,123)	1.991	2,2
Tet1	Kbtbd13	0.92526	50.49	0.486	rgb(222,124,125)	1.991	2,2
Tfdp2	Cyp39a1	0.92526	50.49	0.493	rgb(222,123,124)	1.991	2,2
Trps1	Ppfibp1	0.92526	50.49	0.485	rgb(222,124,125)	1.991	2,2
Tsc22d1	Id1	-0.92526	50.49	-4.9E-01	rgb(110,152,236)	1.991	2,2
Vax2	Cttn	-0.92526	50.49	-4.9E-01	rgb(110,152,236)	1.991	2,2
Vax2	Cysltr1	0.92526	50.49	0.488	rgb(222,124,125)	1.991	2,2
Zbtb32	Fam57a	0.92526	50.49	0.495	rgb(222,123,124)	1.991	2,2
Zbtb4	Nlrc3	0.92526	50.49	0.49	rgb(222,123,124)	1.991	2,2
Zbtb46	Tmem120b	0.92526	50.49	0.489	rgb(222,124,125)	1.991	2,2
Zfp184	Fkbp11	0.92526	50.49	0.489	rgb(222,124,125)	1.991	2,2
Zfp184	Maoa	0.92526	50.49	0.49	rgb(222,123,124)	1.991	2,2
Zfp219	Irf5	0.92526	50.49	0.492	rgb(222,123,124)	1.991	2,2
Zfp260	Sepp1	0.92526	50.49	0.49	rgb(222,124,124)	1.991	2,2
Zfp277	Psd	-0.92526	50.49	-4.9E-01	rgb(111,153,236)	1.991	2,2
Zfp277	Slc6a6	-0.92526	50.49	-4.9E-01	rgb(112,153,235)	1.991	2,2
Zfp280b	Smpdl3b	0.92526	50.49	0.491	rgb(222,123,124)	1.991	2,2
Zfp281	Gbp7	0.92526	50.49	0.487	rgb(222,124,125)	1.991	2,2
Zfp358	Kctd17	0.92526	50.49	0.488	rgb(222,124,125)	1.991	2,2
Zfp365	9030617O03Rik	0.92526	50.49	0.49	rgb(222,124,124)	1.991	2,2
Zfp367	Wdr76	0.92526	50.49	0.491	rgb(222,123,124)	1.991	2,2
Zfp426	Cd274	0.92526	50.49	0.486	rgb(222,124,125)	1.991	2,2
Zfp426	Six4	0.92526	50.49	0.489	rgb(222,124,125)	1.991	2,2
Zfp429	Gfod1	-0.92526	50.49	-4.9E-01	rgb(111,153,236)	1.991	2,2
Zfp429	Plod3	-0.92526	50.49	-4.9E-01	rgb(111,152,236)	1.991	2,2
Zfp608	Gpm6b	0.92526	50.49	0.488	rgb(222,124,125)	1.991	2,2
Zfp629	Tbc1d16	0.92526	50.49	0.485	rgb(222,124,125)	1.991	2,2
Zfp629	Tmem19	-0.92526	50.49	-4.9E-01	rgb(112,153,235)	1.991	2,2
Zfp629	Zfp108	0.92526	50.49	0.494	rgb(222,123,124)	1.991	2,2
Zfp64	Fzd5	0.92526	50.49	0.488	rgb(222,124,125)	1.991	2,2
Zfp750	Abcb1b	0.92526	50.49	0.486	rgb(222,124,125)	1.991	2,2
Zfp750	Lrrc28	0.92526	50.49	0.487	rgb(222,124,125)	1.991	2,2
Zfp750	Pik3r3	0.92526	50.49	0.489	rgb(222,124,125)	1.991	2,2
Zfp771	Tyw1	0.92526	50.49	0.491	rgb(222,123,124)	1.991	2,2
Zfp868	Orm2	0.92526	50.49	0.489	rgb(222,124,125)	1.991	2,2
Zfp933	Abcb9	-0.92526	50.49	-4.9E-01	rgb(111,153,236)	1.991	2,2
Zhx2	Glipr2	-0.92526	50.49	-4.9E-01	rgb(112,153,235)	1.991	2,2
Zhx2	Serpinf1	-0.92526	50.49	-4.9E-01	rgb(110,152,236)	1.991	2,2
Zic2	Gfod1	-0.92526	50.49	-4.9E-01	rgb(110,152,236)	1.991	2,2
Zkscan17	Spn	-0.92526	50.49	-4.9E-01	rgb(111,152,236)	1.991	2,2
Zscan2	Cdkn2c	0.92526	50.49	0.49	rgb(222,123,124)	1.991	2,2
Zscan22	Dcakd	0.92526	50.49	0.494	rgb(222,123,124)	1.991	2,2
Hmga1	Havcr2	0.92526	50.49	0.834	rgb(226, 58, 59)	1.991	2,2
Clock	Per2	0.92344	50.48	0.479	rgb(222,126,126)	1.9908	None
E2f1	Atcay	0.92344	50.48	0.481	rgb(222,125,126)	1.9908	2,2
E2f1	Dars2	0.92344	50.48	0.479	rgb(222,125,126)	1.9908	2,2
E2f1	Fam111a	0.92344	50.48	0.476	rgb(222,126,127)	1.9908	2,2
Egr1	Spry1	0.92344	50.48	0.484	rgb(222,125,126)	1.9908	None
Epas1	Ccr7	0.92344	50.48	0.479	rgb(222,126,126)	1.9908	None
Erg	Hvcn1	0.92344	50.48	0.475	rgb(222,126,127)	1.9908	2,2
Fosl2	Il5	0.92344	50.48	0.485	rgb(222,124,125)	1.9908	None
Foxp3	Espn	0.92344	50.48	0.476	rgb(222,126,127)	1.9908	2,2
Gli1	Egr2	-0.92344	50.48	-4.8E-01	rgb(112,153,235)	1.9908	None
Hif1a	Aldoc	0.92344	50.48	0.484	rgb(222,125,126)	1.9908	2,2
Hif1a	Ero1l	0.92344	50.48	0.476	rgb(222,126,127)	1.9908	2,2
Irf2	Pfas	0.92344	50.48	0.485	rgb(222,124,125)	1.9908	2,2
Jun	Nfkb2	0.92344	50.48	0.477	rgb(222,126,127)	1.9908	None
Jun	Plaur	0.92344	50.48	0.485	rgb(222,124,125)	1.9908	None
Nr3c2	Ccr5	0.92344	50.48	0.483	rgb(222,125,126)	1.9908	None
Pou2f2	Ccl9	0.92344	50.48	0.481	rgb(222,125,126)	1.9908	2,2
Rel	Bcl2a1b	0.92344	50.48	0.483	rgb(222,125,126)	1.9908	None
Rel	Ptpn1	-0.92344	50.48	-4.8E-01	rgb(112,153,235)	1.9908	2,2
Srf	Acin1	0.92344	50.48	0.477	rgb(222,126,127)	1.9908	2,2
Stat1	Tbx21	0.92344	50.48	0.483	rgb(222,125,126)	1.9908	None
Stat4	Rab11fip5	0.92344	50.48	0.483	rgb(222,125,126)	1.9908	2,2
Trerf1	Tmem19	-0.92344	50.48	-4.8E-01	rgb(112,153,235)	1.9908	2,2
Trp53	Cep76	-0.92344	50.48	-4.8E-01	rgb(113,154,235)	1.9908	2,2
Twist1	Ptger4	0.92344	50.48	0.481	rgb(222,125,126)	1.9908	2,2
Zeb1	Lamc2	0.92344	50.48	0.478	rgb(222,126,127)	1.9908	None
AW146154	Zfp445	0.92344	50.48	0.48	rgb(222,125,126)	1.9908	2,2
Akna	Ahdc1	0.92344	50.48	0.478	rgb(222,126,127)	1.9908	2,2
Arid3a	Megf8	0.92344	50.48	0.48	rgb(222,125,126)	1.9908	2,2
Atmin	Rgmb	-0.92344	50.48	-4.8E-01	rgb(114,154,235)	1.9908	2,2
Batf	Hmcn1	-0.92344	50.48	-4.8E-01	rgb(112,153,235)	1.9908	2,2
Batf	Larp1b	0.92344	50.48	0.477	rgb(222,126,127)	1.9908	2,2
Batf3	Stom	0.92344	50.48	0.484	rgb(222,125,125)	1.9908	2,2
Bbx	Prrg4	0.92344	50.48	0.478	rgb(222,126,127)	1.9908	2,2
Bcl6b	Fgr	0.92344	50.48	0.48	rgb(222,125,126)	1.9908	2,2
Bhlha15	St14	-0.92344	50.48	-4.8E-01	rgb(112,153,235)	1.9908	2,2
Cbx2	Ccdc126	-0.92344	50.48	-4.8E-01	rgb(114,154,235)	1.9908	2,2
Creb3l2	Cyfip2	0.92344	50.48	0.479	rgb(222,126,127)	1.9908	2,2
Creb3l2	Itga3	0.92344	50.48	0.481	rgb(222,125,126)	1.9908	2,2
E4f1	Map3k14	0.92344	50.48	0.476	rgb(222,126,127)	1.9908	2,2
Elk3	Stab1	0.92344	50.48	0.482	rgb(222,125,126)	1.9908	2,2
Glis2	Cercam	0.92344	50.48	0.476	rgb(222,126,127)	1.9908	2,2
Glis2	Crtam	-0.92344	50.48	-4.8E-01	rgb(114,154,235)	1.9908	2,2
Gm10778	Edaradd	0.92344	50.48	0.478	rgb(222,126,127)	1.9908	2,2
Gm13157	Hk1	-0.92344	50.48	-4.8E-01	rgb(114,154,235)	1.9908	2,2
Hif3a	Zfp395	0.92344	50.48	0.481	rgb(222,125,126)	1.9908	2,2
Hlx	Olfm1	0.92344	50.48	0.475	rgb(222,126,127)	1.9908	2,2
Ikzf3	Grb7	0.92344	50.48	0.475	rgb(222,126,127)	1.9908	2,2
Irf5	Kcnk6	0.92344	50.48	0.484	rgb(222,125,126)	1.9908	2,2
Kdm2b	Hbs1l	0.92344	50.48	0.479	rgb(222,126,127)	1.9908	2,2
Klf13	Trmt11	-0.92344	50.48	-4.8E-01	rgb(112,153,235)	1.9908	2,2
Mbnl2	Edem1	0.92344	50.48	0.485	rgb(222,124,125)	1.9908	2,2
Mypop	Slc27a4	0.92344	50.48	0.476	rgb(222,126,127)	1.9908	2,2
Nfatc4	Slc22a2	0.92344	50.48	0.482	rgb(222,125,126)	1.9908	2,2
Nfia	Gla	0.92344	50.48	0.475	rgb(222,126,127)	1.9908	2,2
Nkx1-2	Calcr	0.92344	50.48	0.485	rgb(222,124,125)	1.9908	2,2
Npas4	Slc29a3	0.92344	50.48	0.48	rgb(222,125,126)	1.9908	2,2
Otx1	Ehbp1	0.92344	50.48	0.476	rgb(222,126,127)	1.9908	2,2
Phf1	Galk1	-0.92344	50.48	-4.8E-01	rgb(113,154,235)	1.9908	2,2
Phf1	Rell1	0.92344	50.48	0.478	rgb(222,126,127)	1.9908	2,2
Plscr1	Ubash3a	-0.92344	50.48	-4.8E-01	rgb(114,154,235)	1.9908	2,2
Pou6f1	Ssh2	0.92344	50.48	0.478	rgb(222,126,127)	1.9908	2,2
Rfx3	Cyr61	0.92344	50.48	0.478	rgb(222,126,127)	1.9908	2,2
Rfx3	Vav1	-0.92344	50.48	-4.8E-01	rgb(112,153,235)	1.9908	2,2
Rlf	Fam160b1	0.92344	50.48	0.483	rgb(222,125,126)	1.9908	2,2
Rlf	Uqcrq	-0.92344	50.48	-4.8E-01	rgb(113,153,235)	1.9908	2,2
Ski	Stab1	0.92344	50.48	0.477	rgb(222,126,127)	1.9908	2,2
Skil	Akirin1	0.92344	50.48	0.481	rgb(222,125,126)	1.9908	2,2
Tef	Il17f	-0.92344	50.48	-4.8E-01	rgb(112,153,235)	1.9908	2,2
Thap3	Cox7a2l	0.92344	50.48	0.476	rgb(222,126,127)	1.9908	2,2
Thra	Ndrg2	0.92344	50.48	0.478	rgb(222,126,127)	1.9908	2,2
Tulp3	Ikzf4	0.92344	50.48	0.478	rgb(222,126,127)	1.9908	2,2
Tulp3	Npas2	0.92344	50.48	0.476	rgb(222,126,127)	1.9908	2,2
Whsc1	C2cd3	0.92344	50.48	0.479	rgb(222,126,127)	1.9908	2,2
Zbed3	Zadh2	0.92344	50.48	0.484	rgb(222,125,126)	1.9908	2,2
Zfp169	Hdac4	0.92344	50.48	0.478	rgb(222,126,127)	1.9908	2,2
Zfp202	Thra	-0.92344	50.48	-4.8E-01	rgb(113,154,235)	1.9908	2,2
Zfp219	Dab2ip	0.92344	50.48	0.485	rgb(222,124,125)	1.9908	2,2
Zfp26	Mgat5	0.92344	50.48	0.485	rgb(222,124,125)	1.9908	2,2
Zfp26	Rbm15	0.92344	50.48	0.482	rgb(222,125,126)	1.9908	2,2
Zfp276	Zfp646	0.92344	50.48	0.475	rgb(222,126,127)	1.9908	2,2
Zfp280b	Mgat5	-0.92344	50.48	-4.8E-01	rgb(112,153,235)	1.9908	2,2
Zfp35	M6pr	0.92344	50.48	0.478	rgb(222,126,127)	1.9908	2,2
Zfp365	Psrc1	0.92344	50.48	0.481	rgb(222,125,126)	1.9908	2,2
Zfp385a	Pmm1	0.92344	50.48	0.482	rgb(222,125,126)	1.9908	2,2
Zfp386	Atp6v1d	0.92344	50.48	0.483	rgb(222,125,126)	1.9908	2,2
Zfp429	Dock1	-0.92344	50.48	-4.8E-01	rgb(114,154,235)	1.9908	2,2
Zfp429	H60b	-0.92344	50.48	-4.8E-01	rgb(114,154,235)	1.9908	2,2
Zfp429	Slamf7	0.92344	50.48	0.478	rgb(222,126,127)	1.9908	2,2
Zfp467	Stk39	0.92344	50.48	0.483	rgb(222,125,126)	1.9908	2,2
Zfp467	Zfhx3	0.92344	50.48	0.482	rgb(222,125,126)	1.9908	2,2
Zfp629	Dnmt3b	0.92344	50.48	0.478	rgb(222,126,127)	1.9908	2,2
Zfp629	Prkrir	0.92344	50.48	0.481	rgb(222,125,126)	1.9908	2,2
Zfp64	Prr7	0.92344	50.48	0.477	rgb(222,126,127)	1.9908	2,2
Zfp750	1700007K13Rik	0.92344	50.48	0.479	rgb(222,126,127)	1.9908	2,2
Zfp750	Commd9	0.92344	50.48	0.48	rgb(222,125,126)	1.9908	2,2
Zfp948	Npas4	0.92344	50.48	0.483	rgb(222,125,126)	1.9908	2,2
Zfp960	Dock1	0.92344	50.48	0.482	rgb(222,125,126)	1.9908	2,2
Zfp960	Lhx2	0.92344	50.48	0.476	rgb(222,126,127)	1.9908	2,2
Zhx2	Arc	0.92344	50.48	0.479	rgb(222,125,126)	1.9908	2,2
Zscan2	Pgam1	-0.92344	50.48	-4.8E-01	rgb(114,154,235)	1.9908	2,2
Ar	Pyhin1	0.92162	50.47	0.473	rgb(222,127,128)	1.9906	None
Atf2	Fas	0.92162	50.47	0.467	rgb(222,128,129)	1.9906	None
Atf5	Trmt5	-0.92162	50.47	-4.7E-01	rgb(115,155,235)	1.9906	2,2
E2f1	Cdkn2c	0.92162	50.47	0.47	rgb(222,127,128)	1.9906	2,2
Erg	Ier3	0.92162	50.47	0.473	rgb(222,127,128)	1.9906	2,2
Ets1	Max	0.92162	50.47	0.466	rgb(222,128,129)	1.9906	2,2
Ets1	Spp1	0.92162	50.47	0.469	rgb(222,127,128)	1.9906	None
Etv6	Kdm6b	0.92162	50.47	0.474	rgb(222,126,127)	1.9906	2,2
Foxo3	Abcg3	0.92162	50.47	0.466	rgb(222,128,129)	1.9906	2,2
Hes1	4632428N05Rik	-0.92162	50.47	-4.7E-01	rgb(116,155,235)	1.9906	2,2
Hes1	Nt5dc1	-0.92162	50.47	-4.7E-01	rgb(114,154,235)	1.9906	2,2
Hes1	Serpine2	-0.92162	50.47	-4.7E-01	rgb(114,155,235)	1.9906	2,2
Hif1a	Slc9a9	-0.92162	50.47	-4.7E-01	rgb(114,154,235)	1.9906	2,2
Irf8	Sec24d	-0.92162	50.47	-4.7E-01	rgb(114,154,235)	1.9906	2,2
Jun	Il1a	0.92162	50.47	0.472	rgb(222,127,128)	1.9906	None
Junb	Selp	-0.92162	50.47	-4.7E-01	rgb(115,155,235)	1.9906	2,2
Klf4	Ifitm3	-0.92162	50.47	-4.7E-01	rgb(115,155,235)	1.9906	None
Klf8	Ptrf	-0.92162	50.47	-4.7E-01	rgb(116,155,235)	1.9906	2,2
Mef2d	Abtb2	0.92162	50.47	0.469	rgb(222,127,128)	1.9906	2,2
Msx2	Bcl2	-0.92162	50.47	-4.7E-01	rgb(115,155,235)	1.9906	None
Nfatc1	Rap1gds1	-0.92162	50.47	-4.7E-01	rgb(115,155,235)	1.9906	2,2
Nfatc2	Prlr	0.92162	50.47	0.471	rgb(222,127,128)	1.9906	2,2
Nfatc2	Tns1	0.92162	50.47	0.466	rgb(222,128,129)	1.9906	2,2
Nfe2l2	Krt16	0.92162	50.47	0.472	rgb(222,127,128)	1.9906	None
Nfil3	Mitf	0.92162	50.47	0.472	rgb(222,127,128)	1.9906	2,2
Nkx3-1	Ar	-0.92162	50.47	-4.7E-01	rgb(115,155,235)	1.9906	None
Npas2	Nlrp3	-0.92162	50.47	-4.7E-01	rgb(116,155,235)	1.9906	2,2
Nr3c2	Trpm1	-0.92162	50.47	-4.7E-01	rgb(116,155,235)	1.9906	2,2
Rarg	2310007L24Rik	0.92162	50.47	0.473	rgb(222,127,128)	1.9906	2,2
Rel	Mical1	-0.92162	50.47	-4.7E-01	rgb(116,155,235)	1.9906	2,2
Rela	Avpi1	0.92162	50.47	0.475	rgb(222,126,127)	1.9906	2,2
Rxra	Trim66	-0.92162	50.47	-4.7E-01	rgb(116,155,235)	1.9906	2,2
Smad3	Tnc	0.92162	50.47	0.473	rgb(222,127,128)	1.9906	None
Stat1	Ly6a	0.92162	50.47	0.475	rgb(222,126,127)	1.9906	2,2
Stat2	Ptgs2	0.92162	50.47	0.469	rgb(222,127,128)	1.9906	None
Stat4	Sfmbt2	0.92162	50.47	0.466	rgb(222,128,129)	1.9906	2,2
Tcf4	Cntnap2	0.92162	50.47	0.465	rgb(222,128,129)	1.9906	None
Tead1	Dtx3l	0.92162	50.47	0.469	rgb(222,127,128)	1.9906	2,2
Trerf1	Procr	-0.92162	50.47	-4.7E-01	rgb(115,155,235)	1.9906	2,2
Trp53	Pydc3	0.92162	50.47	0.472	rgb(222,127,128)	1.9906	None
Twist1	Dram2	-0.92162	50.47	-4.7E-01	rgb(115,155,235)	1.9906	2,2
Xbp1	Foxo1	-0.92162	50.47	-4.7E-01	rgb(116,155,235)	1.9906	None
Ahctf1	Urb1	0.92162	50.47	0.47	rgb(222,127,128)	1.9906	2,2
Akna	Cep68	0.92162	50.47	0.474	rgb(222,126,127)	1.9906	2,2
Arid5a	Tnip2	0.92162	50.47	0.473	rgb(222,127,128)	1.9906	2,2
Atf6b	S100a13	-0.92162	50.47	-4.7E-01	rgb(114,154,235)	1.9906	2,2
Batf	Csgalnact1	0.92162	50.47	0.471	rgb(222,127,128)	1.9906	2,2
Bcl11b	Notch1	0.92162	50.47	0.473	rgb(222,127,128)	1.9906	2,2
Bhlha15	Fam120c	-0.92162	50.47	-4.7E-01	rgb(114,155,235)	1.9906	2,2
Bhlhe40	Ndrg2	0.92162	50.47	0.471	rgb(222,127,128)	1.9906	2,2
Casz1	Sh2d3c	-0.92162	50.47	-4.7E-01	rgb(115,155,235)	1.9906	2,2
Cebpg	Erap1	-0.92162	50.47	-4.7E-01	rgb(115,155,235)	1.9906	2,2
Cenpb	Mex3d	0.92162	50.47	0.468	rgb(222,128,129)	1.9906	2,2
Creb3l2	Plekho2	0.92162	50.47	0.467	rgb(222,128,129)	1.9906	2,2
Csrnp1	Sgk1	0.92162	50.47	0.467	rgb(222,128,129)	1.9906	2,2
Drap1	Krtcap2	0.92162	50.47	0.473	rgb(222,127,128)	1.9906	2,2
Eomes	Herc4	0.92162	50.47	0.466	rgb(222,128,129)	1.9906	2,2
Esrra	Abtb2	0.92162	50.47	0.47	rgb(222,127,128)	1.9906	2,2
Foxb1	Gpr183	-0.92162	50.47	-4.7E-01	rgb(115,155,235)	1.9906	2,2
Hif3a	Stc1	0.92162	50.47	0.469	rgb(222,127,128)	1.9906	2,2
Ikzf4	Lta	0.92162	50.47	0.467	rgb(222,128,129)	1.9906	2,2
Ikzf5	Gys1	-0.92162	50.47	-4.7E-01	rgb(114,154,235)	1.9906	2,2
Irf5	Dazap2	-0.92162	50.47	-4.7E-01	rgb(115,155,235)	1.9906	2,2
Irf5	Hps6	0.92162	50.47	0.473	rgb(222,127,128)	1.9906	2,2
Kdm2b	Plekhf2	-0.92162	50.47	-4.7E-01	rgb(115,155,235)	1.9906	2,2
Klf7	Syt11	0.92162	50.47	0.47	rgb(222,127,128)	1.9906	2,2
Lin54	Rpp14	-0.92162	50.47	-4.7E-01	rgb(115,155,235)	1.9906	2,2
Mxi1	Rnf181	0.92162	50.47	0.469	rgb(222,127,128)	1.9906	2,2
Nacc2	Gm10584	0.92162	50.47	0.466	rgb(222,128,129)	1.9906	2,2
Ncoa2	Pag1	0.92162	50.47	0.467	rgb(222,128,129)	1.9906	2,2
Npas4	Utp20	0.92162	50.47	0.473	rgb(222,127,128)	1.9906	2,2
Osr2	Cox6b2	0.92162	50.47	0.471	rgb(222,127,128)	1.9906	2,2
Osr2	Klri2	0.92162	50.47	0.473	rgb(222,127,128)	1.9906	2,2
Otx1	Gcnt1	0.92162	50.47	0.472	rgb(222,127,128)	1.9906	2,2
Ovol1	Jag2	0.92162	50.47	0.471	rgb(222,127,128)	1.9906	2,2
Phf1	Scml4	0.92162	50.47	0.465	rgb(222,128,129)	1.9906	2,2
Plagl1	S1pr2	-0.92162	50.47	-4.7E-01	rgb(116,156,235)	1.9906	2,2
Plagl1	Tmc6	-0.92162	50.47	-4.7E-01	rgb(115,155,235)	1.9906	2,2
Pou2af1	Dnajc6	0.92162	50.47	0.466	rgb(222,128,129)	1.9906	2,2
Rlf	Rgs11	0.92162	50.47	0.466	rgb(222,128,129)	1.9906	2,2
Rlf	Sumf2	-0.92162	50.47	-4.7E-01	rgb(115,155,235)	1.9906	2,2
Scmh1	Apbb1ip	0.92162	50.47	0.473	rgb(222,127,128)	1.9906	2,2
Scml4	Stat4	0.92162	50.47	0.47	rgb(222,127,128)	1.9906	2,2
Sgsm2	Thoc3	-0.92162	50.47	-4.7E-01	rgb(114,155,235)	1.9906	2,2
Vax2	Nebl	0.92162	50.47	0.466	rgb(222,128,129)	1.9906	2,2
Zbtb11	Cenpm	-0.92162	50.47	-4.7E-01	rgb(116,155,235)	1.9906	2,2
Zbtb44	Tgoln1	0.92162	50.47	0.466	rgb(222,128,129)	1.9906	2,2
Zbtb5	Heca	0.92162	50.47	0.466	rgb(222,128,129)	1.9906	2,2
Zfp111	Apbb1ip	-0.92162	50.47	-4.7E-01	rgb(116,155,235)	1.9906	2,2
Zfp277	Flna	-0.92162	50.47	-4.7E-01	rgb(114,155,235)	1.9906	2,2
Zfp277	Tmem35	0.92162	50.47	0.475	rgb(222,126,127)	1.9906	2,2
Zfp280b	Ap1s3	0.92162	50.47	0.467	rgb(222,128,129)	1.9906	2,2
Zfp280b	Tiparp	-0.92162	50.47	-4.7E-01	rgb(116,155,235)	1.9906	2,2
Zfp335	C2cd2l	0.92162	50.47	0.471	rgb(222,127,128)	1.9906	2,2
Zfp365	4632434I11Rik	0.92162	50.47	0.467	rgb(222,128,129)	1.9906	2,2
Zfp367	St3gal5	0.92162	50.47	0.473	rgb(222,127,128)	1.9906	2,2
Zfp385a	Sell	-0.92162	50.47	-4.7E-01	rgb(115,155,235)	1.9906	2,2
Zfp386	Rgs16	-0.92162	50.47	-4.7E-01	rgb(115,155,235)	1.9906	2,2
Zfp428	Scyl2	-0.92162	50.47	-4.7E-01	rgb(116,155,235)	1.9906	2,2
Zfp459	Dctpp1	0.92162	50.47	0.472	rgb(222,127,128)	1.9906	2,2
Zfp467	Acsbg1	-0.92162	50.47	-4.7E-01	rgb(114,155,235)	1.9906	2,2
Zfp513	Zfp408	0.92162	50.47	0.473	rgb(222,127,128)	1.9906	2,2
Zfp524	Uqcrq	0.92162	50.47	0.468	rgb(222,128,129)	1.9906	2,2
Zfp629	Tmcc3	0.92162	50.47	0.466	rgb(222,128,129)	1.9906	2,2
Zfp750	Bloc1s2	0.92162	50.47	0.471	rgb(222,127,128)	1.9906	2,2
Zfp787	Ehd4	-0.92162	50.47	-4.7E-01	rgb(115,155,235)	1.9906	2,2
Zfp827	Skap2	-0.92162	50.47	-4.7E-01	rgb(114,155,235)	1.9906	2,2
Zfp9	Nrf1	-0.92162	50.47	-4.7E-01	rgb(114,154,235)	1.9906	2,2
Zfp951	Rab4a	-0.92162	50.47	-4.7E-01	rgb(115,155,235)	1.9906	2,2
Zhx1	Fbln1	-0.92162	50.47	-4.7E-01	rgb(116,155,235)	1.9906	2,2
Zhx2	Trove2	-0.92162	50.47	-4.7E-01	rgb(115,155,235)	1.9906	2,2
Zkscan17	Cyfip2	0.92162	50.47	0.472	rgb(222,127,128)	1.9906	2,2
Hmga1	Ermp1	0.92162	50.47	0.834	rgb(226, 58, 59)	1.9906	2,2
Atf3	Ddit3	0.91979	50.46	0.46	rgb(222,129,130)	1.9904	None
Atf5	Sema6d	0.91979	50.46	0.463	rgb(222,129,130)	1.9904	2,2
Bcl6	Cd80	-0.91979	50.46	-4.6E-01	rgb(118,157,234)	1.9904	None
Cebpb	Il24	0.91979	50.46	0.46	rgb(222,129,130)	1.9904	None
Cebpz	Thbs1	0.91979	50.46	0.461	rgb(222,129,130)	1.9904	2,2
Creb5	Dusp22	-0.91979	50.46	-4.6E-01	rgb(117,156,235)	1.9904	2,2
E2f4	Fgf2	0.91979	50.46	0.459	rgb(222,129,130)	1.9904	None
Egr1	S1pr2	0.91979	50.46	0.462	rgb(222,129,130)	1.9904	2,2
Egr2	Ifnar1	-0.91979	50.46	-4.6E-01	rgb(117,156,234)	1.9904	2,2
Egr2	Tnnt3	-0.91979	50.46	-4.6E-01	rgb(116,156,235)	1.9904	2,2
Elf1	Nfkb2	-0.91979	50.46	-4.6E-01	rgb(116,156,235)	1.9904	2,2
Elf1	Sh3kbp1	0.91979	50.46	0.462	rgb(222,129,130)	1.9904	2,2
Epas1	Serpine1	0.91979	50.46	0.458	rgb(222,130,130)	1.9904	None
Erg	Stk39	-0.91979	50.46	-4.6E-01	rgb(117,156,234)	1.9904	2,2
Erg	Wnt11	0.91979	50.46	0.458	rgb(222,129,130)	1.9904	None
Fos	4930503L19Rik	0.91979	50.46	0.459	rgb(222,129,130)	1.9904	2,2
Foxa1	Rassf8	0.91979	50.46	0.463	rgb(222,129,129)	1.9904	2,2
Foxf2	Bambi	0.91979	50.46	0.455	rgb(222,130,131)	1.9904	None
Foxo1	Olr1	0.91979	50.46	0.464	rgb(222,128,129)	1.9904	2,2
Foxo1	Rorc	-0.91979	50.46	-4.6E-01	rgb(117,156,234)	1.9904	2,2
Foxo3	Rasgrf2	0.91979	50.46	0.456	rgb(222,130,131)	1.9904	2,2
Foxo3	Tnnt1	0.91979	50.46	0.463	rgb(222,129,129)	1.9904	2,2
Gfi1	Ncoa1	0.91979	50.46	0.462	rgb(222,129,130)	1.9904	2,2
Hif1a	Bcar1	0.91979	50.46	0.462	rgb(222,129,130)	1.9904	2,2
Hif1a	Jmjd6	0.91979	50.46	0.465	rgb(222,128,129)	1.9904	2,2
Hif1a	Ppp1r3b	0.91979	50.46	0.459	rgb(222,129,130)	1.9904	2,2
Hif1a	Tubb6	0.91979	50.46	0.457	rgb(222,130,131)	1.9904	2,2
Irf1	Sema4a	0.91979	50.46	0.455	rgb(222,130,131)	1.9904	2,2
Irf4	Nfatc2	0.91979	50.46	0.455	rgb(222,130,131)	1.9904	None
Jun	Csf2	0.91979	50.46	0.457	rgb(222,130,131)	1.9904	None
Junb	Rai14	0.91979	50.46	0.464	rgb(222,128,129)	1.9904	2,2
Klf5	Cdkn2d	0.91979	50.46	0.461	rgb(222,129,130)	1.9904	2,2
Lef1	Il13	-0.91979	50.46	-4.6E-01	rgb(117,156,234)	1.9904	None
Mef2d	Exosc8	-0.91979	50.46	-4.6E-01	rgb(116,156,235)	1.9904	2,2
Msc	Ctla4	0.91979	50.46	0.462	rgb(222,129,130)	1.9904	None
Msc	Foxo1	0.91979	50.46	0.458	rgb(222,130,130)	1.9904	2,2
Rest	Pltp	0.91979	50.46	0.462	rgb(222,129,130)	1.9904	2,2
Runx2	Twist1	0.91979	50.46	0.464	rgb(222,128,129)	1.9904	None
Rxra	Il2rb	0.91979	50.46	0.459	rgb(222,129,130)	1.9904	None
Sp2	Dnmt3a	0.91979	50.46	0.464	rgb(222,128,129)	1.9904	None
Srebf1	Pdp2	0.91979	50.46	0.458	rgb(222,129,130)	1.9904	2,2
Stat3	Il1rn	0.91979	50.46	0.459	rgb(222,129,130)	1.9904	None
Tcf3	Insm1	0.91979	50.46	0.463	rgb(222,129,130)	1.9904	None
Tcf3	Zfp945	0.91979	50.46	0.455	rgb(222,130,131)	1.9904	2,2
Trerf1	Prr5l	-0.91979	50.46	-4.6E-01	rgb(117,156,235)	1.9904	2,2
Trp53	Mndal	0.91979	50.46	0.458	rgb(222,129,130)	1.9904	None
Twist1	Runx2	-0.91979	50.46	-4.6E-01	rgb(117,156,234)	1.9904	None
Xbp1	Zhx2	0.91979	50.46	0.457	rgb(222,130,131)	1.9904	None
Zeb2	5830416P10Rik	-0.91979	50.46	-4.6E-01	rgb(118,157,234)	1.9904	2,2
Zfp382	Src	-0.91979	50.46	-4.6E-01	rgb(117,156,234)	1.9904	2,2
Adnp	Hist1h1e	-0.91979	50.46	-4.6E-01	rgb(117,156,235)	1.9904	2,2
Aebp2	Litaf	-0.91979	50.46	-4.6E-01	rgb(118,157,234)	1.9904	2,2
Ahrr	Klre1	0.91979	50.46	0.46	rgb(222,129,130)	1.9904	2,2
Ahrr	Ptprj	0.91979	50.46	0.458	rgb(222,129,130)	1.9904	2,2
Atmin	Rnf149	-0.91979	50.46	-4.6E-01	rgb(116,156,235)	1.9904	2,2
Batf3	Serpinb5	0.91979	50.46	0.464	rgb(222,128,129)	1.9904	2,2
Bcl11b	Vav1	0.91979	50.46	0.461	rgb(222,129,130)	1.9904	2,2
Bhlhe40	Fam129a	0.91979	50.46	0.462	rgb(222,129,130)	1.9904	2,2
Casz1	Adam10	-0.91979	50.46	-4.6E-01	rgb(117,156,234)	1.9904	2,2
Casz1	Dlgap3	0.91979	50.46	0.459	rgb(222,129,130)	1.9904	2,2
Cebpg	Gpr176	-0.91979	50.46	-4.6E-01	rgb(118,157,234)	1.9904	2,2
Cebpg	Ogdhl	-0.91979	50.46	-4.6E-01	rgb(116,156,235)	1.9904	2,2
Cenpt	Flot2	0.91979	50.46	0.456	rgb(222,130,131)	1.9904	2,2
Csrnp1	Arhgef10	0.91979	50.46	0.465	rgb(222,128,129)	1.9904	2,2
Cxxc5	Fam174b	0.91979	50.46	0.458	rgb(222,130,131)	1.9904	2,2
Cxxc5	Lamc3	-0.91979	50.46	-4.6E-01	rgb(117,156,234)	1.9904	2,2
Dot1l	Auh	-0.91979	50.46	-4.6E-01	rgb(117,156,235)	1.9904	2,2
Dot1l	Mesdc1	0.91979	50.46	0.458	rgb(222,130,131)	1.9904	2,2
Dzip1	Eaf2	-0.91979	50.46	-4.6E-01	rgb(118,157,234)	1.9904	2,2
Elk3	1110007C09Rik	0.91979	50.46	0.464	rgb(222,128,129)	1.9904	2,2
Eomes	Chm	-0.91979	50.46	-4.6E-01	rgb(117,156,234)	1.9904	2,2
Eomes	Nod1	0.91979	50.46	0.455	rgb(222,130,131)	1.9904	2,2
Fbxl19	Id2	-0.91979	50.46	-4.6E-01	rgb(117,156,234)	1.9904	2,2
Foxs1	Hvcn1	0.91979	50.46	0.456	rgb(222,130,131)	1.9904	2,2
Gli3	Dzip1	-0.91979	50.46	-4.6E-01	rgb(118,157,234)	1.9904	2,2
Hlx	Tspan13	0.91979	50.46	0.461	rgb(222,129,130)	1.9904	2,2
Hmgb1	AI506816	0.91979	50.46	0.458	rgb(222,130,130)	1.9904	2,2
Hmgb3	Pdhx	0.91979	50.46	0.458	rgb(222,130,131)	1.9904	2,2
Ikzf2	Ikzf4	0.91979	50.46	0.463	rgb(222,129,129)	1.9904	2,2
Irf5	Fbxo18	0.91979	50.46	0.462	rgb(222,129,130)	1.9904	2,2
Kdm2b	Fbxo2	-0.91979	50.46	-4.6E-01	rgb(118,157,234)	1.9904	2,2
Kdm5b	Sap30	0.91979	50.46	0.459	rgb(222,129,130)	1.9904	2,2
Klf7	Pstpip1	0.91979	50.46	0.457	rgb(222,130,131)	1.9904	2,2
Lhx6	Agpat3	0.91979	50.46	0.457	rgb(222,130,131)	1.9904	2,2
Lhx6	Sh2b1	0.91979	50.46	0.464	rgb(222,128,129)	1.9904	2,2
Mafg	Fbxo4	-0.91979	50.46	-4.6E-01	rgb(117,156,235)	1.9904	2,2
Mbnl2	Ptger2	-0.91979	50.46	-4.6E-01	rgb(116,156,235)	1.9904	2,2
Naif1	Rpl14	-0.91979	50.46	-4.6E-01	rgb(116,156,235)	1.9904	2,2
Nfatc4	Tbx21	-0.91979	50.46	-4.6E-01	rgb(117,156,235)	1.9904	2,2
Patz1	Arhgap10	0.91979	50.46	0.463	rgb(222,128,129)	1.9904	2,2
Phf1	Xrcc5	-0.91979	50.46	-4.6E-01	rgb(116,156,235)	1.9904	2,2
Phf20	Fbxo10	0.91979	50.46	0.459	rgb(222,129,130)	1.9904	2,2
Pou2af1	Fzd5	0.91979	50.46	0.464	rgb(222,128,129)	1.9904	2,2
Pou2af1	Syde2	0.91979	50.46	0.457	rgb(222,130,131)	1.9904	2,2
Pou3f1	Zfp651	0.91979	50.46	0.461	rgb(222,129,130)	1.9904	2,2
Prdm8	Antxr2	0.91979	50.46	0.459	rgb(222,129,130)	1.9904	2,2
Rag1	Scn5a	0.91979	50.46	0.459	rgb(222,129,130)	1.9904	2,2
Rbck1	Dnajc21	-0.91979	50.46	-4.6E-01	rgb(117,156,234)	1.9904	2,2
Rbpj	Spats2	0.91979	50.46	0.464	rgb(222,128,129)	1.9904	2,2
Rlf	Rpa2	-0.91979	50.46	-4.6E-01	rgb(117,156,235)	1.9904	2,2
Rorc	Tnfrsf25	0.91979	50.46	0.464	rgb(222,128,129)	1.9904	2,2
Scmh1	Rbms2	0.91979	50.46	0.46	rgb(222,129,130)	1.9904	2,2
Scml4	Ipcef1	0.91979	50.46	0.462	rgb(222,129,130)	1.9904	2,2
Scrt1	Tlr7	-0.91979	50.46	-4.6E-01	rgb(117,156,235)	1.9904	2,2
Sgsm2	Lgals1	-0.91979	50.46	-4.6E-01	rgb(118,157,234)	1.9904	2,2
Sgsm2	March9	0.91979	50.46	0.457	rgb(222,130,131)	1.9904	2,2
Sp6	Rab8b	0.91979	50.46	0.456	rgb(222,130,131)	1.9904	2,2
Tcf12	Ier3	-0.91979	50.46	-4.6E-01	rgb(117,156,235)	1.9904	2,2
Tcf7l1	Ppp1r13l	0.91979	50.46	0.459	rgb(222,129,130)	1.9904	2,2
Tet1	Pccb	0.91979	50.46	0.456	rgb(222,130,131)	1.9904	2,2
Tfdp2	Oxct1	0.91979	50.46	0.462	rgb(222,129,130)	1.9904	2,2
Thap1	Dffb	0.91979	50.46	0.465	rgb(222,128,129)	1.9904	2,2
Thap1	Ski	-0.91979	50.46	-4.6E-01	rgb(116,156,235)	1.9904	2,2
Thap2	Mbp	0.91979	50.46	0.464	rgb(222,128,129)	1.9904	2,2
Thra	Sertad3	0.91979	50.46	0.457	rgb(222,130,131)	1.9904	2,2
Tigd2	Riok3	0.91979	50.46	0.46	rgb(222,129,130)	1.9904	2,2
Zbed4	Fancm	0.91979	50.46	0.461	rgb(222,129,130)	1.9904	2,2
Zbtb1	Ildr1	-0.91979	50.46	-4.6E-01	rgb(117,156,235)	1.9904	2,2
Zbtb17	Aen	0.91979	50.46	0.461	rgb(222,129,130)	1.9904	2,2
Zbtb17	Cln5	-0.91979	50.46	-4.6E-01	rgb(118,156,234)	1.9904	2,2
Zbtb17	Il10rb	-0.91979	50.46	-4.6E-01	rgb(118,157,234)	1.9904	2,2
Zbtb17	Kctd6	-0.91979	50.46	-4.6E-01	rgb(118,157,234)	1.9904	2,2
Zbtb22	Mical1	0.91979	50.46	0.456	rgb(222,130,131)	1.9904	2,2
Zfp113	Rab35	-0.91979	50.46	-4.6E-01	rgb(117,156,235)	1.9904	2,2
Zfp169	Inpp4a	0.91979	50.46	0.461	rgb(222,129,130)	1.9904	2,2
Zfp277	Fam120c	-0.91979	50.46	-4.6E-01	rgb(117,156,234)	1.9904	2,2
Zfp277	Fam49b	0.91979	50.46	0.46	rgb(222,129,130)	1.9904	2,2
Zfp277	Itpr1	-0.91979	50.46	-4.6E-01	rgb(117,156,234)	1.9904	2,2
Zfp277	Rnf19b	-0.91979	50.46	-4.6E-01	rgb(116,156,235)	1.9904	2,2
Zfp280b	Smox	-0.91979	50.46	-4.6E-01	rgb(116,156,235)	1.9904	2,2
Zfp280b	Zfp467	0.91979	50.46	0.46	rgb(222,129,130)	1.9904	2,2
Zfp281	Ptprc	0.91979	50.46	0.465	rgb(222,128,129)	1.9904	2,2
Zfp296	Cyp2s1	-0.91979	50.46	-4.6E-01	rgb(116,156,235)	1.9904	2,2
Zfp358	Lama5	0.91979	50.46	0.459	rgb(222,129,130)	1.9904	2,2
Zfp365	4930429B21Rik	0.91979	50.46	0.459	rgb(222,129,130)	1.9904	2,2
Zfp367	Rpa2	0.91979	50.46	0.464	rgb(222,128,129)	1.9904	2,2
Zfp385a	Dnm3	0.91979	50.46	0.465	rgb(222,128,129)	1.9904	2,2
Zfp395	Qser1	0.91979	50.46	0.464	rgb(222,128,129)	1.9904	2,2
Zfp397	Chst12	-0.91979	50.46	-4.6E-01	rgb(117,156,234)	1.9904	2,2
Zfp428	Tsr2	0.91979	50.46	0.462	rgb(222,129,130)	1.9904	2,2
Zfp467	C630043F03Rik	-0.91979	50.46	-4.6E-01	rgb(117,156,235)	1.9904	2,2
Zfp473	Gla	0.91979	50.46	0.465	rgb(222,128,129)	1.9904	2,2
Zfp513	Snx11	0.91979	50.46	0.462	rgb(222,129,130)	1.9904	2,2
Zfp608	Serpinb1a	0.91979	50.46	0.459	rgb(222,129,130)	1.9904	2,2
Zfp608	Stra6	-0.91979	50.46	-4.6E-01	rgb(116,156,235)	1.9904	2,2
Zfp629	Spib	-0.91979	50.46	-4.6E-01	rgb(117,156,235)	1.9904	2,2
Zfp831	Rfx7	0.91979	50.46	0.457	rgb(222,130,131)	1.9904	2,2
Zfp956	Adrb2	0.91979	50.46	0.456	rgb(222,130,131)	1.9904	2,2
Zfp960	Spats2	-0.91979	50.46	-4.6E-01	rgb(118,157,234)	1.9904	2,2
Zfpm1	Rgs1	-0.91979	50.46	-4.6E-01	rgb(118,157,234)	1.9904	2,2
Zkscan17	Uros	-0.91979	50.46	-4.6E-01	rgb(117,156,235)	1.9904	2,2
Zmiz1	Sema4d	0.91979	50.46	0.462	rgb(222,129,130)	1.9904	2,2
Zscan2	Lyl1	0.91979	50.46	0.463	rgb(222,129,129)	1.9904	2,2
Zscan22	Zc3h7b	0.91979	50.46	0.455	rgb(222,130,131)	1.9904	2,2
Ar	Ifi204	0.91797	50.45	0.453	rgb(222,130,131)	1.9902	None
Atf2	Tspyl4	0.91797	50.45	0.447	rgb(222,132,133)	1.9902	2,2
Atf5	F2rl1	0.91797	50.45	0.451	rgb(222,131,132)	1.9902	2,2
Atf5	Itga7	0.91797	50.45	0.45	rgb(222,131,132)	1.9902	2,2
Ets1	Cnrip1	0.91797	50.45	0.454	rgb(222,130,131)	1.9902	2,2
Ets1	Rhoc	0.91797	50.45	0.446	rgb(222,132,133)	1.9902	None
Foxo3	Ar	0.91797	50.45	0.448	rgb(222,131,132)	1.9902	None
Foxo3	Glipr1	0.91797	50.45	0.451	rgb(222,131,132)	1.9902	2,2
Gata1	Epor	0.91797	50.45	0.447	rgb(222,132,133)	1.9902	None
Gata3	Tmprss3	0.91797	50.45	0.449	rgb(222,131,132)	1.9902	2,2
Hes1	Chst3	-0.91797	50.45	-4.5E-01	rgb(119,157,234)	1.9902	2,2
Hif1a	Vim	0.91797	50.45	0.453	rgb(222,131,131)	1.9902	None
Irf1	H2-Q10	0.91797	50.45	0.454	rgb(222,130,131)	1.9902	None
Irf4	Ddx60	-0.91797	50.45	-4.5E-01	rgb(119,157,234)	1.9902	2,2
Irf9	Tsga10	0.91797	50.45	0.445	rgb(222,132,133)	1.9902	2,2
Klf10	Cyth3	-0.91797	50.45	-4.5E-01	rgb(120,158,234)	1.9902	2,2
Klf2	Psme1	0.91797	50.45	0.446	rgb(222,132,133)	1.9902	2,2
Klf5	Sav1	0.91797	50.45	0.447	rgb(222,132,132)	1.9902	2,2
Lyl1	Nfkb1	-0.91797	50.45	-4.5E-01	rgb(119,157,234)	1.9902	None
Maf	Ccl3	-0.91797	50.45	-4.5E-01	rgb(119,157,234)	1.9902	2,2
Maf	Cdkl5	-0.91797	50.45	-4.5E-01	rgb(119,158,234)	1.9902	2,2
Mitf	Bcl2a1d	-0.91797	50.45	-4.5E-01	rgb(120,158,234)	1.9902	None
Mitf	Itga4	0.91797	50.45	0.45	rgb(222,131,132)	1.9902	None
Msc	Foxp3	0.91797	50.45	0.449	rgb(222,131,132)	1.9902	None
Mycn	Neurl3	-0.91797	50.45	-4.5E-01	rgb(120,158,234)	1.9902	2,2
Nfkb1	Bcl3	0.91797	50.45	0.452	rgb(222,131,132)	1.9902	None
Nfkb1	Upp1	0.91797	50.45	0.448	rgb(222,131,132)	1.9902	None
Nfkb2	Dab2ip	0.91797	50.45	0.454	rgb(222,130,131)	1.9902	2,2
Npas2	Rreb1	0.91797	50.45	0.448	rgb(222,131,132)	1.9902	2,2
Pou2f2	Exoc2	0.91797	50.45	0.455	rgb(222,130,131)	1.9902	2,2
Ppara	Hmox1	0.91797	50.45	0.448	rgb(222,131,132)	1.9902	None
Prdm1	E2f7	0.91797	50.45	0.446	rgb(222,132,133)	1.9902	2,2
Relb	Gfi1	-0.91797	50.45	-4.5E-01	rgb(119,157,234)	1.9902	2,2
Rora	Ascl4	-0.91797	50.45	-4.5E-01	rgb(120,158,234)	1.9902	2,2
Smad3	Ier3	0.91797	50.45	0.445	rgb(222,132,133)	1.9902	2,2
Sox4	Ncam1	0.91797	50.45	0.455	rgb(222,130,131)	1.9902	None
Sox6	Ddx11	-0.91797	50.45	-4.5E-01	rgb(120,158,234)	1.9902	2,2
Srebf1	Cyp51	0.91797	50.45	0.451	rgb(222,131,132)	1.9902	2,2
Srebf2	Helb	-0.91797	50.45	-4.5E-01	rgb(119,157,234)	1.9902	2,2
Stat1	Lgals3bp	0.91797	50.45	0.453	rgb(222,131,131)	1.9902	2,2
Stat1	Xaf1	0.91797	50.45	0.454	rgb(222,130,131)	1.9902	None
Stat2	Dtx3l	0.91797	50.45	0.448	rgb(222,131,132)	1.9902	2,2
Stat4	Ly6c2	0.91797	50.45	0.449	rgb(222,131,132)	1.9902	2,2
Usf2	Asph	0.91797	50.45	0.449	rgb(222,131,132)	1.9902	None
Zfp382	Nfkb1	-0.91797	50.45	-4.5E-01	rgb(119,157,234)	1.9902	None
A430033K04Rik	Ly6k	-0.91797	50.45	-4.5E-01	rgb(119,157,234)	1.9902	2,2
Aebp2	Arhgef3	-0.91797	50.45	-4.5E-01	rgb(119,158,234)	1.9902	2,2
Arid3b	Inpp5a	0.91797	50.45	0.454	rgb(222,130,131)	1.9902	2,2
Arnt2	Adamtsl3	0.91797	50.45	0.448	rgb(222,131,132)	1.9902	2,2
Batf	Crip1	0.91797	50.45	0.449	rgb(222,131,132)	1.9902	2,2
Batf	Gucy2e	0.91797	50.45	0.454	rgb(222,130,131)	1.9902	2,2
Bcl11b	Jak3	0.91797	50.45	0.448	rgb(222,131,132)	1.9902	2,2
Bcl6b	Gap43	-0.91797	50.45	-4.5E-01	rgb(119,158,234)	1.9902	2,2
C030039L03Rik	1700034I23Rik	0.91797	50.45	0.447	rgb(222,132,133)	1.9902	2,2
Ccdc17	Stap2	0.91797	50.45	0.452	rgb(222,131,132)	1.9902	2,2
Cebpg	Gpr89	-0.91797	50.45	-4.5E-01	rgb(118,157,234)	1.9902	2,2
Creb3l2	Fam83g	0.91797	50.45	0.445	rgb(222,132,133)	1.9902	2,2
Cux1	Klf2	0.91797	50.45	0.449	rgb(222,131,132)	1.9902	2,2
Cux1	Lbh	0.91797	50.45	0.449	rgb(222,131,132)	1.9902	2,2
Cux1	Tg	-0.91797	50.45	-4.5E-01	rgb(120,158,234)	1.9902	2,2
Dmtf1	Psph	-0.91797	50.45	-4.5E-01	rgb(119,157,234)	1.9902	2,2
Dzip1	Nlrc5	0.91797	50.45	0.449	rgb(222,131,132)	1.9902	2,2
Ebf1	Dcp2	-0.91797	50.45	-4.5E-01	rgb(119,158,234)	1.9902	2,2
Elk3	Ergic1	0.91797	50.45	0.448	rgb(222,131,132)	1.9902	2,2
Elk3	Syn1	0.91797	50.45	0.453	rgb(222,130,131)	1.9902	2,2
Eomes	Ubtd1	-0.91797	50.45	-4.5E-01	rgb(120,158,234)	1.9902	2,2
Esrra	Pgs1	0.91797	50.45	0.449	rgb(222,131,132)	1.9902	2,2
Etv5	Gbp7	0.91797	50.45	0.453	rgb(222,131,131)	1.9902	2,2
Gzf1	BC026585	0.91797	50.45	0.454	rgb(222,130,131)	1.9902	2,2
Hif3a	Nphp3	0.91797	50.45	0.446	rgb(222,132,133)	1.9902	2,2
Hlx	Casp6	0.91797	50.45	0.447	rgb(222,132,133)	1.9902	2,2
Hlx	Tmem163	0.91797	50.45	0.449	rgb(222,131,132)	1.9902	2,2
Ikzf2	Plagl1	0.91797	50.45	0.448	rgb(222,131,132)	1.9902	2,2
Jazf1	Tnfsf9	0.91797	50.45	0.45	rgb(222,131,132)	1.9902	2,2
Jdp2	Slc6a9	0.91797	50.45	0.454	rgb(222,130,131)	1.9902	2,2
Kdm2b	5730508B09Rik	-0.91797	50.45	-4.5E-01	rgb(120,158,234)	1.9902	2,2
Kdm2b	Gbp9	0.91797	50.45	0.448	rgb(222,131,132)	1.9902	2,2
Kdm2b	Trim36	0.91797	50.45	0.453	rgb(222,130,131)	1.9902	2,2
L3mbtl3	Src	0.91797	50.45	0.454	rgb(222,130,131)	1.9902	2,2
Mbnl2	1190002N15Rik	0.91797	50.45	0.448	rgb(222,131,132)	1.9902	2,2
Mxd1	Gart	-0.91797	50.45	-4.5E-01	rgb(120,158,234)	1.9902	2,2
Ncoa1	Eci1	-0.91797	50.45	-4.5E-01	rgb(118,157,234)	1.9902	2,2
Ncoa1	Sorl1	0.91797	50.45	0.446	rgb(222,132,133)	1.9902	2,2
Ncoa1	Tmem184b	0.91797	50.45	0.45	rgb(222,131,132)	1.9902	2,2
Ncoa2	Phlpp1	0.91797	50.45	0.449	rgb(222,131,132)	1.9902	2,2
Nfatc4	Nupr1	0.91797	50.45	0.447	rgb(222,132,132)	1.9902	2,2
Nkx1-2	Fam160a1	0.91797	50.45	0.448	rgb(222,131,132)	1.9902	2,2
Phf1	Gemin6	-0.91797	50.45	-4.5E-01	rgb(120,158,234)	1.9902	2,2
Phf1	Tmem17	-0.91797	50.45	-4.5E-01	rgb(118,157,234)	1.9902	2,2
Phf20	Fyco1	0.91797	50.45	0.454	rgb(222,130,131)	1.9902	2,2
Plscr1	Bcl2l2	0.91797	50.45	0.449	rgb(222,131,132)	1.9902	2,2
Plscr1	Plod2	0.91797	50.45	0.451	rgb(222,131,132)	1.9902	2,2
Pou2af1	2810459M11Rik	-0.91797	50.45	-4.5E-01	rgb(120,158,234)	1.9902	2,2
Pou2af1	Crtam	0.91797	50.45	0.455	rgb(222,130,131)	1.9902	2,2
Pou2af1	Qtrtd1	0.91797	50.45	0.446	rgb(222,132,133)	1.9902	2,2
Pou2af1	Rhoq	-0.91797	50.45	-4.5E-01	rgb(120,158,234)	1.9902	2,2
Pou2af1	Runx1	0.91797	50.45	0.452	rgb(222,131,132)	1.9902	2,2
Pou2af1	Sh3bp1	-0.91797	50.45	-4.5E-01	rgb(119,158,234)	1.9902	2,2
Pou6f1	Gm11346	0.91797	50.45	0.445	rgb(222,132,133)	1.9902	2,2
Prrx1	Cav1	0.91797	50.45	0.453	rgb(222,131,131)	1.9902	2,2
Rbck1	Ears2	0.91797	50.45	0.448	rgb(222,131,132)	1.9902	2,2
Scrt1	Neat1	0.91797	50.45	0.447	rgb(222,132,132)	1.9902	2,2
Scrt1	Slc41a2	0.91797	50.45	0.445	rgb(222,132,133)	1.9902	2,2
Scrt1	Tnfrsf18	0.91797	50.45	0.449	rgb(222,131,132)	1.9902	2,2
Sgsm2	Ccrn4l	-0.91797	50.45	-4.5E-01	rgb(119,157,234)	1.9902	2,2
Sgsm2	Cul9	0.91797	50.45	0.452	rgb(222,131,132)	1.9902	2,2
Ski	Ifitm2	-0.91797	50.45	-4.5E-01	rgb(119,158,234)	1.9902	2,2
Skil	Aim1	0.91797	50.45	0.447	rgb(222,132,133)	1.9902	2,2
Skil	Tor3a	-0.91797	50.45	-4.5E-01	rgb(119,157,234)	1.9902	2,2
Sp100	Epsti1	0.91797	50.45	0.452	rgb(222,131,132)	1.9902	2,2
Sp6	Npdc1	-0.91797	50.45	-4.5E-01	rgb(120,158,234)	1.9902	2,2
St18	Dll1	0.91797	50.45	0.452	rgb(222,131,132)	1.9902	2,2
Tcf7l1	Cln6	0.91797	50.45	0.445	rgb(222,132,133)	1.9902	2,2
Thap3	Arrb2	0.91797	50.45	0.45	rgb(222,131,132)	1.9902	2,2
Trps1	Trove2	0.91797	50.45	0.448	rgb(222,131,132)	1.9902	2,2
Tulp3	Creb3l2	0.91797	50.45	0.455	rgb(222,130,131)	1.9902	2,2
Vax2	Mpp3	0.91797	50.45	0.448	rgb(222,131,132)	1.9902	2,2
Vax2	Wdfy2	0.91797	50.45	0.448	rgb(222,131,132)	1.9902	2,2
Whsc1	Exo1	0.91797	50.45	0.449	rgb(222,131,132)	1.9902	2,2
Zbtb1	Aff3	0.91797	50.45	0.45	rgb(222,131,132)	1.9902	2,2
Zbtb17	Dusp2	0.91797	50.45	0.449	rgb(222,131,132)	1.9902	2,2
Zfp109	4930481A15Rik	0.91797	50.45	0.447	rgb(222,132,133)	1.9902	2,2
Zfp280b	Mx1	0.91797	50.45	0.451	rgb(222,131,132)	1.9902	2,2
Zfp280b	Prkca	0.91797	50.45	0.453	rgb(222,130,131)	1.9902	2,2
Zfp280c	Rfx7	0.91797	50.45	0.449	rgb(222,131,132)	1.9902	2,2
Zfp300	Calhm1	0.91797	50.45	0.453	rgb(222,130,131)	1.9902	2,2
Zfp329	Neat1	0.91797	50.45	0.45	rgb(222,131,132)	1.9902	2,2
Zfp335	Notch1	0.91797	50.45	0.455	rgb(222,130,131)	1.9902	2,2
Zfp335	Pts	-0.91797	50.45	-4.5E-01	rgb(120,158,234)	1.9902	2,2
Zfp362	Ttyh3	0.91797	50.45	0.448	rgb(222,132,132)	1.9902	2,2
Zfp429	Wls	-0.91797	50.45	-4.5E-01	rgb(120,158,234)	1.9902	2,2
Zfp467	Galm	0.91797	50.45	0.451	rgb(222,131,132)	1.9902	2,2
Zfp467	Maml3	0.91797	50.45	0.451	rgb(222,131,132)	1.9902	2,2
Zfp52	Exoc2	0.91797	50.45	0.446	rgb(222,132,133)	1.9902	2,2
Zfp526	Wdr81	0.91797	50.45	0.446	rgb(222,132,133)	1.9902	2,2
Zfp536	Itsn1	0.91797	50.45	0.451	rgb(222,131,132)	1.9902	2,2
Zfp568	Prodh	0.91797	50.45	0.449	rgb(222,131,132)	1.9902	2,2
Zfp60	Sphk1	-0.91797	50.45	-4.5E-01	rgb(119,158,234)	1.9902	2,2
Zfp608	Eid1	0.91797	50.45	0.452	rgb(222,131,132)	1.9902	2,2
Zfp608	Pik3r6	-0.91797	50.45	-4.5E-01	rgb(120,158,234)	1.9902	2,2
Zfp629	Fgfr1	0.91797	50.45	0.452	rgb(222,131,132)	1.9902	2,2
Zfp629	Synj1	-0.91797	50.45	-4.5E-01	rgb(119,157,234)	1.9902	2,2
Zfp692	Znhit6	-0.91797	50.45	-4.5E-01	rgb(120,158,234)	1.9902	2,2
Zfp703	M6pr	-0.91797	50.45	-4.5E-01	rgb(120,158,234)	1.9902	2,2
Zfp703	Utrn	-0.91797	50.45	-4.5E-01	rgb(119,157,234)	1.9902	2,2
Zfp750	Sulf2	0.91797	50.45	0.453	rgb(222,130,131)	1.9902	2,2
Zfp750	Ttll9	0.91797	50.45	0.448	rgb(222,131,132)	1.9902	2,2
Zfp758	Plekhf2	0.91797	50.45	0.449	rgb(222,131,132)	1.9902	2,2
Zfp827	Rreb1	0.91797	50.45	0.452	rgb(222,131,132)	1.9902	2,2
Zfp9	Ccdc40	0.91797	50.45	0.446	rgb(222,132,133)	1.9902	2,2
Zfp948	Slc9a8	0.91797	50.45	0.454	rgb(222,130,131)	1.9902	2,2
Zfp960	Masp2	0.91797	50.45	0.455	rgb(222,130,131)	1.9902	2,2
Zfp960	Ttbk2	0.91797	50.45	0.455	rgb(222,130,131)	1.9902	2,2
Zhx2	Ctnnd1	-0.91797	50.45	-4.5E-01	rgb(120,158,234)	1.9902	2,2
Zscan2	Stard10	0.91797	50.45	0.454	rgb(222,130,131)	1.9902	2,2
Atf5	Itgb7	0.91615	50.44	0.441	rgb(222,133,134)	1.99	2,2
Egr1	Egr2	0.91615	50.44	0.439	rgb(222,133,134)	1.99	2,2
Ets1	Acvr1b	-0.91615	50.44	-4.4E-01	rgb(122,159,234)	1.99	2,2
Fli1	Tiparp	0.91615	50.44	0.435	rgb(222,134,135)	1.99	2,2
Fos	Nts	0.91615	50.44	0.442	rgb(222,133,134)	1.99	None
Gata3	Cd200r1	0.91615	50.44	0.438	rgb(222,133,134)	1.99	2,2
Hif1a	Higd1a	0.91615	50.44	0.435	rgb(222,134,135)	1.99	2,2
Hif1a	Pfkp	0.91615	50.44	0.445	rgb(222,132,133)	1.99	2,2
Irf1	Rsad2	0.91615	50.44	0.436	rgb(222,134,135)	1.99	2,2
Irf4	Aqp4	-0.91615	50.44	-4.4E-01	rgb(122,159,234)	1.99	2,2
Junb	Ercc5	0.91615	50.44	0.445	rgb(222,132,133)	1.99	2,2
Jund	Abhd15	-0.91615	50.44	-4.4E-01	rgb(121,158,234)	1.99	2,2
Klf2	Prx	-0.91615	50.44	-4.4E-01	rgb(121,159,234)	1.99	2,2
Klf5	Vegfa	0.91615	50.44	0.444	rgb(222,132,133)	1.99	None
Lef1	Nt5e	0.91615	50.44	0.444	rgb(222,132,133)	1.99	None
Lef1	Sp6	-0.91615	50.44	-4.4E-01	rgb(121,159,234)	1.99	2,2
Maf	Smad3	0.91615	50.44	0.438	rgb(222,133,134)	1.99	2,2
Myb	Bcl2	-0.91615	50.44	-4.4E-01	rgb(121,159,234)	1.99	None
Mycn	Papolg	-0.91615	50.44	-4.4E-01	rgb(122,159,234)	1.99	2,2
Ncoa3	Bcl2	0.91615	50.44	0.437	rgb(222,133,134)	1.99	None
Ncoa3	Lif	0.91615	50.44	0.439	rgb(222,133,134)	1.99	2,2
Nfe2	Hmcn1	-0.91615	50.44	-4.4E-01	rgb(121,159,234)	1.99	2,2
Nfil3	Ptprs	-0.91615	50.44	-4.4E-01	rgb(121,158,234)	1.99	2,2
Npas2	Nfatc1	0.91615	50.44	0.44	rgb(222,133,134)	1.99	2,2
Pbx2	Lrrc66	0.91615	50.44	0.444	rgb(222,132,133)	1.99	2,2
Pou2f2	Il5	0.91615	50.44	0.442	rgb(222,133,134)	1.99	None
Pparg	Plxna1	-0.91615	50.44	-4.4E-01	rgb(121,159,234)	1.99	2,2
Prdm1	Rfwd3	0.91615	50.44	0.444	rgb(222,132,133)	1.99	2,2
Prox1	Twist1	-0.91615	50.44	-4.4E-01	rgb(121,159,234)	1.99	None
Sall4	Fcgbp	0.91615	50.44	0.444	rgb(222,132,133)	1.99	2,2
Smad3	Lrmp	-0.91615	50.44	-4.4E-01	rgb(122,159,234)	1.99	2,2
Snai2	Cxcr4	0.91615	50.44	0.436	rgb(222,134,135)	1.99	None
Sp3	Eomes	-0.91615	50.44	-4.4E-01	rgb(122,159,234)	1.99	2,2
Sp3	Igfbp4	0.91615	50.44	0.441	rgb(222,133,134)	1.99	None
Sp3	Muc2	0.91615	50.44	0.441	rgb(222,133,134)	1.99	None
Srebf1	Hmgcr	0.91615	50.44	0.439	rgb(222,133,134)	1.99	2,2
Srebf1	Pcyt1b	0.91615	50.44	0.437	rgb(222,134,134)	1.99	2,2
Srebf2	Pparg	0.91615	50.44	0.443	rgb(222,132,133)	1.99	None
Stat2	Tgtp2	0.91615	50.44	0.438	rgb(222,133,134)	1.99	2,2
Stat3	Arid5a	0.91615	50.44	0.442	rgb(222,133,134)	1.99	2,2
Stat3	Jak2	0.91615	50.44	0.444	rgb(222,132,133)	1.99	None
Stat3	Tox2	0.91615	50.44	0.444	rgb(222,132,133)	1.99	2,2
Stat4	Crtam	0.91615	50.44	0.436	rgb(222,134,135)	1.99	2,2
Stat4	Tmem158	0.91615	50.44	0.444	rgb(222,132,133)	1.99	2,2
Tcf4	Stk4	0.91615	50.44	0.437	rgb(222,134,134)	1.99	2,2
Tcf7l2	Cxcl10	0.91615	50.44	0.437	rgb(222,134,134)	1.99	2,2
Trp53	Bcl3	-0.91615	50.44	-4.4E-01	rgb(121,159,234)	1.99	None
Trp53	Fgf2	-0.91615	50.44	-4.4E-01	rgb(122,159,234)	1.99	None
Trp73	Tnk2	0.91615	50.44	0.442	rgb(222,133,133)	1.99	2,2
Zeb2	Ttn	-0.91615	50.44	-4.4E-01	rgb(121,159,234)	1.99	2,2
Zeb2	Ulk2	0.91615	50.44	0.44	rgb(222,133,134)	1.99	2,2
AW146154	Tnfsf8	0.91615	50.44	0.445	rgb(222,132,133)	1.99	2,2
Akna	Ccdc92	0.91615	50.44	0.443	rgb(222,132,133)	1.99	2,2
Akna	Endod1	0.91615	50.44	0.438	rgb(222,133,134)	1.99	2,2
Arid3a	C2cd2l	0.91615	50.44	0.444	rgb(222,132,133)	1.99	2,2
Arid3a	Lamc1	0.91615	50.44	0.444	rgb(222,132,133)	1.99	2,2
Arid3b	Rpn1	-0.91615	50.44	-4.4E-01	rgb(122,159,234)	1.99	2,2
Ascl4	4930481A15Rik	0.91615	50.44	0.444	rgb(222,132,133)	1.99	2,2
Cebpg	Rab39b	0.91615	50.44	0.439	rgb(222,133,134)	1.99	2,2
Cenpt	Crat	0.91615	50.44	0.442	rgb(222,133,134)	1.99	2,2
Creb3l1	Klf13	0.91615	50.44	0.438	rgb(222,133,134)	1.99	2,2
Cux1	Col5a3	-0.91615	50.44	-4.4E-01	rgb(122,159,234)	1.99	2,2
Cux1	Ears2	-0.91615	50.44	-4.4E-01	rgb(121,159,234)	1.99	2,2
Cux1	Fam19a3	0.91615	50.44	0.437	rgb(222,134,134)	1.99	2,2
Cxxc5	Slc39a1	-0.91615	50.44	-4.4E-01	rgb(122,159,234)	1.99	2,2
Dach2	Gpr141	0.91615	50.44	0.442	rgb(222,132,133)	1.99	2,2
Dmrt1	Tacc2	0.91615	50.44	0.437	rgb(222,134,134)	1.99	2,2
Drap1	Pknox1	-0.91615	50.44	-4.4E-01	rgb(121,159,234)	1.99	2,2
Dzip1	Rpgrip1	0.91615	50.44	0.442	rgb(222,133,134)	1.99	2,2
Egr4	Pknox1	0.91615	50.44	0.439	rgb(222,133,134)	1.99	2,2
Elk3	Btla	-0.91615	50.44	-4.4E-01	rgb(121,159,234)	1.99	2,2
Elk3	Nt5e	0.91615	50.44	0.439	rgb(222,133,134)	1.99	2,2
Elk3	Rora	0.91615	50.44	0.44	rgb(222,133,134)	1.99	2,2
Eomes	Rasgef1a	0.91615	50.44	0.445	rgb(222,132,133)	1.99	2,2
Etv5	Dmxl2	0.91615	50.44	0.445	rgb(222,132,133)	1.99	2,2
Etv5	Srxn1	0.91615	50.44	0.436	rgb(222,134,135)	1.99	2,2
Etv5	Tnip3	-0.91615	50.44	-4.4E-01	rgb(123,160,234)	1.99	2,2
Foxp1	Gap43	-0.91615	50.44	-4.4E-01	rgb(120,158,234)	1.99	2,2
Foxp2	Nebl	0.91615	50.44	0.442	rgb(222,133,133)	1.99	2,2
Foxp2	Ntrk3	0.91615	50.44	0.436	rgb(222,134,135)	1.99	2,2
Foxp2	Sh2d4a	0.91615	50.44	0.441	rgb(222,133,134)	1.99	2,2
Glis1	Pdzk1ip1	-0.91615	50.44	-4.4E-01	rgb(122,159,234)	1.99	2,2
Gtf2ird1	Nynrin	0.91615	50.44	0.443	rgb(222,132,133)	1.99	2,2
Hes6	Galk1	0.91615	50.44	0.441	rgb(222,133,134)	1.99	2,2
Hmgb3	Ypel2	0.91615	50.44	0.444	rgb(222,132,133)	1.99	2,2
Ikzf2	Il13	0.91615	50.44	0.436	rgb(222,134,135)	1.99	2,2
Irf5	Tmbim1	0.91615	50.44	0.436	rgb(222,134,135)	1.99	2,2
Kdm2b	Ust	-0.91615	50.44	-4.4E-01	rgb(122,159,234)	1.99	2,2
Kdm5b	Pfkp	0.91615	50.44	0.441	rgb(222,133,134)	1.99	2,2
Lhx6	Adam12	0.91615	50.44	0.438	rgb(222,133,134)	1.99	2,2
Lin54	Aen	-0.91615	50.44	-4.4E-01	rgb(121,159,234)	1.99	2,2
Mbnl2	Rpn1	-0.91615	50.44	-4.4E-01	rgb(121,159,234)	1.99	2,2
Mbnl2	Ulk2	0.91615	50.44	0.44	rgb(222,133,134)	1.99	2,2
Mef2b	4930506M07Rik	-0.91615	50.44	-4.4E-01	rgb(121,159,234)	1.99	2,2
Mtf2	Psmd8	-0.91615	50.44	-4.4E-01	rgb(121,158,234)	1.99	2,2
Mxd3	Grn	0.91615	50.44	0.443	rgb(222,132,133)	1.99	2,2
Ncoa1	Lrba	0.91615	50.44	0.441	rgb(222,133,134)	1.99	2,2
Nfatc4	Camk2n1	0.91615	50.44	0.443	rgb(222,132,133)	1.99	2,2
Nfatc4	Pde4a	0.91615	50.44	0.444	rgb(222,132,133)	1.99	2,2
Nfatc4	Zcchc12	0.91615	50.44	0.439	rgb(222,133,134)	1.99	2,2
Nr1d1	Thra	0.91615	50.44	0.437	rgb(222,134,134)	1.99	2,2
Phf1	Cyp2d22	0.91615	50.44	0.436	rgb(222,134,135)	1.99	2,2
Plagl1	Slc1a4	0.91615	50.44	0.44	rgb(222,133,134)	1.99	2,2
Pou2af1	Adora2b	-0.91615	50.44	-4.4E-01	rgb(122,159,234)	1.99	2,2
Pou6f1	Kcnip2	0.91615	50.44	0.437	rgb(222,133,134)	1.99	2,2
Prdm9	Fyco1	0.91615	50.44	0.445	rgb(222,132,133)	1.99	2,2
Prrx1	Fat1	0.91615	50.44	0.435	rgb(222,134,135)	1.99	2,2
Sox13	Afap1l1	0.91615	50.44	0.439	rgb(222,133,134)	1.99	2,2
Sox15	Pln	0.91615	50.44	0.44	rgb(222,133,134)	1.99	2,2
Sox5	Itga3	0.91615	50.44	0.44	rgb(222,133,134)	1.99	2,2
Sp100	Irf7	0.91615	50.44	0.445	rgb(222,132,133)	1.99	2,2
Tbx6	Hsd17b7	-0.91615	50.44	-4.4E-01	rgb(121,159,234)	1.99	2,2
Tcf12	Rnh1	-0.91615	50.44	-4.4E-01	rgb(121,159,234)	1.99	2,2
Tcf12	Yif1b	-0.91615	50.44	-4.4E-01	rgb(121,158,234)	1.99	2,2
Tet3	Ptpn2	-0.91615	50.44	-4.4E-01	rgb(121,159,234)	1.99	2,2
Thap1	Cyth1	-0.91615	50.44	-4.4E-01	rgb(121,159,234)	1.99	2,2
Thap3	Crip1	0.91615	50.44	0.444	rgb(222,132,133)	1.99	2,2
Thap7	Ap3b1	-0.91615	50.44	-4.4E-01	rgb(121,159,234)	1.99	2,2
Thra	Atp1a3	0.91615	50.44	0.439	rgb(222,133,134)	1.99	2,2
Thra	Itgb7	0.91615	50.44	0.437	rgb(222,133,134)	1.99	2,2
Thra	Palm	0.91615	50.44	0.437	rgb(222,134,134)	1.99	2,2
Tigd2	Kndc1	-0.91615	50.44	-4.4E-01	rgb(120,158,234)	1.99	2,2
Tigd2	Mcm9	-0.91615	50.44	-4.4E-01	rgb(123,160,234)	1.99	2,2
Tigd2	Spry1	-0.91615	50.44	-4.4E-01	rgb(121,159,234)	1.99	2,2
Tulp2	Tnnt3	0.91615	50.44	0.435	rgb(222,134,135)	1.99	2,2
Tulp3	Zfp609	0.91615	50.44	0.44	rgb(222,133,134)	1.99	2,2
Vax2	Gap43	0.91615	50.44	0.443	rgb(222,132,133)	1.99	2,2
Vax2	Lzts1	0.91615	50.44	0.435	rgb(222,134,135)	1.99	2,2
Zbed3	Mpp2	0.91615	50.44	0.438	rgb(222,133,134)	1.99	2,2
Zbtb3	Cecr6	0.91615	50.44	0.443	rgb(222,132,133)	1.99	2,2
Zbtb4	Gpr89	-0.91615	50.44	-4.4E-01	rgb(120,158,234)	1.99	2,2
Zfp146	4931406P16Rik	0.91615	50.44	0.444	rgb(222,132,133)	1.99	2,2
Zfp266	Ybey	0.91615	50.44	0.438	rgb(222,133,134)	1.99	2,2
Zfp318	Tmprss3	0.91615	50.44	0.443	rgb(222,132,133)	1.99	2,2
Zfp335	Ccdc107	-0.91615	50.44	-4.4E-01	rgb(122,159,234)	1.99	2,2
Zfp35	Snhg6	0.91615	50.44	0.439	rgb(222,133,134)	1.99	2,2
Zfp35	Zscan21	0.91615	50.44	0.438	rgb(222,133,134)	1.99	2,2
Zfp354c	Nphp3	0.91615	50.44	0.441	rgb(222,133,134)	1.99	2,2
Zfp385a	1700007K13Rik	0.91615	50.44	0.439	rgb(222,133,134)	1.99	2,2
Zfp385a	Rhod	0.91615	50.44	0.443	rgb(222,132,133)	1.99	2,2
Zfp385a	Zfp750	0.91615	50.44	0.444	rgb(222,132,133)	1.99	2,2
Zfp395	Sav1	0.91615	50.44	0.444	rgb(222,132,133)	1.99	2,2
Zfp467	Sytl3	-0.91615	50.44	-4.4E-01	rgb(122,159,234)	1.99	2,2
Zfp473	Maged1	0.91615	50.44	0.444	rgb(222,132,133)	1.99	2,2
Zfp511	Sptlc1	-0.91615	50.44	-4.4E-01	rgb(122,159,234)	1.99	2,2
Zfp511	Zc3h7b	-0.91615	50.44	-4.4E-01	rgb(121,159,234)	1.99	2,2
Zfp606	Ripk1	-0.91615	50.44	-4.4E-01	rgb(121,159,234)	1.99	2,2
Zfp629	Nme4	0.91615	50.44	0.44	rgb(222,133,134)	1.99	2,2
Zfp629	Zkscan17	0.91615	50.44	0.44	rgb(222,133,134)	1.99	2,2
Zfp668	Extl3	0.91615	50.44	0.442	rgb(222,133,133)	1.99	2,2
Zfp688	Bend3	-0.91615	50.44	-4.4E-01	rgb(122,159,234)	1.99	2,2
Zfp692	Rpl36al	-0.91615	50.44	-4.4E-01	rgb(121,159,234)	1.99	2,2
Zfp750	Ddit4l	0.91615	50.44	0.439	rgb(222,133,134)	1.99	2,2
Zfp869	Tcp11l2	0.91615	50.44	0.44	rgb(222,133,134)	1.99	2,2
Zfp91	Amz1	-0.91615	50.44	-4.4E-01	rgb(123,160,234)	1.99	2,2
Zfp956	Slc13a3	-0.91615	50.44	-4.4E-01	rgb(121,159,234)	1.99	2,2
Zfpm1	Sirt4	-0.91615	50.44	-4.4E-01	rgb(121,159,234)	1.99	2,2
Zkscan17	Icam2	-0.91615	50.44	-4.4E-01	rgb(121,159,234)	1.99	2,2
Ahr	Ugt1a6a	0.91432	50.43	0.426	rgb(222,136,136)	1.9898	None
Atf3	Cd70	0.91432	50.43	0.434	rgb(222,134,135)	1.9898	2,2
Bcl6	Ndst1	0.91432	50.43	0.434	rgb(222,134,135)	1.9898	2,2
Bcl6	Tbx21	0.91432	50.43	0.427	rgb(222,135,136)	1.9898	None
Egr1	Nfkb1	0.91432	50.43	0.426	rgb(222,136,136)	1.9898	None
Epas1	Msc	0.91432	50.43	0.435	rgb(222,134,135)	1.9898	None
Erg	Mt1	0.91432	50.43	0.425	rgb(222,136,137)	1.9898	2,2
Ets1	Mmp10	0.91432	50.43	0.426	rgb(222,136,137)	1.9898	None
Ets2	Cdkn2a	0.91432	50.43	0.426	rgb(222,136,136)	1.9898	None
Etv4	Cd2	0.91432	50.43	0.431	rgb(222,135,136)	1.9898	2,2
Fosl2	Crispld2	-0.91432	50.43	-4.3E-01	rgb(125,161,233)	1.9898	2,2
Foxa1	Aff3	-0.91432	50.43	-4.3E-01	rgb(123,160,233)	1.9898	2,2
Foxa1	Nckap1	0.91432	50.43	0.428	rgb(222,135,136)	1.9898	2,2
Foxf2	Alcam	-0.91432	50.43	-4.3E-01	rgb(124,160,233)	1.9898	2,2
Foxo3	Icosl	0.91432	50.43	0.429	rgb(222,135,136)	1.9898	2,2
Gata1	Ece1	0.91432	50.43	0.435	rgb(222,134,135)	1.9898	2,2
Gata3	Akr1c12	0.91432	50.43	0.428	rgb(222,135,136)	1.9898	2,2
Gata3	Nrip1	-0.91432	50.43	-4.3E-01	rgb(124,160,233)	1.9898	2,2
Gata3	Vdr	0.91432	50.43	0.427	rgb(222,135,136)	1.9898	2,2
Hey1	Prr5l	0.91432	50.43	0.435	rgb(222,134,135)	1.9898	2,2
Hif1a	P4hb	0.91432	50.43	0.434	rgb(222,134,135)	1.9898	2,2
Irf4	2010002M12Rik	-0.91432	50.43	-4.3E-01	rgb(123,160,233)	1.9898	2,2
Irf9	Foxp4	-0.91432	50.43	-4.3E-01	rgb(124,160,233)	1.9898	2,2
Junb	B3gnt2	0.91432	50.43	0.426	rgb(222,136,137)	1.9898	2,2
Mitf	Adam15	0.91432	50.43	0.429	rgb(222,135,136)	1.9898	2,2
Msc	Rxra	-0.91432	50.43	-4.3E-01	rgb(123,160,234)	1.9898	2,2
Nfic	Col18a1	0.91432	50.43	0.435	rgb(222,134,135)	1.9898	None
Nfkb1	Nupr1	0.91432	50.43	0.429	rgb(222,135,136)	1.9898	2,2
Nfkb2	Ncs1	0.91432	50.43	0.429	rgb(222,135,136)	1.9898	2,2
Nfkb2	Stom	0.91432	50.43	0.432	rgb(222,135,135)	1.9898	2,2
Npas2	Maoa	0.91432	50.43	0.428	rgb(222,135,136)	1.9898	None
Rara	Ahrr	0.91432	50.43	0.427	rgb(222,135,136)	1.9898	2,2
Rarg	Gpm6b	-0.91432	50.43	-4.3E-01	rgb(123,160,233)	1.9898	2,2
Rest	Ssh2	0.91432	50.43	0.429	rgb(222,135,136)	1.9898	2,2
Satb1	Cxcl5	0.91432	50.43	0.428	rgb(222,135,136)	1.9898	2,2
Smad3	Ppp1r3b	0.91432	50.43	0.429	rgb(222,135,136)	1.9898	2,2
Snai2	Neto2	-0.91432	50.43	-4.3E-01	rgb(125,161,233)	1.9898	None
Sox4	Gabbr1	0.91432	50.43	0.426	rgb(222,136,136)	1.9898	2,2
Sox4	Tnrc6a	0.91432	50.43	0.432	rgb(222,134,135)	1.9898	2,2
Sox6	Arhgef17	-0.91432	50.43	-4.3E-01	rgb(123,160,234)	1.9898	2,2
Sp2	Dnmt3b	0.91432	50.43	0.434	rgb(222,134,135)	1.9898	None
Spib	Tpbg	-0.91432	50.43	-4.3E-01	rgb(123,160,233)	1.9898	2,2
Srebf1	Aacs	0.91432	50.43	0.43	rgb(222,135,136)	1.9898	2,2
Srf	Slc27a4	-0.91432	50.43	-4.3E-01	rgb(123,160,233)	1.9898	2,2
Srf	Wdr81	-0.91432	50.43	-4.3E-01	rgb(124,160,233)	1.9898	2,2
Stat1	Mvp	0.91432	50.43	0.434	rgb(222,134,135)	1.9898	None
Stat3	Klf11	0.91432	50.43	0.431	rgb(222,135,135)	1.9898	None
Stat4	Fgr	0.91432	50.43	0.433	rgb(222,134,135)	1.9898	2,2
Stat4	Tgtp2	0.91432	50.43	0.432	rgb(222,134,135)	1.9898	2,2
Tcf3	Cd4	0.91432	50.43	0.43	rgb(222,135,136)	1.9898	None
Tcf7l2	Abcb1a	0.91432	50.43	0.426	rgb(222,136,137)	1.9898	None
Tcf7l2	Acvrl1	0.91432	50.43	0.434	rgb(222,134,135)	1.9898	None
Trerf1	8430427H17Rik	-0.91432	50.43	-4.3E-01	rgb(123,160,234)	1.9898	2,2
Trp73	Asb16	0.91432	50.43	0.434	rgb(222,134,135)	1.9898	2,2
Xbp1	Smox	0.91432	50.43	0.427	rgb(222,135,136)	1.9898	2,2
Zfp382	Pfkp	0.91432	50.43	0.433	rgb(222,134,135)	1.9898	2,2
Adnp	Hist3h2bb-ps	-0.91432	50.43	-4.3E-01	rgb(124,161,233)	1.9898	2,2
Adnp	Zadh2	0.91432	50.43	0.429	rgb(222,135,136)	1.9898	2,2
Aebp2	Hook2	0.91432	50.43	0.429	rgb(222,135,136)	1.9898	2,2
Ahrr	Pdpn	0.91432	50.43	0.433	rgb(222,134,135)	1.9898	2,2
Akna	Arhgef6	0.91432	50.43	0.425	rgb(222,136,137)	1.9898	2,2
Arid3b	Sh3bp1	0.91432	50.43	0.43	rgb(222,135,136)	1.9898	2,2
Batf	Itpr1	0.91432	50.43	0.427	rgb(222,135,136)	1.9898	2,2
Batf	Serpinf1	0.91432	50.43	0.43	rgb(222,135,136)	1.9898	2,2
Bhlha15	Surf4	0.91432	50.43	0.433	rgb(222,134,135)	1.9898	2,2
Cbx2	Steap3	0.91432	50.43	0.432	rgb(222,134,135)	1.9898	2,2
Cdc5l	Nefh	0.91432	50.43	0.434	rgb(222,134,135)	1.9898	2,2
Cebpg	Avil	0.91432	50.43	0.427	rgb(222,136,136)	1.9898	2,2
Cebpg	Glrp1	0.91432	50.43	0.43	rgb(222,135,136)	1.9898	2,2
Cebpg	Snx19	-0.91432	50.43	-4.3E-01	rgb(125,161,233)	1.9898	2,2
Cenpt	Galc	0.91432	50.43	0.425	rgb(222,136,137)	1.9898	2,2
Cenpt	Ppp2r5b	0.91432	50.43	0.428	rgb(222,135,136)	1.9898	2,2
Cenpt	Wee1	-0.91432	50.43	-4.3E-01	rgb(125,161,233)	1.9898	2,2
Creb3l2	Smtn	0.91432	50.43	0.428	rgb(222,135,136)	1.9898	2,2
Csrnp1	Fosl2	0.91432	50.43	0.433	rgb(222,134,135)	1.9898	2,2
Dpf1	Gls2	0.91432	50.43	0.43	rgb(222,135,136)	1.9898	2,2
Drap1	Psme1	0.91432	50.43	0.426	rgb(222,136,137)	1.9898	2,2
Drap1	Sirt4	0.91432	50.43	0.426	rgb(222,136,137)	1.9898	2,2
Egr4	Fam20c	0.91432	50.43	0.428	rgb(222,135,136)	1.9898	2,2
Elk3	Acsbg1	0.91432	50.43	0.429	rgb(222,135,136)	1.9898	2,2
Elk3	Apol9b	0.91432	50.43	0.425	rgb(222,136,137)	1.9898	2,2
Elk3	Fam129b	0.91432	50.43	0.433	rgb(222,134,135)	1.9898	2,2
Elk3	Kbtbd11	-0.91432	50.43	-4.3E-01	rgb(123,160,234)	1.9898	2,2
Elk3	Lin54	-0.91432	50.43	-4.3E-01	rgb(124,161,233)	1.9898	2,2
Fbxl19	Phldb1	0.91432	50.43	0.43	rgb(222,135,136)	1.9898	2,2
Foxb1	Kcnq2	0.91432	50.43	0.433	rgb(222,134,135)	1.9898	2,2
Foxp2	Nrg1	0.91432	50.43	0.433	rgb(222,134,135)	1.9898	2,2
Foxs1	Tmem176a	0.91432	50.43	0.434	rgb(222,134,135)	1.9898	2,2
Gli3	Lpin2	-0.91432	50.43	-4.3E-01	rgb(124,160,233)	1.9898	2,2
Hif3a	Aldoa	0.91432	50.43	0.432	rgb(222,134,135)	1.9898	2,2
Hif3a	Stc2	0.91432	50.43	0.427	rgb(222,135,136)	1.9898	2,2
Hmga2	Nrp2	0.91432	50.43	0.426	rgb(222,136,137)	1.9898	2,2
Hmgb1	Ntng2	-0.91432	50.43	-4.3E-01	rgb(124,161,233)	1.9898	2,2
Ikzf2	Gm4858	0.91432	50.43	0.435	rgb(222,134,135)	1.9898	2,2
Ikzf2	Myo1e	0.91432	50.43	0.432	rgb(222,134,135)	1.9898	2,2
Ikzf3	Foxp2	-0.91432	50.43	-4.3E-01	rgb(124,160,233)	1.9898	2,2
Jazf1	Pim1	-0.91432	50.43	-4.3E-01	rgb(124,161,233)	1.9898	2,2
Kdm2b	Tnfsf11	0.91432	50.43	0.429	rgb(222,135,136)	1.9898	2,2
Klf11	Rell1	0.91432	50.43	0.434	rgb(222,134,135)	1.9898	2,2
Klf13	Zfp36l2	0.91432	50.43	0.427	rgb(222,135,136)	1.9898	2,2
Lhx6	Lonp2	0.91432	50.43	0.428	rgb(222,135,136)	1.9898	2,2
Lhx6	Maml3	0.91432	50.43	0.427	rgb(222,135,136)	1.9898	2,2
Lhx6	Nhsl2	0.91432	50.43	0.43	rgb(222,135,136)	1.9898	2,2
Lhx6	Olfm2	0.91432	50.43	0.432	rgb(222,135,135)	1.9898	2,2
Mef2b	Cox6a2	0.91432	50.43	0.428	rgb(222,135,136)	1.9898	2,2
Mef2b	Mapk13	0.91432	50.43	0.433	rgb(222,134,135)	1.9898	2,2
Mxi1	Kif3a	0.91432	50.43	0.431	rgb(222,135,136)	1.9898	2,2
Mxi1	Mapre3	0.91432	50.43	0.431	rgb(222,135,136)	1.9898	2,2
Nkx1-2	Ces2c	0.91432	50.43	0.434	rgb(222,134,135)	1.9898	2,2
Nkx1-2	Mcoln2	0.91432	50.43	0.428	rgb(222,135,136)	1.9898	2,2
Nr4a3	Marcksl1	0.91432	50.43	0.426	rgb(222,136,136)	1.9898	2,2
Otx1	Cyr61	0.91432	50.43	0.429	rgb(222,135,136)	1.9898	2,2
Phf1	Maoa	-0.91432	50.43	-4.3E-01	rgb(123,160,233)	1.9898	2,2
Pknox1	Gdpd1	-0.91432	50.43	-4.3E-01	rgb(124,161,233)	1.9898	2,2
Plagl1	Dll1	0.91432	50.43	0.434	rgb(222,134,135)	1.9898	2,2
Plagl1	Psd	0.91432	50.43	0.425	rgb(222,136,137)	1.9898	2,2
Plagl1	Slc3a2	0.91432	50.43	0.428	rgb(222,135,136)	1.9898	2,2
Pou2af1	Bend3	0.91432	50.43	0.427	rgb(222,135,136)	1.9898	2,2
Pou2af1	Fosl2	0.91432	50.43	0.426	rgb(222,136,136)	1.9898	2,2
Pou2af1	Kcna2	0.91432	50.43	0.427	rgb(222,136,136)	1.9898	2,2
Pou6f1	Vps37b	0.91432	50.43	0.434	rgb(222,134,135)	1.9898	2,2
Rbck1	Aacs	0.91432	50.43	0.428	rgb(222,135,136)	1.9898	2,2
Rfx3	Uba1	-0.91432	50.43	-4.3E-01	rgb(123,160,234)	1.9898	2,2
Rxrb	Itgb7	0.91432	50.43	0.425	rgb(222,136,137)	1.9898	2,2
Scrt1	Itga7	0.91432	50.43	0.427	rgb(222,136,136)	1.9898	2,2
Setdb2	Pla2g12a	-0.91432	50.43	-4.3E-01	rgb(123,160,233)	1.9898	2,2
Sgsm2	B930041F14Rik	0.91432	50.43	0.431	rgb(222,135,135)	1.9898	2,2
Sgsm2	Tjp3	0.91432	50.43	0.427	rgb(222,135,136)	1.9898	2,2
Six1	Inhba	0.91432	50.43	0.427	rgb(222,135,136)	1.9898	2,2
Ski	Tnfrsf18	-0.91432	50.43	-4.3E-01	rgb(123,160,233)	1.9898	2,2
Sox13	Tnfrsf21	0.91432	50.43	0.431	rgb(222,135,136)	1.9898	2,2
Sp6	D930048N14Rik	-0.91432	50.43	-4.3E-01	rgb(123,160,233)	1.9898	2,2
St18	Cd200r3	0.91432	50.43	0.43	rgb(222,135,136)	1.9898	2,2
Tef	Ephx1	0.91432	50.43	0.425	rgb(222,136,137)	1.9898	2,2
Tfdp2	Zranb3	0.91432	50.43	0.433	rgb(222,134,135)	1.9898	2,2
Tigd2	Znhit6	-0.91432	50.43	-4.3E-01	rgb(123,160,233)	1.9898	2,2
Trps1	Cd5l	0.91432	50.43	0.43	rgb(222,135,136)	1.9898	2,2
Trps1	Gtf2i	-0.91432	50.43	-4.3E-01	rgb(124,161,233)	1.9898	2,2
Trps1	Nrgn	-0.91432	50.43	-4.3E-01	rgb(123,160,233)	1.9898	2,2
Tulp2	Qrich2	0.91432	50.43	0.428	rgb(222,135,136)	1.9898	2,2
Tulp3	Hist3h2a	-0.91432	50.43	-4.3E-01	rgb(123,160,234)	1.9898	2,2
Zbtb22	Hps6	0.91432	50.43	0.426	rgb(222,136,136)	1.9898	2,2
Zbtb5	Serpinf1	-0.91432	50.43	-4.3E-01	rgb(124,160,233)	1.9898	2,2
Zfp11	Hmgcl	-0.91432	50.43	-4.3E-01	rgb(125,161,233)	1.9898	2,2
Zfp260	Vamp4	0.91432	50.43	0.427	rgb(222,135,136)	1.9898	2,2
Zfp263	Zfp629	0.91432	50.43	0.427	rgb(222,135,136)	1.9898	2,2
Zfp277	Bicd1	-0.91432	50.43	-4.3E-01	rgb(123,160,234)	1.9898	2,2
Zfp287	4930523C07Rik	0.91432	50.43	0.429	rgb(222,135,136)	1.9898	2,2
Zfp296	Helb	-0.91432	50.43	-4.3E-01	rgb(124,160,233)	1.9898	2,2
Zfp335	Dpm3	-0.91432	50.43	-4.3E-01	rgb(124,160,233)	1.9898	2,2
Zfp335	Krtcap2	-0.91432	50.43	-4.3E-01	rgb(124,160,233)	1.9898	2,2
Zfp385a	Bbc3	0.91432	50.43	0.434	rgb(222,134,135)	1.9898	2,2
Zfp385a	Ccng1	0.91432	50.43	0.43	rgb(222,135,136)	1.9898	2,2
Zfp407	Scn3b	0.91432	50.43	0.434	rgb(222,134,135)	1.9898	2,2
Zfp420	Prr5l	-0.91432	50.43	-4.3E-01	rgb(123,160,233)	1.9898	2,2
Zfp429	Plxnd1	-0.91432	50.43	-4.3E-01	rgb(123,160,233)	1.9898	2,2
Zfp429	Zfp874a	0.91432	50.43	0.434	rgb(222,134,135)	1.9898	2,2
Zfp467	Chst15	0.91432	50.43	0.427	rgb(222,135,136)	1.9898	2,2
Zfp473	Sema6b	0.91432	50.43	0.426	rgb(222,136,136)	1.9898	2,2
Zfp511	Retsat	-0.91432	50.43	-4.3E-01	rgb(124,160,233)	1.9898	2,2
Zfp516	Appl2	0.91432	50.43	0.429	rgb(222,135,136)	1.9898	2,2
Zfp629	Ubiad1	-0.91432	50.43	-4.3E-01	rgb(123,160,233)	1.9898	2,2
Zfp64	Eid1	-0.91432	50.43	-4.3E-01	rgb(123,160,234)	1.9898	2,2
Zfp703	Cdc25b	0.91432	50.43	0.433	rgb(222,134,135)	1.9898	2,2
Zfp750	Exoc4	0.91432	50.43	0.425	rgb(222,136,137)	1.9898	2,2
Zfp771	C920009B18Rik	-0.91432	50.43	-4.3E-01	rgb(124,160,233)	1.9898	2,2
Zfp777	Litaf	-0.91432	50.43	-4.3E-01	rgb(123,160,233)	1.9898	2,2
Zfp787	Erc1	-0.91432	50.43	-4.3E-01	rgb(123,160,233)	1.9898	2,2
Zfp787	Ncoa1	-0.91432	50.43	-4.3E-01	rgb(123,160,233)	1.9898	2,2
Zfp831	Inpp4a	0.91432	50.43	0.426	rgb(222,136,136)	1.9898	2,2
Zfp831	Smarca2	0.91432	50.43	0.427	rgb(222,135,136)	1.9898	2,2
Zfp868	Wdr54	-0.91432	50.43	-4.3E-01	rgb(123,160,233)	1.9898	2,2
Zfp870	1700030K09Rik	0.91432	50.43	0.432	rgb(222,134,135)	1.9898	2,2
Zfp870	Ccbl2	0.91432	50.43	0.434	rgb(222,134,135)	1.9898	2,2
Zfp956	Fam49b	-0.91432	50.43	-4.3E-01	rgb(124,161,233)	1.9898	2,2
Zfp960	Rnf150	-0.91432	50.43	-4.3E-01	rgb(123,160,233)	1.9898	2,2
Zic2	Pls1	0.91432	50.43	0.427	rgb(222,135,136)	1.9898	2,2
Ahr	Nkain1	0.9125	50.42	0.42	rgb(222,137,138)	1.9896	2,2
Ar	AI607873	0.9125	50.42	0.421	rgb(222,137,137)	1.9896	None
Ar	Tnf	-0.9125	50.42	-4.2E-01	rgb(127,162,233)	1.9896	None
Atf2	Cndp2	-0.9125	50.42	-4.2E-01	rgb(126,162,233)	1.9896	2,2
Atf3	Cox6a2	0.9125	50.42	0.423	rgb(222,136,137)	1.9896	2,2
Atf5	Syne1	0.9125	50.42	0.418	rgb(222,137,138)	1.9896	2,2
Crem	Ccl4	-0.9125	50.42	-4.2E-01	rgb(125,161,233)	1.9896	None
Crem	Cntnap2	0.9125	50.42	0.42	rgb(222,137,138)	1.9896	2,2
Crem	Creb1	-0.9125	50.42	-4.2E-01	rgb(127,162,233)	1.9896	None
E2f1	Map3k5	0.9125	50.42	0.419	rgb(222,137,138)	1.9896	None
Egr1	Vwa5a	-0.9125	50.42	-4.2E-01	rgb(126,161,233)	1.9896	2,2
Etv4	Ric8	0.9125	50.42	0.418	rgb(222,137,138)	1.9896	2,2
Fos	Pank2	0.9125	50.42	0.419	rgb(222,137,138)	1.9896	2,2
Fosl1	Gpr83	0.9125	50.42	0.421	rgb(222,137,137)	1.9896	2,2
Gata1	Hexim1	-0.9125	50.42	-4.2E-01	rgb(127,162,233)	1.9896	2,2
Gata1	Sytl3	0.9125	50.42	0.417	rgb(222,137,138)	1.9896	2,2
Gata1	Tbxa2r	0.9125	50.42	0.42	rgb(222,137,138)	1.9896	None
Gata3	Cnnm1	0.9125	50.42	0.419	rgb(222,137,138)	1.9896	2,2
Gata3	Spsb1	0.9125	50.42	0.419	rgb(222,137,138)	1.9896	2,2
Gli1	Lsp1	0.9125	50.42	0.417	rgb(222,137,138)	1.9896	2,2
Irf9	Dusp22	0.9125	50.42	0.416	rgb(222,138,138)	1.9896	2,2
Irf9	Neto2	-0.9125	50.42	-4.2E-01	rgb(126,162,233)	1.9896	2,2
Klf2	Cdk18	-0.9125	50.42	-4.2E-01	rgb(126,162,233)	1.9896	2,2
Klf5	Slc2a1	0.9125	50.42	0.417	rgb(222,137,138)	1.9896	2,2
Klf5	Slco3a1	0.9125	50.42	0.42	rgb(222,137,138)	1.9896	2,2
Mitf	Ppp3cc	0.9125	50.42	0.42	rgb(222,137,138)	1.9896	2,2
Msc	Pde4d	0.9125	50.42	0.421	rgb(222,137,137)	1.9896	2,2
Myc	Kif13b	-0.9125	50.42	-4.2E-01	rgb(126,162,233)	1.9896	2,2
Mycn	Il12rb1	0.9125	50.42	0.422	rgb(222,136,137)	1.9896	2,2
Nfatc1	Dusp2	0.9125	50.42	0.415	rgb(222,138,139)	1.9896	2,2
Nfatc1	Icam1	0.9125	50.42	0.421	rgb(222,137,137)	1.9896	None
Nfatc1	Ptpn2	-0.9125	50.42	-4.2E-01	rgb(125,161,233)	1.9896	2,2
Nfe2	Ankrd39	0.9125	50.42	0.418	rgb(222,137,138)	1.9896	2,2
Nfkb2	Gatm	0.9125	50.42	0.421	rgb(222,137,137)	1.9896	2,2
Pou2f2	Srgap3	0.9125	50.42	0.418	rgb(222,137,138)	1.9896	2,2
Rela	Casp3	0.9125	50.42	0.418	rgb(222,137,138)	1.9896	None
Relb	Ehbp1	-0.9125	50.42	-4.2E-01	rgb(125,161,233)	1.9896	2,2
Relb	Tnnt2	0.9125	50.42	0.422	rgb(222,136,137)	1.9896	2,2
Rreb1	Dpp4	-0.9125	50.42	-4.2E-01	rgb(125,161,233)	1.9896	2,2
Rreb1	Padi2	0.9125	50.42	0.417	rgb(222,137,138)	1.9896	2,2
Runx1	Csf2	0.9125	50.42	0.421	rgb(222,137,137)	1.9896	None
Satb1	Grap	0.9125	50.42	0.422	rgb(222,136,137)	1.9896	2,2
Spib	Trim12c	-0.9125	50.42	-4.2E-01	rgb(126,162,233)	1.9896	2,2
Stat2	Tmem35	0.9125	50.42	0.424	rgb(222,136,137)	1.9896	2,2
Stat3	Akap12	0.9125	50.42	0.42	rgb(222,137,138)	1.9896	None
Stat3	Syn1	0.9125	50.42	0.416	rgb(222,138,138)	1.9896	2,2
Stat4	Cables1	0.9125	50.42	0.415	rgb(222,138,139)	1.9896	2,2
Stat4	Gbp2	0.9125	50.42	0.419	rgb(222,137,138)	1.9896	2,2
Stat4	Gzmb	0.9125	50.42	0.423	rgb(222,136,137)	1.9896	2,2
Tbx21	Cxcr3	0.9125	50.42	0.424	rgb(222,136,137)	1.9896	None
Tcf3	Ehd4	-0.9125	50.42	-4.2E-01	rgb(127,162,233)	1.9896	2,2
Tcf4	Mitf	-0.9125	50.42	-4.2E-01	rgb(126,161,233)	1.9896	None
Tcf4	Pten	-0.9125	50.42	-4.2E-01	rgb(125,161,233)	1.9896	None
Trerf1	Chst15	0.9125	50.42	0.42	rgb(222,137,138)	1.9896	2,2
Twist1	Padi2	-0.9125	50.42	-4.2E-01	rgb(125,161,233)	1.9896	2,2
Vdr	Cmtm7	0.9125	50.42	0.42	rgb(222,137,138)	1.9896	2,2
Zbtb7a	Egr3	-0.9125	50.42	-4.2E-01	rgb(126,162,233)	1.9896	2,2
Zfp148	Lad1	0.9125	50.42	0.417	rgb(222,137,138)	1.9896	2,2
Zfp382	Mapkapk2	-0.9125	50.42	-4.2E-01	rgb(126,161,233)	1.9896	2,2
Adnp	Fbxo11	0.9125	50.42	0.422	rgb(222,136,137)	1.9896	2,2
Adnp	Hist1h1a	-0.9125	50.42	-4.2E-01	rgb(127,162,233)	1.9896	2,2
Ahrr	Pik3r6	0.9125	50.42	0.424	rgb(222,136,137)	1.9896	2,2
Ahrr	Sema6d	0.9125	50.42	0.417	rgb(222,137,138)	1.9896	2,2
Ahrr	St8sia6	-0.9125	50.42	-4.2E-01	rgb(126,162,233)	1.9896	2,2
Ahrr	Treml2	0.9125	50.42	0.416	rgb(222,138,138)	1.9896	2,2
Akna	Mapk6	-0.9125	50.42	-4.2E-01	rgb(125,161,233)	1.9896	2,2
Akna	Sh2d3c	0.9125	50.42	0.419	rgb(222,137,138)	1.9896	2,2
Akna	Synj1	0.9125	50.42	0.422	rgb(222,136,137)	1.9896	2,2
Arntl2	Clec2g	0.9125	50.42	0.416	rgb(222,138,138)	1.9896	2,2
Arntl2	Mvp	0.9125	50.42	0.421	rgb(222,137,137)	1.9896	2,2
Bach1	Kdm6b	0.9125	50.42	0.421	rgb(222,137,137)	1.9896	2,2
Batf	Fbn2	-0.9125	50.42	-4.2E-01	rgb(127,162,233)	1.9896	2,2
Bcl11b	Ptgfrn	0.9125	50.42	0.416	rgb(222,138,138)	1.9896	2,2
Bcl6b	S1pr1	-0.9125	50.42	-4.2E-01	rgb(127,162,233)	1.9896	2,2
Casz1	Myo10	0.9125	50.42	0.425	rgb(222,136,137)	1.9896	2,2
Cebpg	Fkrp	-0.9125	50.42	-4.2E-01	rgb(125,161,233)	1.9896	2,2
Cenpt	4930503L19Rik	0.9125	50.42	0.415	rgb(222,138,139)	1.9896	2,2
Creb3l2	Cldnd2	-0.9125	50.42	-4.2E-01	rgb(125,161,233)	1.9896	2,2
Cux1	Nsmaf	-0.9125	50.42	-4.2E-01	rgb(125,161,233)	1.9896	2,2
Cux1	Rgmb	0.9125	50.42	0.417	rgb(222,137,138)	1.9896	2,2
Dach2	Gnb5	0.9125	50.42	0.421	rgb(222,137,137)	1.9896	2,2
Dr1	Smek2	0.9125	50.42	0.418	rgb(222,137,138)	1.9896	2,2
Drap1	2900060B14Rik	0.9125	50.42	0.424	rgb(222,136,137)	1.9896	2,2
Drap1	Flna	-0.9125	50.42	-4.2E-01	rgb(125,161,233)	1.9896	2,2
Dzip1	Chn2	0.9125	50.42	0.424	rgb(222,136,137)	1.9896	2,2
Dzip1	Hdac9	0.9125	50.42	0.42	rgb(222,137,138)	1.9896	2,2
Elk3	Dusp14	0.9125	50.42	0.416	rgb(222,138,138)	1.9896	2,2
Eomes	Trat1	0.9125	50.42	0.425	rgb(222,136,137)	1.9896	2,2
Erf	Ssbp4	0.9125	50.42	0.42	rgb(222,137,138)	1.9896	2,2
Fbxl19	Gart	0.9125	50.42	0.421	rgb(222,137,138)	1.9896	2,2
Foxb1	4931440L10Rik	0.9125	50.42	0.417	rgb(222,137,138)	1.9896	2,2
Foxb1	C1ra	0.9125	50.42	0.42	rgb(222,137,138)	1.9896	2,2
Foxs1	Ankrd33b	0.9125	50.42	0.416	rgb(222,138,138)	1.9896	2,2
Gli3	Foxq1	0.9125	50.42	0.416	rgb(222,138,138)	1.9896	2,2
Gli3	Gja5	0.9125	50.42	0.422	rgb(222,136,137)	1.9896	2,2
Hif3a	2900026A02Rik	0.9125	50.42	0.422	rgb(222,136,137)	1.9896	2,2
Hif3a	Kbtbd13	0.9125	50.42	0.422	rgb(222,136,137)	1.9896	2,2
Hlx	a	0.9125	50.42	0.417	rgb(222,137,138)	1.9896	2,2
Hmgb3	Dpy19l3	-0.9125	50.42	-4.2E-01	rgb(127,162,233)	1.9896	2,2
Hmgb3	Vsig10	0.9125	50.42	0.423	rgb(222,136,137)	1.9896	2,2
Hoxd4	Abcb9	-0.9125	50.42	-4.2E-01	rgb(126,162,233)	1.9896	2,2
Ikzf2	2810459M11Rik	0.9125	50.42	0.42	rgb(222,137,138)	1.9896	2,2
Ikzf2	Ddr1	-0.9125	50.42	-4.2E-01	rgb(126,162,233)	1.9896	2,2
Ikzf2	Sema6d	0.9125	50.42	0.416	rgb(222,138,138)	1.9896	2,2
Ikzf4	Chst12	0.9125	50.42	0.422	rgb(222,136,137)	1.9896	2,2
Ikzf4	M6pr	-0.9125	50.42	-4.2E-01	rgb(127,162,233)	1.9896	2,2
Irf5	Prkcd	0.9125	50.42	0.422	rgb(222,136,137)	1.9896	2,2
Irf5	Tg	0.9125	50.42	0.42	rgb(222,137,138)	1.9896	2,2
Jazf1	9430020K01Rik	0.9125	50.42	0.416	rgb(222,138,138)	1.9896	2,2
Klf13	Cnn2	0.9125	50.42	0.42	rgb(222,137,138)	1.9896	2,2
Klf13	Map3k1	0.9125	50.42	0.424	rgb(222,136,137)	1.9896	2,2
Klf13	Rasgrp2	0.9125	50.42	0.417	rgb(222,137,138)	1.9896	2,2
Lhx6	Fgf2	0.9125	50.42	0.421	rgb(222,137,138)	1.9896	2,2
Lhx6	Golm1	0.9125	50.42	0.416	rgb(222,138,138)	1.9896	2,2
Lhx6	Ptgfrn	0.9125	50.42	0.42	rgb(222,137,138)	1.9896	2,2
Lin54	Sptlc1	-0.9125	50.42	-4.2E-01	rgb(126,162,233)	1.9896	2,2
Litaf	Slc16a6	-0.9125	50.42	-4.2E-01	rgb(126,162,233)	1.9896	2,2
Mafg	Sh3kbp1	-0.9125	50.42	-4.2E-01	rgb(126,162,233)	1.9896	2,2
Mbnl2	Dnajc6	0.9125	50.42	0.418	rgb(222,137,138)	1.9896	2,2
Mbnl2	Hvcn1	0.9125	50.42	0.419	rgb(222,137,138)	1.9896	2,2
Mbnl2	Ric8	0.9125	50.42	0.418	rgb(222,137,138)	1.9896	2,2
Mesp2	Mlxipl	0.9125	50.42	0.419	rgb(222,137,138)	1.9896	2,2
Mtf2	Txndc17	-0.9125	50.42	-4.2E-01	rgb(127,162,233)	1.9896	2,2
Nacc2	Acsl5	-0.9125	50.42	-4.2E-01	rgb(126,161,233)	1.9896	2,2
Ncoa2	C1rl	-0.9125	50.42	-4.2E-01	rgb(126,162,233)	1.9896	2,2
Nfat5	Zfp609	0.9125	50.42	0.416	rgb(222,137,138)	1.9896	2,2
Nfatc4	Lrp11	0.9125	50.42	0.42	rgb(222,137,138)	1.9896	2,2
Nkx1-2	Idi2	0.9125	50.42	0.424	rgb(222,136,137)	1.9896	2,2
Npas4	Gltscr2	-0.9125	50.42	-4.2E-01	rgb(127,162,233)	1.9896	2,2
Nr1h2	Rab4b	0.9125	50.42	0.416	rgb(222,138,138)	1.9896	2,2
Nr4a3	Cacnb2	-0.9125	50.42	-4.2E-01	rgb(126,162,233)	1.9896	2,2
Otx1	Tle1	-0.9125	50.42	-4.2E-01	rgb(126,161,233)	1.9896	2,2
Ovol1	Sema4g	0.9125	50.42	0.416	rgb(222,138,138)	1.9896	2,2
Pcgf2	Ltbp4	0.9125	50.42	0.422	rgb(222,136,137)	1.9896	2,2
Phf1	Znrf1	0.9125	50.42	0.425	rgb(222,136,137)	1.9896	2,2
Phf20	Arntl2	0.9125	50.42	0.415	rgb(222,138,138)	1.9896	2,2
Pou6f1	Pde2a	0.9125	50.42	0.42	rgb(222,137,138)	1.9896	2,2
Pou6f1	Sesn3	0.9125	50.42	0.423	rgb(222,136,137)	1.9896	2,2
Prdm2	Ppard	0.9125	50.42	0.417	rgb(222,137,138)	1.9896	2,2
Rbpj	Ccl4	-0.9125	50.42	-4.2E-01	rgb(126,161,233)	1.9896	2,2
Scrt1	Cbln3	0.9125	50.42	0.422	rgb(222,136,137)	1.9896	2,2
Sgsm2	Kiss1r	0.9125	50.42	0.417	rgb(222,137,138)	1.9896	2,2
Sgsm2	Unc93b1	0.9125	50.42	0.423	rgb(222,136,137)	1.9896	2,2
Six3	Cd79b	-0.9125	50.42	-4.2E-01	rgb(126,162,233)	1.9896	2,2
Ski	Znrf1	0.9125	50.42	0.417	rgb(222,137,138)	1.9896	2,2
Snapc2	Arhgdig	0.9125	50.42	0.422	rgb(222,136,137)	1.9896	2,2
Sp100	Trim14	0.9125	50.42	0.422	rgb(222,136,137)	1.9896	2,2
Tal2	Abcb9	-0.9125	50.42	-4.2E-01	rgb(125,161,233)	1.9896	2,2
Tbx6	Vasn	0.9125	50.42	0.419	rgb(222,137,138)	1.9896	2,2
Tcf7l1	Ccdc92	0.9125	50.42	0.42	rgb(222,137,138)	1.9896	2,2
Terf1	Adap1	-0.9125	50.42	-4.2E-01	rgb(126,162,233)	1.9896	2,2
Terf1	H1f0	0.9125	50.42	0.424	rgb(222,136,137)	1.9896	2,2
Terf1	Trim36	0.9125	50.42	0.424	rgb(222,136,137)	1.9896	2,2
Tfdp2	Srpk2	0.9125	50.42	0.418	rgb(222,137,138)	1.9896	2,2
Thap1	Rpl24	0.9125	50.42	0.421	rgb(222,137,137)	1.9896	2,2
Thap3	Snx19	-0.9125	50.42	-4.2E-01	rgb(126,162,233)	1.9896	2,2
Thra	H2-Ob	0.9125	50.42	0.419	rgb(222,137,138)	1.9896	2,2
Tigd2	Znrf1	0.9125	50.42	0.416	rgb(222,138,138)	1.9896	2,2
Trps1	Sirpa	-0.9125	50.42	-4.2E-01	rgb(126,162,233)	1.9896	2,2
Tsc22d1	Akna	0.9125	50.42	0.421	rgb(222,137,137)	1.9896	2,2
Vax2	Dab2	0.9125	50.42	0.421	rgb(222,137,137)	1.9896	2,2
Vax2	Fam46c	-0.9125	50.42	-4.2E-01	rgb(127,162,233)	1.9896	2,2
Zbtb1	Slamf6	0.9125	50.42	0.422	rgb(222,136,137)	1.9896	2,2
Zbtb4	Map3k1	0.9125	50.42	0.419	rgb(222,137,138)	1.9896	2,2
Zbtb44	Trove2	0.9125	50.42	0.422	rgb(222,136,137)	1.9896	2,2
Zbtb7c	Mboat7	-0.9125	50.42	-4.2E-01	rgb(126,162,233)	1.9896	2,2
Zbtb7c	Pvt1	0.9125	50.42	0.419	rgb(222,137,138)	1.9896	2,2
Zfp109	Smyd5	0.9125	50.42	0.421	rgb(222,137,137)	1.9896	2,2
Zfp112	1190002N15Rik	-0.9125	50.42	-4.2E-01	rgb(126,162,233)	1.9896	2,2
Zfp280b	Avpr1a	0.9125	50.42	0.419	rgb(222,137,138)	1.9896	2,2
Zfp280b	Dynll2	0.9125	50.42	0.421	rgb(222,137,137)	1.9896	2,2
Zfp280b	Frmd4b	-0.9125	50.42	-4.2E-01	rgb(125,161,233)	1.9896	2,2
Zfp280b	Npas2	0.9125	50.42	0.421	rgb(222,137,137)	1.9896	2,2
Zfp341	Creb3l2	0.9125	50.42	0.418	rgb(222,137,138)	1.9896	2,2
Zfp35	Kdelc1	0.9125	50.42	0.425	rgb(222,136,137)	1.9896	2,2
Zfp354c	Ostn	-0.9125	50.42	-4.2E-01	rgb(126,162,233)	1.9896	2,2
Zfp358	Scn1b	0.9125	50.42	0.416	rgb(222,137,138)	1.9896	2,2
Zfp365	BC064078	0.9125	50.42	0.425	rgb(222,136,137)	1.9896	2,2
Zfp365	Glipr1	0.9125	50.42	0.417	rgb(222,137,138)	1.9896	2,2
Zfp365	Zfp750	0.9125	50.42	0.415	rgb(222,138,139)	1.9896	2,2
Zfp385a	St14	0.9125	50.42	0.417	rgb(222,137,138)	1.9896	2,2
Zfp429	Trim12a	0.9125	50.42	0.418	rgb(222,137,138)	1.9896	2,2
Zfp467	Tnfrsf13c	0.9125	50.42	0.424	rgb(222,136,137)	1.9896	2,2
Zfp473	Slfn2	-0.9125	50.42	-4.2E-01	rgb(126,162,233)	1.9896	2,2
Zfp513	Trim26	0.9125	50.42	0.416	rgb(222,138,138)	1.9896	2,2
Zfp516	Cbx4	0.9125	50.42	0.416	rgb(222,137,138)	1.9896	2,2
Zfp536	Tmem37	0.9125	50.42	0.417	rgb(222,137,138)	1.9896	2,2
Zfp598	Cd9	-0.9125	50.42	-4.2E-01	rgb(126,161,233)	1.9896	2,2
Zfp606	Nek6	-0.9125	50.42	-4.2E-01	rgb(125,161,233)	1.9896	2,2
Zfp608	Nid1	0.9125	50.42	0.417	rgb(222,137,138)	1.9896	2,2
Zfp629	Zfp90	0.9125	50.42	0.423	rgb(222,136,137)	1.9896	2,2
Zfp651	Col2a1	0.9125	50.42	0.42	rgb(222,137,138)	1.9896	2,2
Zfp651	Scarf2	0.9125	50.42	0.415	rgb(222,138,138)	1.9896	2,2
Zfp652	Tyms	-0.9125	50.42	-4.2E-01	rgb(126,161,233)	1.9896	2,2
Zfp658	Myo5b	0.9125	50.42	0.419	rgb(222,137,138)	1.9896	2,2
Zfp668	Dcakd	0.9125	50.42	0.415	rgb(222,138,138)	1.9896	2,2
Zfp750	Urm1	0.9125	50.42	0.42	rgb(222,137,138)	1.9896	2,2
Zfp874a	Rnf169	0.9125	50.42	0.423	rgb(222,136,137)	1.9896	2,2
Zfp960	Vsig10	0.9125	50.42	0.417	rgb(222,137,138)	1.9896	2,2
Zhx2	Flot2	-0.9125	50.42	-4.2E-01	rgb(127,162,233)	1.9896	2,2
Zic2	Gck	0.9125	50.42	0.417	rgb(222,137,138)	1.9896	2,2
Zic2	Zic5	0.9125	50.42	0.417	rgb(222,137,138)	1.9896	2,2
Atf3	Serpine2	0.91068	50.41	0.414	rgb(222,138,139)	1.9894	2,2
Cebpb	Gadd45g	0.91068	50.41	0.412	rgb(222,138,139)	1.9894	None
Ddit3	H2-Ob	0.91068	50.41	0.412	rgb(222,138,139)	1.9894	2,2
E2f1	Gen1	0.91068	50.41	0.405	rgb(221,140,140)	1.9894	2,2
Egr2	Sgsm2	-0.91068	50.41	-4.1E-01	rgb(128,163,233)	1.9894	2,2
Fosl1	Plaur	0.91068	50.41	0.405	rgb(221,140,140)	1.9894	None
Foxo1	Marcks	0.91068	50.41	0.411	rgb(222,139,139)	1.9894	2,2
Hes1	Tnfsf4	-0.91068	50.41	-4.1E-01	rgb(127,162,233)	1.9894	2,2
Hsf1	Wee1	-0.91068	50.41	-4.1E-01	rgb(128,163,233)	1.9894	2,2
Junb	Cd86	-0.91068	50.41	-4.1E-01	rgb(128,163,233)	1.9894	2,2
Junb	Lactb	0.91068	50.41	0.41	rgb(222,139,139)	1.9894	2,2
Klf10	Tbc1d4	-0.91068	50.41	-4.1E-01	rgb(128,163,233)	1.9894	2,2
Klf2	Serpinb5	0.91068	50.41	0.409	rgb(221,139,140)	1.9894	2,2
Klf5	Gen1	0.91068	50.41	0.414	rgb(222,138,139)	1.9894	2,2
[truncated: 51,008 more rows]
