# Supplementary material for: Leveraging chromatin accessibility for transcriptional regulatory network inference in T Helper 17 Cells
Source: Genome Res. 2019 Mar;29(3):449–63. doi: 10.1101/gr.238253.118 (PMC6396413; doi:10.1101/gr.238253.118)
Supplement: Supplemental Material [file supp_gr.238253.118_Supplemental_Th17_TRN_Networks.zip › Th17_TRN_Networks-master/TRN_Notebooks/Networks/TRRUST_bias25_TFmRNA_sp.tsv]

TF	Target	SignedQuantile	NonzeroSubsamples(Stability)	pCorr	stroke	stroke-width	stroke-dasharray
Tbx21	Tbkbp1	1	50.92	0.924	rgb(227, 41, 42)	2	2,2
Irf7	Rtp4	0.99819	50.89	0.893	rgb(227, 46, 48)	1.9994	2,2
Irf1	Nlrc5	0.99637	50.86	0.865	rgb(227, 52, 54)	1.9988	2,2
Srebf2	Dhcr24	0.99456	50.84	0.835	rgb(226, 57, 59)	1.9984	2,2
Irf7	Rsad2	0.99274	50.82	0.82	rgb(226, 60, 62)	1.998	2,2
Sp110	Cdkn2d	0.99274	50.82	0.816	rgb(226, 61, 63)	1.998	2,2
Zfp182	Fyco1	0.99274	50.82	0.823	rgb(226, 60, 61)	1.998	2,2
Rorc	Lingo4	0.99093	50.81	0.811	rgb(226, 62, 64)	1.9978	2,2
Zfp385a	Zmat3	0.98912	50.8	0.798	rgb(226, 65, 66)	1.9976	2,2
Nr4a1	Nr4a3	0.9873	50.79	0.79	rgb(226, 66, 68)	1.9974	2,2
Srebf1	Fads2	0.9873	50.79	0.788	rgb(226, 66, 68)	1.9974	2,2
Mxd3	Cdc25b	0.98549	50.78	0.777	rgb(226, 69, 70)	1.9972	2,2
Zfp367	Dtl	0.98549	50.78	0.776	rgb(226, 69, 70)	1.9972	2,2
Ddit3	Asns	0.98367	50.77	0.769	rgb(225, 70, 72)	1.997	None
Zfp385a	Eng	0.98367	50.77	0.77	rgb(225, 70, 72)	1.997	2,2
Foxo1	Icam5	-0.98186	50.76	-7.6E-01	rgb( 53,117,246)	1.9968	2,2
Irf1	Igtp	0.98186	50.76	0.758	rgb(225, 72, 74)	1.9968	2,2
Irf7	Ifit1	0.98186	50.76	0.764	rgb(225, 71, 73)	1.9968	2,2
Irf7	Xaf1	0.98186	50.76	0.76	rgb(225, 72, 73)	1.9968	2,2
Irf7	Cmpk2	0.98005	50.75	0.752	rgb(225, 73, 75)	1.9966	2,2
Egr1	Egr2	0.97823	50.74	0.736	rgb(225, 76, 78)	1.9964	2,2
Irf1	Fam26f	0.97823	50.74	0.736	rgb(225, 76, 78)	1.9964	2,2
Irf7	I830012O16Rik	0.97823	50.74	0.74	rgb(225, 76, 77)	1.9964	2,2
Nfkb2	Psd	0.97642	50.73	0.73	rgb(225, 78, 79)	1.9962	2,2
Srebf1	Insig1	0.97642	50.73	0.729	rgb(225, 78, 79)	1.9962	2,2
Srebf2	Hmgcr	0.97642	50.73	0.731	rgb(225, 77, 79)	1.9962	None
Ahrr	Cyp1b1	0.97642	50.73	0.725	rgb(225, 78, 80)	1.9962	2,2
Foxs1	Mylk2	0.97642	50.73	0.729	rgb(225, 78, 79)	1.9962	2,2
Tulp3	Tbc1d14	0.97642	50.73	0.73	rgb(225, 78, 79)	1.9962	2,2
Elk3	Capg	0.9746	50.72	0.716	rgb(225, 80, 82)	1.996	2,2
Hsf1	Nfkb1	0.9746	50.72	0.719	rgb(225, 80, 81)	1.996	None
C030039L03Rik	Ankzf1	0.9746	50.72	0.722	rgb(225, 79, 80)	1.996	2,2
Tfdp2	Oxct1	0.9746	50.72	0.716	rgb(225, 80, 82)	1.996	2,2
Zfp467	Sspo	0.9746	50.72	0.72	rgb(225, 79, 81)	1.996	2,2
Hes1	Spink2	0.97279	50.71	0.711	rgb(225, 81, 83)	1.9958	2,2
Irf1	Erap1	0.97279	50.71	0.711	rgb(225, 81, 83)	1.9958	2,2
Irf1	Gbp4	0.97279	50.71	0.71	rgb(225, 81, 83)	1.9958	2,2
Nr4a3	Nr4a1	0.97279	50.71	0.709	rgb(225, 81, 83)	1.9958	2,2
Tcf12	Mycbp2	0.97279	50.71	0.709	rgb(225, 82, 83)	1.9958	2,2
Zfp385a	Abhd4	0.97279	50.71	0.714	rgb(225, 81, 82)	1.9958	2,2
Ahr	Ahrr	0.97098	50.7	0.699	rgb(225, 83, 85)	1.9956	None
Irf1	Tbx21	0.97098	50.7	0.704	rgb(225, 82, 84)	1.9956	2,2
Irf7	Ccl5	0.97098	50.7	0.703	rgb(225, 83, 84)	1.9956	None
Irf7	Mx1	0.97098	50.7	0.703	rgb(225, 83, 84)	1.9956	2,2
Irf7	Oasl2	0.97098	50.7	0.703	rgb(225, 83, 84)	1.9956	2,2
Klf2	Sell	0.97098	50.7	0.698	rgb(225, 84, 85)	1.9956	None
Smad4	Prex1	0.97098	50.7	0.698	rgb(225, 84, 85)	1.9956	2,2
Tead1	Nupr1	0.97098	50.7	0.704	rgb(225, 83, 84)	1.9956	2,2
Zfp629	Ttbk2	0.97098	50.7	0.704	rgb(225, 83, 84)	1.9956	2,2
Cebpg	Pck2	0.96916	50.69	0.688	rgb(225, 86, 87)	1.9954	2,2
Irf1	Gbp5	0.96916	50.69	0.695	rgb(225, 84, 86)	1.9954	2,2
Irf7	2010002M12Rik	0.96916	50.69	0.688	rgb(225, 86, 87)	1.9954	2,2
Zfp473	Fkrp	-0.96916	50.69	-6.9E-01	rgb( 68,126,243)	1.9954	2,2
Irf1	Gbp6	0.96735	50.68	0.679	rgb(224, 87, 89)	1.9952	2,2
Irf1	Tgtp2	0.96735	50.68	0.685	rgb(225, 86, 88)	1.9952	2,2
Irf7	Gbp9	0.96735	50.68	0.684	rgb(225, 86, 88)	1.9952	2,2
Irf9	Irf7	0.96735	50.68	0.683	rgb(225, 87, 88)	1.9952	2,2
Adnp	Hist1h1b	-0.96735	50.68	-6.8E-01	rgb( 69,127,243)	1.9952	2,2
Arid5a	Sbno2	0.96735	50.68	0.684	rgb(225, 86, 88)	1.9952	2,2
C030039L03Rik	Per2	0.96735	50.68	0.681	rgb(224, 87, 88)	1.9952	2,2
Ikzf4	Treml2	0.96735	50.68	0.675	rgb(224, 88, 89)	1.9952	2,2
Pou6f1	Ust	0.96735	50.68	0.684	rgb(225, 86, 88)	1.9952	2,2
Prrx1	Cav1	0.96735	50.68	0.682	rgb(224, 87, 88)	1.9952	2,2
Jdp2	Pck2	0.96553	50.67	0.665	rgb(224, 90, 91)	1.995	2,2
Jun	Kdelc2	-0.96553	50.67	-6.7E-01	rgb( 71,128,243)	1.995	2,2
Zfp148	Adora2a	-0.96553	50.67	-6.7E-01	rgb( 71,128,243)	1.995	None
Bhlhe40	Tnip3	0.96553	50.67	0.675	rgb(224, 88, 89)	1.995	2,2
Rbck1	Dnajc21	-0.96553	50.67	-6.7E-01	rgb( 71,128,243)	1.995	2,2
Zfp948	Ankrd23	0.96553	50.67	0.672	rgb(224, 89, 90)	1.995	2,2
Irf1	Gbp7	0.96372	50.66	0.664	rgb(224, 90, 92)	1.9948	2,2
Irf7	Mx2	0.96372	50.66	0.661	rgb(224, 91, 92)	1.9948	2,2
Plagl1	Cd180	0.96372	50.66	0.663	rgb(224, 90, 92)	1.9948	2,2
Stat4	Dock11	0.96372	50.66	0.662	rgb(224, 91, 92)	1.9948	2,2
Whsc1	Fancm	0.96372	50.66	0.665	rgb(224, 90, 91)	1.9948	2,2
Xbp1	Rap1gds1	0.96372	50.66	0.661	rgb(224, 91, 92)	1.9948	2,2
Atf6b	Crip1	-0.96372	50.66	-6.6E-01	rgb( 74,130,242)	1.9948	2,2
Phf1	Kcnq5	-0.96372	50.66	-6.6E-01	rgb( 73,129,242)	1.9948	2,2
Sp110	Max	0.96372	50.66	0.66	rgb(224, 91, 92)	1.9948	2,2
Tigd2	Utf1	-0.96372	50.66	-6.6E-01	rgb( 73,130,242)	1.9948	2,2
Vax2	Il17re	0.96372	50.66	0.656	rgb(224, 92, 93)	1.9948	2,2
Zfp367	Rpa2	0.96372	50.66	0.664	rgb(224, 90, 92)	1.9948	2,2
Zfp467	Wnt10a	0.96372	50.66	0.658	rgb(224, 91, 93)	1.9948	2,2
Cebpg	Gpt2	0.96191	50.65	0.652	rgb(224, 92, 94)	1.9946	2,2
Irf4	Crtam	-0.96191	50.65	-6.5E-01	rgb( 77,132,242)	1.9946	2,2
Irf7	Oas1b	0.96191	50.65	0.655	rgb(224, 92, 93)	1.9946	2,2
Zeb2	Srxn1	0.96191	50.65	0.645	rgb(224, 94, 95)	1.9946	2,2
Zfp202	Dusp12	0.96191	50.65	0.647	rgb(224, 93, 95)	1.9946	2,2
C030039L03Rik	Atp7b	0.96191	50.65	0.645	rgb(224, 94, 95)	1.9946	2,2
Gm14420	Gm2011	0.96191	50.65	0.653	rgb(224, 92, 94)	1.9946	2,2
Patz1	Mboat7	0.96191	50.65	0.651	rgb(224, 93, 94)	1.9946	2,2
Plscr1	Clic4	0.96191	50.65	0.649	rgb(224, 93, 94)	1.9946	2,2
Prdm2	Dock4	0.96191	50.65	0.652	rgb(224, 93, 94)	1.9946	2,2
Sp110	Ly6c1	0.96191	50.65	0.653	rgb(224, 92, 94)	1.9946	2,2
Vax2	Avpi1	0.96191	50.65	0.65	rgb(224, 93, 94)	1.9946	2,2
Zfp367	Cenpm	0.96191	50.65	0.648	rgb(224, 93, 95)	1.9946	2,2
Zfp385a	Zfp750	0.96191	50.65	0.648	rgb(224, 93, 94)	1.9946	2,2
Zfp429	Megf8	-0.96191	50.65	-6.5E-01	rgb( 76,131,242)	1.9946	2,2
Zfp750	Robo3	0.96191	50.65	0.648	rgb(224, 93, 94)	1.9946	2,2
Zhx1	Ptprc	0.96191	50.65	0.645	rgb(224, 94, 95)	1.9946	2,2
Elf1	Slain1	0.96009	50.64	0.636	rgb(224, 95, 97)	1.9944	2,2
Elf1	Stk4	0.96009	50.64	0.636	rgb(224, 96, 97)	1.9944	2,2
Ets1	Tbxa2r	0.96009	50.64	0.641	rgb(224, 94, 96)	1.9944	None
Irf7	Pydc4	0.96009	50.64	0.638	rgb(224, 95, 97)	1.9944	2,2
Mxi1	Aen	-0.96009	50.64	-6.4E-01	rgb( 78,132,241)	1.9944	2,2
Mybl1	4632434I11Rik	0.96009	50.64	0.645	rgb(224, 94, 95)	1.9944	2,2
Nr4a2	Mmd	0.96009	50.64	0.64	rgb(224, 95, 96)	1.9944	2,2
Rest	Rbm15	0.96009	50.64	0.639	rgb(224, 95, 96)	1.9944	2,2
Satb1	Epas1	0.96009	50.64	0.644	rgb(224, 94, 95)	1.9944	2,2
Xbp1	Prnp	0.96009	50.64	0.639	rgb(224, 95, 96)	1.9944	None
Zeb2	Ptger2	0.96009	50.64	0.635	rgb(224, 96, 97)	1.9944	2,2
Foxp4	B4galnt1	0.96009	50.64	0.645	rgb(224, 94, 95)	1.9944	2,2
Zfp595	Pwwp2a	0.96009	50.64	0.643	rgb(224, 94, 96)	1.9944	2,2
Irf5	Gna15	0.95828	50.63	0.63	rgb(224, 97, 98)	1.9942	2,2
Klf6	Trp53i13	0.95828	50.63	0.627	rgb(224, 97, 99)	1.9942	2,2
Nfkb2	Tspan3	0.95828	50.63	0.628	rgb(224, 97, 98)	1.9942	2,2
Nr4a2	Crem	0.95828	50.63	0.631	rgb(224, 96, 98)	1.9942	2,2
Sp4	Fbxw2	0.95828	50.63	0.625	rgb(224, 98, 99)	1.9942	2,2
Spib	Pik3r3	0.95828	50.63	0.632	rgb(224, 96, 98)	1.9942	2,2
Stat1	Dtx3l	0.95828	50.63	0.634	rgb(224, 96, 97)	1.9942	2,2
Whsc1	Anln	0.95828	50.63	0.631	rgb(224, 96, 98)	1.9942	2,2
Drap1	Syf2	0.95828	50.63	0.633	rgb(224, 96, 97)	1.9942	2,2
Dzip1	Uggt2	0.95828	50.63	0.628	rgb(224, 97, 98)	1.9942	2,2
Ikzf2	Ankrd39	0.95828	50.63	0.627	rgb(224, 97, 99)	1.9942	2,2
Kdm2b	Slco4a1	0.95828	50.63	0.632	rgb(224, 96, 98)	1.9942	2,2
Sp110	Bcl2a1b	0.95828	50.63	0.633	rgb(224, 96, 97)	1.9942	2,2
Tal2	Tmem38b	0.95828	50.63	0.634	rgb(224, 96, 97)	1.9942	2,2
Zbtb4	Zswim4	0.95828	50.63	0.626	rgb(224, 97, 99)	1.9942	2,2
Zfp329	Neat1	0.95828	50.63	0.63	rgb(224, 97, 98)	1.9942	2,2
Zfp429	Apold1	-0.95828	50.63	-6.3E-01	rgb( 80,134,241)	1.9942	2,2
Zfp948	Slc9a8	0.95828	50.63	0.627	rgb(224, 97, 99)	1.9942	2,2
Cebpg	Psph	0.95646	50.62	0.62	rgb(224, 99,100)	1.994	2,2
Cebpg	Slc7a3	0.95646	50.62	0.62	rgb(224, 99,100)	1.994	2,2
Ddit3	Sars	0.95646	50.62	0.622	rgb(224, 98, 99)	1.994	2,2
Egr2	Nudt6	0.95646	50.62	0.621	rgb(224, 98,100)	1.994	2,2
Epas1	Adamtsl3	0.95646	50.62	0.616	rgb(224, 99,101)	1.994	2,2
Hif1a	Acsl4	0.95646	50.62	0.624	rgb(224, 98, 99)	1.994	2,2
Lyl1	Lix1l	0.95646	50.62	0.621	rgb(224, 98,100)	1.994	2,2
Mxd4	Tcp11l2	0.95646	50.62	0.624	rgb(224, 98, 99)	1.994	2,2
Mybl1	Gtse1	0.95646	50.62	0.623	rgb(224, 98, 99)	1.994	2,2
Nr4a2	Tapbpl	0.95646	50.62	0.621	rgb(224, 98,100)	1.994	2,2
Otx1	Slc29a3	0.95646	50.62	0.618	rgb(224, 99,100)	1.994	2,2
Pknox1	Got1	-0.95646	50.62	-6.2E-01	rgb( 83,136,240)	1.994	2,2
Whsc1	E2f7	0.95646	50.62	0.623	rgb(224, 98, 99)	1.994	2,2
Adnp	Hist1h1a	-0.95646	50.62	-6.2E-01	rgb( 83,136,240)	1.994	2,2
Atf6b	Syf2	-0.95646	50.62	-6.2E-01	rgb( 83,136,240)	1.994	2,2
Atmin	Gfod1	0.95646	50.62	0.623	rgb(224, 98, 99)	1.994	2,2
Foxs1	Vax2	0.95646	50.62	0.619	rgb(224, 99,100)	1.994	2,2
Mxd3	Coro7	0.95646	50.62	0.615	rgb(224, 99,101)	1.994	2,2
Rlf	3110057O12Rik	0.95646	50.62	0.617	rgb(224, 99,100)	1.994	2,2
Zfp281	Samsn1	0.95646	50.62	0.624	rgb(224, 98, 99)	1.994	2,2
Zfp367	Apitd1	0.95646	50.62	0.622	rgb(224, 98, 99)	1.994	2,2
Zfp367	Exo1	0.95646	50.62	0.625	rgb(224, 98, 99)	1.994	2,2
Zfp629	Dnmt3b	0.95646	50.62	0.623	rgb(224, 98, 99)	1.994	2,2
Zmiz1	Nfatc2	0.95646	50.62	0.62	rgb(224, 99,100)	1.994	2,2
Gata3	Il13	0.95465	50.61	0.607	rgb(224,101,102)	1.9938	2,2
Irf4	Nox1	-0.95465	50.61	-6.1E-01	rgb( 84,136,240)	1.9938	2,2
Jund	Cebpb	0.95465	50.61	0.61	rgb(224,100,102)	1.9938	2,2
Nr1d1	Serpine2	-0.95465	50.61	-6.1E-01	rgb( 84,136,240)	1.9938	2,2
Nr4a2	Fosl2	0.95465	50.61	0.606	rgb(224,101,102)	1.9938	2,2
Rbpj	Id2	0.95465	50.61	0.606	rgb(224,101,102)	1.9938	2,2
Rorc	C2cd4d	0.95465	50.61	0.608	rgb(224,101,102)	1.9938	2,2
Srebf1	Abcg1	0.95465	50.61	0.612	rgb(224,100,101)	1.9938	2,2
Tbx21	Notch1	0.95465	50.61	0.609	rgb(224,101,102)	1.9938	2,2
Ahrr	Pdpn	0.95465	50.61	0.615	rgb(224,100,101)	1.9938	2,2
Cux1	Foxo1	0.95465	50.61	0.607	rgb(224,101,102)	1.9938	2,2
Dpf1	Porcn	0.95465	50.61	0.607	rgb(224,101,102)	1.9938	2,2
Eea1	Ctsw	-0.95465	50.61	-6.1E-01	rgb( 85,137,240)	1.9938	2,2
Patz1	Btbd11	0.95465	50.61	0.612	rgb(224,100,101)	1.9938	2,2
Scrt1	Cbln3	0.95465	50.61	0.61	rgb(224,100,102)	1.9938	2,2
Scrt1	Cyp2s1	0.95465	50.61	0.606	rgb(224,101,102)	1.9938	2,2
Sp6	Lrrc66	-0.95465	50.61	-6.1E-01	rgb( 85,137,240)	1.9938	2,2
Zfp276	Amigo3	0.95465	50.61	0.613	rgb(224,100,101)	1.9938	2,2
Zfp35	Zscan21	0.95465	50.61	0.613	rgb(224,100,101)	1.9938	2,2
Zfp367	Pknox1	-0.95465	50.61	-6.1E-01	rgb( 85,137,240)	1.9938	2,2
Zfp800	Eno3	-0.95465	50.61	-6.1E-01	rgb( 85,137,240)	1.9938	2,2
Etv4	Dusp9	0.95284	50.6	0.603	rgb(224,102,103)	1.9936	2,2
Etv4	Slc6a9	0.95284	50.6	0.599	rgb(224,103,104)	1.9936	2,2
Etv6	Ncs1	0.95284	50.6	0.598	rgb(224,103,104)	1.9936	2,2
Gfi1	Bpnt1	-0.95284	50.6	-6.0E-01	rgb( 88,138,240)	1.9936	2,2
Hif3a	Stc1	0.95284	50.6	0.599	rgb(224,103,104)	1.9936	2,2
Irf7	Ccrl2	0.95284	50.6	0.602	rgb(224,102,103)	1.9936	2,2
Irf9	Mnda	0.95284	50.6	0.602	rgb(224,102,103)	1.9936	2,2
Klf10	Smurf2	0.95284	50.6	0.599	rgb(224,103,104)	1.9936	2,2
Pbx2	Numbl	0.95284	50.6	0.603	rgb(224,102,103)	1.9936	2,2
Plagl1	Actn1	0.95284	50.6	0.596	rgb(224,103,104)	1.9936	2,2
Rfx3	Slc4a8	0.95284	50.6	0.605	rgb(224,101,103)	1.9936	2,2
Sp4	Ptpn2	0.95284	50.6	0.596	rgb(224,103,104)	1.9936	2,2
Bhlhe40	Anxa4	0.95284	50.6	0.603	rgb(224,102,103)	1.9936	2,2
Bhlhe40	Ndrg2	0.95284	50.6	0.598	rgb(224,103,104)	1.9936	2,2
C030039L03Rik	Gapdhs	0.95284	50.6	0.597	rgb(224,103,104)	1.9936	2,2
Creb3l2	Syn1	0.95284	50.6	0.596	rgb(224,103,104)	1.9936	2,2
Ikzf2	Cd160	0.95284	50.6	0.596	rgb(224,103,104)	1.9936	2,2
Jazf1	Enpp4	-0.95284	50.6	-6.0E-01	rgb( 87,138,240)	1.9936	2,2
Mbnl2	Zmat3	-0.95284	50.6	-6.0E-01	rgb( 87,138,240)	1.9936	2,2
Phf1	Galk1	-0.95284	50.6	-6.0E-01	rgb( 86,137,240)	1.9936	2,2
Scrt1	4932438H23Rik	0.95284	50.6	0.599	rgb(224,103,104)	1.9936	2,2
Zbtb4	Dlst	-0.95284	50.6	-6.0E-01	rgb( 86,137,240)	1.9936	2,2
Zfp365	Psrc1	0.95284	50.6	0.597	rgb(224,103,104)	1.9936	2,2
Zfp536	Lpin3	0.95284	50.6	0.597	rgb(224,103,104)	1.9936	2,2
Cebpb	Fasl	-0.95102	50.59	-5.9E-01	rgb( 89,139,239)	1.9934	None
Elf1	Itga4	0.95102	50.59	0.586	rgb(223,105,106)	1.9934	2,2
Elf1	Stat4	0.95102	50.59	0.59	rgb(223,104,106)	1.9934	2,2
Epas1	Gsn	0.95102	50.59	0.588	rgb(223,105,106)	1.9934	2,2
Foxp3	Nt5e	0.95102	50.59	0.594	rgb(224,104,105)	1.9934	2,2
Gata3	Nrgn	0.95102	50.59	0.587	rgb(223,105,106)	1.9934	2,2
Irf1	Marcks	-0.95102	50.59	-5.9E-01	rgb( 88,139,240)	1.9934	2,2
Irf4	Cxcl2	-0.95102	50.59	-5.9E-01	rgb( 90,140,239)	1.9934	2,2
Irf4	Dlk1	-0.95102	50.59	-5.9E-01	rgb( 89,139,239)	1.9934	2,2
Irf5	Unc93b1	0.95102	50.59	0.595	rgb(224,103,105)	1.9934	2,2
Mxd4	Urb1	-0.95102	50.59	-5.9E-01	rgb( 90,139,239)	1.9934	2,2
Ncoa2	Mgat5	0.95102	50.59	0.588	rgb(223,105,106)	1.9934	2,2
Nfic	Itga5	0.95102	50.59	0.593	rgb(224,104,105)	1.9934	None
Rara	Ets1	0.95102	50.59	0.586	rgb(223,105,106)	1.9934	None
Rel	Agpat3	-0.95102	50.59	-5.9E-01	rgb( 90,140,239)	1.9934	2,2
Whsc1	Exo1	0.95102	50.59	0.591	rgb(223,104,105)	1.9934	2,2
Bcl6b	Kctd7	0.95102	50.59	0.587	rgb(223,105,106)	1.9934	2,2
Cenpb	Samd1	0.95102	50.59	0.594	rgb(224,104,105)	1.9934	2,2
Foxs1	S100a4	0.95102	50.59	0.589	rgb(223,104,106)	1.9934	2,2
Mxd3	Smtn	0.95102	50.59	0.592	rgb(224,104,105)	1.9934	2,2
Sgsm2	Plxnc1	0.95102	50.59	0.586	rgb(223,105,106)	1.9934	2,2
Terf1	Rftn1	-0.95102	50.59	-5.9E-01	rgb( 90,139,239)	1.9934	2,2
Zbtb32	Arhgef6	0.95102	50.59	0.591	rgb(224,104,105)	1.9934	2,2
Zbtb7c	Npr1	0.95102	50.59	0.593	rgb(224,104,105)	1.9934	2,2
Zfp367	Tef	-0.95102	50.59	-5.9E-01	rgb( 89,139,239)	1.9934	2,2
Zfp385a	Zfp365	0.95102	50.59	0.595	rgb(224,103,105)	1.9934	2,2
Zfp386	Spry1	-0.95102	50.59	-5.9E-01	rgb( 89,139,239)	1.9934	2,2
Zfp787	Ocrl	-0.95102	50.59	-5.9E-01	rgb( 90,140,239)	1.9934	2,2
Zfp787	Zfp668	0.95102	50.59	0.585	rgb(223,105,106)	1.9934	2,2
Zfp827	Npc2	-0.95102	50.59	-5.9E-01	rgb( 89,139,239)	1.9934	2,2
Ahr	Cdk16	0.94921	50.58	0.579	rgb(223,106,108)	1.9932	2,2
Cebpg	Aldh1l2	0.94921	50.58	0.58	rgb(223,106,107)	1.9932	2,2
Cebpg	Chac1	0.94921	50.58	0.58	rgb(223,106,107)	1.9932	2,2
Ddit3	Trib3	0.94921	50.58	0.577	rgb(223,107,108)	1.9932	None
Irf4	Srgap3	-0.94921	50.58	-5.8E-01	rgb( 91,140,239)	1.9932	2,2
Klf7	Insm1	-0.94921	50.58	-5.8E-01	rgb( 92,141,239)	1.9932	2,2
Maf	Fam20a	0.94921	50.58	0.578	rgb(223,107,108)	1.9932	2,2
Mxd4	Ypel3	0.94921	50.58	0.576	rgb(223,107,108)	1.9932	2,2
Nfatc4	Gpr153	0.94921	50.58	0.58	rgb(223,106,107)	1.9932	2,2
Pou2af1	Kcna3	0.94921	50.58	0.578	rgb(223,107,108)	1.9932	2,2
Pparg	Dgkk	0.94921	50.58	0.578	rgb(223,107,108)	1.9932	2,2
Rbpj	Nckap1	0.94921	50.58	0.577	rgb(223,107,108)	1.9932	2,2
Sox5	Zfp280b	-0.94921	50.58	-5.8E-01	rgb( 92,141,239)	1.9932	2,2
Tead1	Abca1	0.94921	50.58	0.584	rgb(223,105,107)	1.9932	2,2
Trerf1	Tnk2	0.94921	50.58	0.576	rgb(223,107,108)	1.9932	2,2
Whsc1	Rfwd3	0.94921	50.58	0.577	rgb(223,107,108)	1.9932	2,2
Cbx2	Cmtm4	0.94921	50.58	0.577	rgb(223,107,108)	1.9932	2,2
Creb3l2	Gatsl2	0.94921	50.58	0.583	rgb(223,106,107)	1.9932	2,2
Cux1	Tgfbr1	0.94921	50.58	0.583	rgb(223,106,107)	1.9932	2,2
Egr4	Fam20c	0.94921	50.58	0.576	rgb(223,107,108)	1.9932	2,2
Osr2	Serpinb1b	0.94921	50.58	0.584	rgb(223,105,107)	1.9932	2,2
Ovol1	Dixdc1	0.94921	50.58	0.581	rgb(223,106,107)	1.9932	2,2
Pou6f1	Txk	0.94921	50.58	0.578	rgb(223,107,108)	1.9932	2,2
Prdm2	Ptger2	-0.94921	50.58	-5.8E-01	rgb( 92,141,239)	1.9932	2,2
Rfx7	Cox7a2l	-0.94921	50.58	-5.8E-01	rgb( 92,141,239)	1.9932	2,2
Snai3	Crtam	0.94921	50.58	0.576	rgb(223,107,108)	1.9932	2,2
Tulp2	Tnnt3	0.94921	50.58	0.577	rgb(223,107,108)	1.9932	2,2
Vax2	Dab2	0.94921	50.58	0.576	rgb(223,107,108)	1.9932	2,2
Zbtb32	P4ha2	0.94921	50.58	0.581	rgb(223,106,107)	1.9932	2,2
Zbtb32	Tapbpl	0.94921	50.58	0.582	rgb(223,106,107)	1.9932	2,2
Zfp277	Myo10	-0.94921	50.58	-5.8E-01	rgb( 92,141,239)	1.9932	2,2
Zfp329	A230072C01Rik	0.94921	50.58	0.578	rgb(223,107,108)	1.9932	2,2
Zfp385a	Rnf169	0.94921	50.58	0.584	rgb(223,105,107)	1.9932	2,2
Zfp629	Ormdl1	-0.94921	50.58	-5.8E-01	rgb( 91,140,239)	1.9932	2,2
Zfp629	Trpv2	-0.94921	50.58	-5.8E-01	rgb( 91,140,239)	1.9932	2,2
Zfp750	Exoc4	0.94921	50.58	0.575	rgb(223,107,108)	1.9932	2,2
Zkscan17	Cyfip2	0.94921	50.58	0.576	rgb(223,107,108)	1.9932	2,2
Atf5	Ddit3	0.94739	50.57	0.568	rgb(223,109,110)	1.993	2,2
Elf1	Arhgef6	0.94739	50.57	0.565	rgb(223,109,110)	1.993	2,2
Epas1	Rnd3	0.94739	50.57	0.568	rgb(223,109,110)	1.993	2,2
Hsf1	Rwdd2a	-0.94739	50.57	-5.7E-01	rgb( 93,142,239)	1.993	2,2
Irf1	Gbp2	0.94739	50.57	0.568	rgb(223,108,110)	1.993	2,2
Irf4	Loxl2	-0.94739	50.57	-5.7E-01	rgb( 93,142,239)	1.993	2,2
Irf5	Cd80	0.94739	50.57	0.573	rgb(223,107,109)	1.993	2,2
Rorc	Ccdc63	0.94739	50.57	0.568	rgb(223,109,110)	1.993	2,2
Rxra	Ptger4	0.94739	50.57	0.57	rgb(223,108,109)	1.993	2,2
Ski	Slc43a2	0.94739	50.57	0.573	rgb(223,108,109)	1.993	2,2
Srebf2	Kdm2b	0.94739	50.57	0.57	rgb(223,108,109)	1.993	2,2
Stat2	Dtx3l	0.94739	50.57	0.569	rgb(223,108,110)	1.993	2,2
Stat2	Parp9	0.94739	50.57	0.573	rgb(223,108,109)	1.993	2,2
Stat4	Tgfbr1	-0.94739	50.57	-5.7E-01	rgb( 93,142,239)	1.993	2,2
Tbx21	Myd88	0.94739	50.57	0.571	rgb(223,108,109)	1.993	2,2
Tcf4	Fads2	0.94739	50.57	0.567	rgb(223,109,110)	1.993	2,2
Tead1	Dst	0.94739	50.57	0.566	rgb(223,109,110)	1.993	2,2
Zfhx3	Akap2	0.94739	50.57	0.574	rgb(223,107,108)	1.993	2,2
Adnp	Dcxr	-0.94739	50.57	-5.7E-01	rgb( 93,142,239)	1.993	2,2
Csrnp1	Cish	0.94739	50.57	0.569	rgb(223,108,109)	1.993	2,2
Kdm2b	Mxd1	-0.94739	50.57	-5.7E-01	rgb( 93,142,239)	1.993	2,2
Kdm5b	Sap30	0.94739	50.57	0.568	rgb(223,108,110)	1.993	2,2
Mxd3	Capg	0.94739	50.57	0.575	rgb(223,107,108)	1.993	2,2
Phf20	Arntl2	0.94739	50.57	0.574	rgb(223,107,108)	1.993	2,2
Prrx1	Fat1	0.94739	50.57	0.567	rgb(223,109,110)	1.993	2,2
Son	Zfp592	0.94739	50.57	0.572	rgb(223,108,109)	1.993	2,2
Vax2	Adcy4	0.94739	50.57	0.571	rgb(223,108,109)	1.993	2,2
Vax2	Cxcl3	0.94739	50.57	0.575	rgb(223,107,108)	1.993	2,2
Zbtb32	Fes	0.94739	50.57	0.569	rgb(223,108,109)	1.993	2,2
Zbtb32	Trpv2	0.94739	50.57	0.57	rgb(223,108,109)	1.993	2,2
Zbtb38	Rai14	0.94739	50.57	0.571	rgb(223,108,109)	1.993	2,2
Zfp277	Tmem35	0.94739	50.57	0.568	rgb(223,108,110)	1.993	2,2
Zfp329	Gripap1	0.94739	50.57	0.571	rgb(223,108,109)	1.993	2,2
Zfp329	St7	-0.94739	50.57	-5.7E-01	rgb( 93,142,239)	1.993	2,2
Zfp367	Fam111a	0.94739	50.57	0.567	rgb(223,109,110)	1.993	2,2
Zfp385a	Bbc3	0.94739	50.57	0.565	rgb(223,109,110)	1.993	2,2
Zfp467	Wisp1	0.94739	50.57	0.569	rgb(223,108,109)	1.993	2,2
Zfp473	Slfn2	-0.94739	50.57	-5.7E-01	rgb( 94,142,239)	1.993	2,2
Zfp608	Serpinb1a	0.94739	50.57	0.567	rgb(223,109,110)	1.993	2,2
Zfp750	Ckmt1	0.94739	50.57	0.565	rgb(223,109,110)	1.993	2,2
Zfp750	Lrrc28	0.94739	50.57	0.565	rgb(223,109,110)	1.993	2,2
Zfp775	Asap1	-0.94739	50.57	-5.7E-01	rgb( 94,142,239)	1.993	2,2
Zfp777	Litaf	-0.94739	50.57	-5.7E-01	rgb( 94,142,239)	1.993	2,2
Zfp808	Rfwd3	0.94739	50.57	0.565	rgb(223,109,110)	1.993	2,2
Atf2	Atad2b	0.94558	50.56	0.56	rgb(223,110,111)	1.9928	2,2
Elk3	Dusp14	0.94558	50.56	0.559	rgb(223,110,111)	1.9928	2,2
Elk4	Tacc1	0.94558	50.56	0.556	rgb(223,111,112)	1.9928	2,2
Epas1	Mllt6	-0.94558	50.56	-5.6E-01	rgb( 95,143,238)	1.9928	2,2
Ets1	Ppp1r10	-0.94558	50.56	-5.6E-01	rgb( 95,143,238)	1.9928	2,2
Etv4	Ets1	-0.94558	50.56	-5.6E-01	rgb( 96,143,238)	1.9928	None
Etv4	Pdgfrb	0.94558	50.56	0.557	rgb(223,111,112)	1.9928	2,2
Fosl2	Kif26b	-0.94558	50.56	-5.6E-01	rgb( 96,143,238)	1.9928	2,2
Foxf2	Gja1	0.94558	50.56	0.557	rgb(223,111,112)	1.9928	2,2
Foxf2	Sdc1	0.94558	50.56	0.559	rgb(223,110,111)	1.9928	2,2
Irf1	Gbp10	0.94558	50.56	0.556	rgb(223,111,112)	1.9928	2,2
Irf1	Tapbpl	0.94558	50.56	0.563	rgb(223,109,111)	1.9928	2,2
Irf5	St14	0.94558	50.56	0.558	rgb(223,110,111)	1.9928	2,2
Irf7	Tapbp	0.94558	50.56	0.562	rgb(223,110,111)	1.9928	2,2
Maf	Aqp3	0.94558	50.56	0.556	rgb(223,111,112)	1.9928	2,2
Nfil3	Glipr2	0.94558	50.56	0.557	rgb(223,111,112)	1.9928	2,2
Rel	1600014C10Rik	-0.94558	50.56	-5.6E-01	rgb( 95,143,238)	1.9928	2,2
Rora	St3gal5	-0.94558	50.56	-5.6E-01	rgb( 96,143,238)	1.9928	2,2
Stat1	Cd86	0.94558	50.56	0.559	rgb(223,110,111)	1.9928	None
Tead1	Eef2k	0.94558	50.56	0.563	rgb(223,109,111)	1.9928	2,2
Trps1	Slc14a1	-0.94558	50.56	-5.6E-01	rgb( 96,143,238)	1.9928	2,2
Twist1	Glt28d2	0.94558	50.56	0.565	rgb(223,109,110)	1.9928	2,2
Whsc1	Lpcat1	0.94558	50.56	0.556	rgb(223,111,112)	1.9928	2,2
Ankzf1	Rbfox2	0.94558	50.56	0.564	rgb(223,109,110)	1.9928	2,2
Cux1	Epb4.1l2	0.94558	50.56	0.561	rgb(223,110,111)	1.9928	2,2
Dot1l	Rnf130	-0.94558	50.56	-5.6E-01	rgb( 95,143,238)	1.9928	2,2
Hmgb3	Gemin6	0.94558	50.56	0.559	rgb(223,110,111)	1.9928	2,2
Kdm5b	Ero1l	0.94558	50.56	0.564	rgb(223,109,110)	1.9928	2,2
Kdm5b	Pfkp	0.94558	50.56	0.56	rgb(223,110,111)	1.9928	2,2
Scrt1	Arhgef10	0.94558	50.56	0.564	rgb(223,109,110)	1.9928	2,2
Vax2	Il17a	0.94558	50.56	0.558	rgb(223,110,112)	1.9928	2,2
Vax2	Myo1f	0.94558	50.56	0.565	rgb(223,109,110)	1.9928	2,2
Zfp169	Inpp4a	0.94558	50.56	0.561	rgb(223,110,111)	1.9928	2,2
Zfp219	Dab2ip	0.94558	50.56	0.559	rgb(223,110,111)	1.9928	2,2
Zfp280b	Rxra	0.94558	50.56	0.561	rgb(223,110,111)	1.9928	2,2
Zfp296	Cyp2s1	-0.94558	50.56	-5.6E-01	rgb( 96,143,238)	1.9928	2,2
Zfp429	H60c	-0.94558	50.56	-5.6E-01	rgb( 96,144,238)	1.9928	2,2
Zfp429	Zfp874a	0.94558	50.56	0.557	rgb(223,111,112)	1.9928	2,2
Zfp536	Rpl10a	0.94558	50.56	0.558	rgb(223,110,112)	1.9928	2,2
Atf5	Minpp1	-0.94377	50.55	-5.5E-01	rgb( 99,145,238)	1.9926	2,2
Epas1	Gata3	0.94377	50.55	0.551	rgb(223,112,113)	1.9926	2,2
Ets1	Fli1	0.94377	50.55	0.546	rgb(223,113,114)	1.9926	None
Etv6	Nlgn2	0.94377	50.55	0.547	rgb(223,113,114)	1.9926	2,2
Fosl2	Tbc1d30	0.94377	50.55	0.547	rgb(223,113,114)	1.9926	2,2
Foxo1	Plk2	-0.94377	50.55	-5.5E-01	rgb( 98,144,238)	1.9926	2,2
Irf1	Gbp9	0.94377	50.55	0.549	rgb(223,112,113)	1.9926	2,2
Irf1	Insrr	0.94377	50.55	0.546	rgb(223,113,114)	1.9926	2,2
Irf4	Vsig2	-0.94377	50.55	-5.5E-01	rgb( 97,144,238)	1.9926	2,2
Irf5	Dcxr	0.94377	50.55	0.552	rgb(223,112,113)	1.9926	2,2
Jun	Furin	0.94377	50.55	0.549	rgb(223,112,113)	1.9926	2,2
Jun	Osm	0.94377	50.55	0.552	rgb(223,112,113)	1.9926	2,2
Klf6	Neu3	0.94377	50.55	0.547	rgb(223,113,114)	1.9926	2,2
Lyl1	Itgb5	0.94377	50.55	0.55	rgb(223,112,113)	1.9926	2,2
Maf	Pdpn	0.94377	50.55	0.547	rgb(223,112,114)	1.9926	2,2
Msc	Ccr1	0.94377	50.55	0.551	rgb(223,112,113)	1.9926	2,2
Mxd1	Rragd	0.94377	50.55	0.551	rgb(223,112,113)	1.9926	2,2
Myb	Tmem120b	0.94377	50.55	0.551	rgb(223,112,113)	1.9926	2,2
Nfkb2	Cdk5r1	0.94377	50.55	0.549	rgb(223,112,113)	1.9926	2,2
Nr4a2	Nrip1	0.94377	50.55	0.554	rgb(223,111,112)	1.9926	2,2
Plagl1	Eml1	0.94377	50.55	0.55	rgb(223,112,113)	1.9926	2,2
Rbpj	Nfil3	0.94377	50.55	0.551	rgb(223,112,113)	1.9926	2,2
Rest	Bzw2	-0.94377	50.55	-5.5E-01	rgb( 97,144,238)	1.9926	2,2
Rest	Rnf169	0.94377	50.55	0.552	rgb(223,111,113)	1.9926	2,2
Sox5	Serpinf1	0.94377	50.55	0.549	rgb(223,112,113)	1.9926	2,2
Srebf1	Lyrm1	-0.94377	50.55	-5.5E-01	rgb( 98,145,238)	1.9926	2,2
Srebf2	Dhcr7	0.94377	50.55	0.552	rgb(223,112,113)	1.9926	2,2
Stat4	Scyl2	0.94377	50.55	0.549	rgb(223,112,113)	1.9926	2,2
Tcf12	Pafah1b3	-0.94377	50.55	-5.5E-01	rgb( 99,145,238)	1.9926	2,2
Tead1	Socs2	0.94377	50.55	0.55	rgb(223,112,113)	1.9926	2,2
Trerf1	Cyfip2	0.94377	50.55	0.55	rgb(223,112,113)	1.9926	2,2
Twist1	Fam160a1	0.94377	50.55	0.55	rgb(223,112,113)	1.9926	2,2
Ahrr	Ptprj	0.94377	50.55	0.552	rgb(223,112,113)	1.9926	2,2
Batf	Tex14	-0.94377	50.55	-5.5E-01	rgb( 97,144,238)	1.9926	2,2
Dach2	Tmem220	0.94377	50.55	0.553	rgb(223,111,113)	1.9926	2,2
Foxp1	Gap43	-0.94377	50.55	-5.5E-01	rgb( 98,144,238)	1.9926	2,2
Ikzf2	Trib1	0.94377	50.55	0.553	rgb(223,111,112)	1.9926	2,2
Kdm2b	Cxcr5	-0.94377	50.55	-5.5E-01	rgb( 97,144,238)	1.9926	2,2
Kdm2b	Wipf1	0.94377	50.55	0.549	rgb(223,112,113)	1.9926	2,2
Kdm5b	Pgm2	0.94377	50.55	0.547	rgb(223,113,114)	1.9926	2,2
L3mbtl3	Piga	-0.94377	50.55	-5.5E-01	rgb( 99,145,238)	1.9926	2,2
Mxd3	Zdhhc2	0.94377	50.55	0.547	rgb(223,112,114)	1.9926	2,2
Mysm1	Skil	0.94377	50.55	0.552	rgb(223,111,113)	1.9926	2,2
Plscr1	Ubash3a	-0.94377	50.55	-5.5E-01	rgb( 98,145,238)	1.9926	2,2
Prdm2	Abhd4	-0.94377	50.55	-5.5E-01	rgb( 97,144,238)	1.9926	2,2
Sgsm2	Tert	0.94377	50.55	0.546	rgb(223,113,114)	1.9926	2,2
Six5	Sdc1	0.94377	50.55	0.549	rgb(223,112,113)	1.9926	2,2
Zfp277	Fgd6	-0.94377	50.55	-5.5E-01	rgb( 98,145,238)	1.9926	2,2
Zfp473	Tnfrsf21	-0.94377	50.55	-5.5E-01	rgb( 97,144,238)	1.9926	2,2
Zfp750	Mex3d	-0.94377	50.55	-5.5E-01	rgb( 98,145,238)	1.9926	2,2
Zfp750	Pik3r3	0.94377	50.55	0.554	rgb(223,111,112)	1.9926	2,2
Zfp831	Plaur	-0.94377	50.55	-5.5E-01	rgb( 97,144,238)	1.9926	2,2
Zfp870	Map3k14	-0.94377	50.55	-5.5E-01	rgb( 98,145,238)	1.9926	2,2
Zfp91	Malt1	0.94377	50.55	0.55	rgb(223,112,113)	1.9926	2,2
Cebpg	Trib3	0.94195	50.54	0.545	rgb(223,113,114)	1.9924	2,2
Crem	Agpat9	0.94195	50.54	0.537	rgb(223,114,115)	1.9924	2,2
Elf1	Cmah	0.94195	50.54	0.537	rgb(223,114,115)	1.9924	2,2
Epas1	Cnnm1	0.94195	50.54	0.535	rgb(223,115,116)	1.9924	2,2
Etv4	Spint1	0.94195	50.54	0.54	rgb(223,114,115)	1.9924	2,2
Foxf2	Myo3b	0.94195	50.54	0.539	rgb(223,114,115)	1.9924	2,2
Foxo3	Bbc3	0.94195	50.54	0.539	rgb(223,114,115)	1.9924	None
Foxp3	Satb1	-0.94195	50.54	-5.4E-01	rgb(100,146,238)	1.9924	None
Gata1	Itih5	0.94195	50.54	0.54	rgb(223,114,115)	1.9924	2,2
Gzf1	BC026585	0.94195	50.54	0.544	rgb(223,113,114)	1.9924	2,2
Hif3a	Rasl12	0.94195	50.54	0.538	rgb(223,114,115)	1.9924	2,2
Hif3a	Syce2	0.94195	50.54	0.536	rgb(223,115,116)	1.9924	2,2
Hlx	Olfm1	0.94195	50.54	0.541	rgb(223,114,115)	1.9924	2,2
Hsf4	Map4k5	-0.94195	50.54	-5.4E-01	rgb(100,146,237)	1.9924	2,2
Irf4	Atp2b4	0.94195	50.54	0.543	rgb(223,113,114)	1.9924	2,2
Irf4	Slfn2	0.94195	50.54	0.543	rgb(223,113,114)	1.9924	2,2
Irf5	Cd44	0.94195	50.54	0.537	rgb(223,114,116)	1.9924	2,2
Irf5	Fbxo18	0.94195	50.54	0.542	rgb(223,113,115)	1.9924	2,2
Irf5	Prkcd	0.94195	50.54	0.536	rgb(223,115,116)	1.9924	2,2
Jdp2	Slamf9	0.94195	50.54	0.54	rgb(223,114,115)	1.9924	2,2
Klf2	Ccr7	0.94195	50.54	0.543	rgb(223,113,114)	1.9924	None
Mxd1	Smyd5	-0.94195	50.54	-5.4E-01	rgb(101,146,237)	1.9924	2,2
Ncoa1	Lrba	0.94195	50.54	0.544	rgb(223,113,114)	1.9924	2,2
Rorc	Tnfrsf25	0.94195	50.54	0.542	rgb(223,113,114)	1.9924	2,2
Runx2	Gzmb	0.94195	50.54	0.544	rgb(223,113,114)	1.9924	2,2
Sox5	Akr1b8	0.94195	50.54	0.536	rgb(223,115,116)	1.9924	2,2
Sox5	Cdc42ep3	0.94195	50.54	0.536	rgb(223,115,116)	1.9924	2,2
Sox5	Mab21l2	0.94195	50.54	0.542	rgb(223,113,115)	1.9924	2,2
Sp4	Exoc6	0.94195	50.54	0.543	rgb(223,113,114)	1.9924	2,2
Thra	Tjp3	0.94195	50.54	0.543	rgb(223,113,114)	1.9924	2,2
Trp53	Pml	0.94195	50.54	0.538	rgb(223,114,115)	1.9924	None
Xbp1	Gpatch4	-0.94195	50.54	-5.4E-01	rgb( 99,145,238)	1.9924	2,2
Zeb1	Lamc2	0.94195	50.54	0.537	rgb(223,114,116)	1.9924	None
Zfp523	Podnl1	0.94195	50.54	0.543	rgb(223,113,114)	1.9924	2,2
Dzip1	Samd9l	0.94195	50.54	0.537	rgb(223,114,115)	1.9924	2,2
Gtf2ird1	Neurl1b	0.94195	50.54	0.54	rgb(223,114,115)	1.9924	2,2
Mbnl2	Pak1	0.94195	50.54	0.539	rgb(223,114,115)	1.9924	2,2
Scml4	Ipcef1	0.94195	50.54	0.545	rgb(223,113,114)	1.9924	2,2
Scml4	Kctd12	0.94195	50.54	0.538	rgb(223,114,115)	1.9924	2,2
Son	Exosc8	-0.94195	50.54	-5.4E-01	rgb(100,146,237)	1.9924	2,2
Thap3	Sf3b3	-0.94195	50.54	-5.4E-01	rgb(100,146,237)	1.9924	2,2
Vax2	2310007L24Rik	0.94195	50.54	0.537	rgb(223,114,116)	1.9924	2,2
Vax2	Cysltr1	0.94195	50.54	0.545	rgb(223,113,114)	1.9924	2,2
Zbed3	Cox6a2	0.94195	50.54	0.538	rgb(223,114,115)	1.9924	2,2
Zbtb44	Trove2	0.94195	50.54	0.541	rgb(223,114,115)	1.9924	2,2
Zbtb7b	Tmprss6	0.94195	50.54	0.54	rgb(223,114,115)	1.9924	2,2
Zbtb7c	Scarf2	0.94195	50.54	0.542	rgb(223,113,115)	1.9924	2,2
Zfp101	D3Ertd751e	0.94195	50.54	0.538	rgb(223,114,115)	1.9924	2,2
Zfp367	Wdr76	0.94195	50.54	0.542	rgb(223,113,115)	1.9924	2,2
Zfp385a	Dcxr	0.94195	50.54	0.545	rgb(223,113,114)	1.9924	2,2
Zfp385a	Psrc1	0.94195	50.54	0.54	rgb(223,114,115)	1.9924	2,2
Zfp385a	Ptp4a3	0.94195	50.54	0.542	rgb(223,113,114)	1.9924	2,2
Zfp395	Tnip2	-0.94195	50.54	-5.4E-01	rgb(100,146,237)	1.9924	2,2
Zfp467	Sgsm2	0.94195	50.54	0.541	rgb(223,114,115)	1.9924	2,2
Zfp524	Zfp36	0.94195	50.54	0.544	rgb(223,113,114)	1.9924	2,2
Zfp667	Vps37d	0.94195	50.54	0.542	rgb(223,113,114)	1.9924	2,2
Zfp668	Dcakd	0.94195	50.54	0.539	rgb(223,114,115)	1.9924	2,2
Zfp750	Sars	-0.94195	50.54	-5.4E-01	rgb(100,146,237)	1.9924	2,2
Zfp777	Ctss	-0.94195	50.54	-5.4E-01	rgb(100,146,238)	1.9924	2,2
Zfp831	Lypd6b	0.94195	50.54	0.539	rgb(223,114,115)	1.9924	2,2
Zfp948	Mtx3	0.94195	50.54	0.541	rgb(223,114,115)	1.9924	2,2
Zfp960	Ifi204	0.94195	50.54	0.538	rgb(223,114,115)	1.9924	2,2
Arntl2	Mvp	0.94014	50.53	0.527	rgb(223,116,117)	1.9922	2,2
E2f1	Tyms	0.94014	50.53	0.534	rgb(223,115,116)	1.9922	None
Egr1	Dusp2	0.94014	50.53	0.533	rgb(223,115,116)	1.9922	2,2
Egr3	Cwh43	-0.94014	50.53	-5.3E-01	rgb(102,147,237)	1.9922	2,2
Elk3	Rora	0.94014	50.53	0.529	rgb(223,116,117)	1.9922	2,2
Epas1	Mllt3	0.94014	50.53	0.531	rgb(223,116,117)	1.9922	2,2
Ets1	Slc9a3r1	0.94014	50.53	0.535	rgb(223,115,116)	1.9922	2,2
Ets2	Plod3	-0.94014	50.53	-5.3E-01	rgb(102,147,237)	1.9922	2,2
Ets2	Sept9	-0.94014	50.53	-5.3E-01	rgb(102,147,237)	1.9922	2,2
Fos	Me2	-0.94014	50.53	-5.3E-01	rgb(101,147,237)	1.9922	2,2
Fosl2	L3mbtl3	-0.94014	50.53	-5.3E-01	rgb(102,147,237)	1.9922	2,2
Foxf2	Tmem163	0.94014	50.53	0.527	rgb(223,116,117)	1.9922	2,2
Foxo3	Tmem43	0.94014	50.53	0.528	rgb(223,116,117)	1.9922	2,2
Gfi1	S1pr2	0.94014	50.53	0.531	rgb(223,116,117)	1.9922	2,2
Gli3	Nhs	0.94014	50.53	0.532	rgb(223,115,116)	1.9922	2,2
Irf5	Dazap2	-0.94014	50.53	-5.3E-01	rgb(102,147,237)	1.9922	2,2
Irf7	Gm6548	0.94014	50.53	0.529	rgb(223,116,117)	1.9922	2,2
Junb	Hook2	0.94014	50.53	0.533	rgb(223,115,116)	1.9922	2,2
Klf6	Cd5l	0.94014	50.53	0.533	rgb(223,115,116)	1.9922	2,2
Ncoa2	Nrip1	0.94014	50.53	0.526	rgb(223,116,118)	1.9922	2,2
Ncoa3	Atp11a	0.94014	50.53	0.525	rgb(223,117,118)	1.9922	2,2
Nfatc4	Camk2n1	0.94014	50.53	0.526	rgb(223,117,118)	1.9922	2,2
Nfil3	Rbpj	0.94014	50.53	0.529	rgb(223,116,117)	1.9922	2,2
Nr4a3	B4galnt4	-0.94014	50.53	-5.3E-01	rgb(103,147,237)	1.9922	2,2
Plagl1	Slc7a1	0.94014	50.53	0.528	rgb(223,116,117)	1.9922	2,2
Skil	Tlr2	0.94014	50.53	0.53	rgb(223,116,117)	1.9922	2,2
Stat1	Slain1	0.94014	50.53	0.528	rgb(223,116,117)	1.9922	2,2
Zfp202	Tsen2	0.94014	50.53	0.525	rgb(223,117,118)	1.9922	2,2
Zhx2	Arc	0.94014	50.53	0.528	rgb(223,116,117)	1.9922	2,2
Adnp	Hist1h1e	-0.94014	50.53	-5.3E-01	rgb(101,147,237)	1.9922	2,2
Akna	C2cd3	0.94014	50.53	0.533	rgb(223,115,116)	1.9922	2,2
Arid5a	Tnip2	0.94014	50.53	0.529	rgb(223,116,117)	1.9922	2,2
Atf6b	Atp1a1	0.94014	50.53	0.53	rgb(223,116,117)	1.9922	2,2
Atmin	Sbf2	0.94014	50.53	0.528	rgb(223,116,117)	1.9922	2,2
C030039L03Rik	1700034I23Rik	0.94014	50.53	0.533	rgb(223,115,116)	1.9922	2,2
C030039L03Rik	Kcnc3	0.94014	50.53	0.533	rgb(223,115,116)	1.9922	2,2
Drap1	Anapc1	-0.94014	50.53	-5.3E-01	rgb(101,146,237)	1.9922	2,2
Foxp2	Nebl	0.94014	50.53	0.529	rgb(223,116,117)	1.9922	2,2
Hmg20b	Dock11	-0.94014	50.53	-5.3E-01	rgb(103,148,237)	1.9922	2,2
Lhx6	Sh2b1	0.94014	50.53	0.526	rgb(223,116,118)	1.9922	2,2
Mef2b	Mapk13	0.94014	50.53	0.528	rgb(223,116,117)	1.9922	2,2
Pou6f1	Ccr5	0.94014	50.53	0.528	rgb(223,116,117)	1.9922	2,2
Scrt1	Cdh17	0.94014	50.53	0.525	rgb(223,117,118)	1.9922	2,2
Scrt1	Kctd21	0.94014	50.53	0.531	rgb(223,116,117)	1.9922	2,2
Sgsm2	March9	0.94014	50.53	0.526	rgb(223,116,118)	1.9922	2,2
Sgsm2	Unc93b1	0.94014	50.53	0.532	rgb(223,115,116)	1.9922	2,2
Terf1	Dntt	0.94014	50.53	0.53	rgb(223,116,117)	1.9922	2,2
Thap3	Dpm3	0.94014	50.53	0.528	rgb(223,116,117)	1.9922	2,2
Vax2	Abhd15	0.94014	50.53	0.526	rgb(223,116,117)	1.9922	2,2
Vax2	Atp11a	-0.94014	50.53	-5.3E-01	rgb(103,147,237)	1.9922	2,2
Zbed3	Zadh2	0.94014	50.53	0.527	rgb(223,116,117)	1.9922	2,2
Zbtb37	Kcna3	0.94014	50.53	0.532	rgb(223,115,116)	1.9922	2,2
Zbtb4	Lime1	0.94014	50.53	0.528	rgb(223,116,117)	1.9922	2,2
Zfp365	4632434I11Rik	0.94014	50.53	0.526	rgb(223,117,118)	1.9922	2,2
Zfp429	Snhg6	0.94014	50.53	0.533	rgb(223,115,116)	1.9922	2,2
Zfp429	Ubiad1	-0.94014	50.53	-5.3E-01	rgb(103,148,237)	1.9922	2,2
Zfp467	Rhbdl3	0.94014	50.53	0.532	rgb(223,115,116)	1.9922	2,2
Zfp536	Tekt2	0.94014	50.53	0.532	rgb(223,115,116)	1.9922	2,2
Zfp60	Tert	0.94014	50.53	0.532	rgb(223,115,117)	1.9922	2,2
Zfp629	Prkrir	0.94014	50.53	0.528	rgb(223,116,117)	1.9922	2,2
Zfp958	Ccng1	0.94014	50.53	0.534	rgb(223,115,116)	1.9922	2,2
Zfp960	Kifc3	0.94014	50.53	0.53	rgb(223,116,117)	1.9922	2,2
Ahr	Nipal1	0.93832	50.52	0.515	rgb(223,119,120)	1.992	2,2
Bcl11b	Mllt6	0.93832	50.52	0.524	rgb(223,117,118)	1.992	2,2
Bcl6	D430041D05Rik	-0.93832	50.52	-5.2E-01	rgb(104,148,237)	1.992	2,2
Cebpg	Atp6v0a1	-0.93832	50.52	-5.2E-01	rgb(104,148,237)	1.992	2,2
Cebpg	Mafg	0.93832	50.52	0.518	rgb(223,118,119)	1.992	2,2
Elf1	Synj1	0.93832	50.52	0.516	rgb(223,118,119)	1.992	2,2
Elk3	Cxcr3	0.93832	50.52	0.521	rgb(223,117,118)	1.992	2,2
Epas1	Ar	0.93832	50.52	0.52	rgb(223,118,119)	1.992	2,2
Ets1	Tex2	0.93832	50.52	0.524	rgb(223,117,118)	1.992	2,2
Etv4	Mboat7	0.93832	50.52	0.524	rgb(223,117,118)	1.992	2,2
Etv6	Gbp2	0.93832	50.52	0.519	rgb(223,118,119)	1.992	2,2
Gata3	4930506M07Rik	0.93832	50.52	0.52	rgb(223,118,119)	1.992	2,2
Hlx	B4galnt3	-0.93832	50.52	-5.2E-01	rgb(105,149,237)	1.992	2,2
Irf4	Abcb9	-0.93832	50.52	-5.2E-01	rgb(104,148,237)	1.992	2,2
Irf4	Cacna1s	0.93832	50.52	0.515	rgb(223,119,120)	1.992	2,2
Irf4	Lpcat1	-0.93832	50.52	-5.2E-01	rgb(104,148,237)	1.992	2,2
Irf4	Ptprf	0.93832	50.52	0.521	rgb(223,118,119)	1.992	2,2
Irf7	Ifi204	0.93832	50.52	0.518	rgb(223,118,119)	1.992	2,2
Klf6	Chst3	-0.93832	50.52	-5.2E-01	rgb(103,148,237)	1.992	2,2
Mxi1	Clybl	0.93832	50.52	0.515	rgb(223,119,120)	1.992	2,2
Myb	Tmem71	0.93832	50.52	0.516	rgb(223,118,120)	1.992	2,2
Ncoa3	Id3	-0.93832	50.52	-5.2E-01	rgb(105,149,237)	1.992	2,2
Ncoa3	Il4ra	0.93832	50.52	0.524	rgb(223,117,118)	1.992	2,2
Nfatc4	Cebpb	0.93832	50.52	0.515	rgb(223,119,120)	1.992	2,2
Nfatc4	H2-Eb2	0.93832	50.52	0.518	rgb(223,118,119)	1.992	2,2
Nfil3	Auh	0.93832	50.52	0.523	rgb(223,117,118)	1.992	2,2
Nfkb1	Upp1	-0.93832	50.52	-5.2E-01	rgb(104,148,237)	1.992	None
Rbpj	Nedd4	0.93832	50.52	0.523	rgb(223,117,118)	1.992	2,2
Rest	Dhcr7	-0.93832	50.52	-5.2E-01	rgb(105,149,237)	1.992	2,2
Rorc	Cysltr1	0.93832	50.52	0.52	rgb(223,118,119)	1.992	2,2
Runx2	Klf2	-0.93832	50.52	-5.2E-01	rgb(103,148,237)	1.992	2,2
Satb1	Gnpda1	0.93832	50.52	0.517	rgb(223,118,119)	1.992	2,2
Six1	Six4	0.93832	50.52	0.521	rgb(223,118,119)	1.992	2,2
Stat3	Jak3	0.93832	50.52	0.521	rgb(223,117,118)	1.992	None
Tead1	Faim3	0.93832	50.52	0.517	rgb(223,118,119)	1.992	2,2
Trerf1	Sorl1	0.93832	50.52	0.523	rgb(223,117,118)	1.992	2,2
Twist1	Cxcl1	0.93832	50.52	0.517	rgb(223,118,119)	1.992	2,2
Zeb2	Aff3	-0.93832	50.52	-5.2E-01	rgb(105,149,237)	1.992	2,2
Zfhx3	Ermp1	0.93832	50.52	0.525	rgb(223,117,118)	1.992	2,2
Zfp382	Dusp14	0.93832	50.52	0.519	rgb(223,118,119)	1.992	2,2
Arid2	2210013O21Rik	-0.93832	50.52	-5.2E-01	rgb(105,149,237)	1.992	2,2
Bhlhe41	Tef	0.93832	50.52	0.518	rgb(223,118,119)	1.992	2,2
C030039L03Rik	1700001L05Rik	0.93832	50.52	0.518	rgb(223,118,119)	1.992	2,2
Cc2d1a	Cenpw	-0.93832	50.52	-5.2E-01	rgb(105,149,237)	1.992	2,2
Creb3l2	Slc4a8	0.93832	50.52	0.516	rgb(223,119,120)	1.992	2,2
Cux1	Fam20a	0.93832	50.52	0.521	rgb(223,117,119)	1.992	2,2
Fbxl19	1700030K09Rik	0.93832	50.52	0.525	rgb(223,117,118)	1.992	2,2
Ikzf2	Cd96	0.93832	50.52	0.517	rgb(223,118,119)	1.992	2,2
Ikzf2	Ctsw	0.93832	50.52	0.515	rgb(223,119,120)	1.992	2,2
Meis3	Fbxw2	0.93832	50.52	0.518	rgb(223,118,119)	1.992	2,2
Nkx1-2	Bzw2	0.93832	50.52	0.515	rgb(223,119,120)	1.992	2,2
Plscr1	Dhrs9	0.93832	50.52	0.521	rgb(223,117,119)	1.992	2,2
Pou6f1	Efna5	-0.93832	50.52	-5.2E-01	rgb(103,148,237)	1.992	2,2
Prrx1	Thbd	0.93832	50.52	0.516	rgb(223,119,120)	1.992	2,2
Rlf	Nudt8	-0.93832	50.52	-5.2E-01	rgb(103,148,237)	1.992	2,2
Scrt1	Appl2	0.93832	50.52	0.522	rgb(223,117,118)	1.992	2,2
Scrt1	Rassf1	0.93832	50.52	0.523	rgb(223,117,118)	1.992	2,2
Setdb2	Kcnj8	-0.93832	50.52	-5.2E-01	rgb(105,149,237)	1.992	2,2
Sgsm2	Cul9	0.93832	50.52	0.517	rgb(223,118,119)	1.992	2,2
Tulp3	Hist3h2a	-0.93832	50.52	-5.2E-01	rgb(104,148,237)	1.992	2,2
Zbtb38	Trpv2	0.93832	50.52	0.524	rgb(223,117,118)	1.992	2,2
Zbtb46	Cd83	0.93832	50.52	0.523	rgb(223,117,118)	1.992	2,2
Zfp219	Irf5	0.93832	50.52	0.521	rgb(223,117,119)	1.992	2,2
Zfp280b	Btk	0.93832	50.52	0.523	rgb(223,117,118)	1.992	2,2
Zfp365	4930429B21Rik	0.93832	50.52	0.515	rgb(223,119,120)	1.992	2,2
Zfp414	Rab4b	0.93832	50.52	0.523	rgb(223,117,118)	1.992	2,2
Zfp568	Prodh	0.93832	50.52	0.523	rgb(223,117,118)	1.992	2,2
Zfp608	Fam102a	0.93832	50.52	0.524	rgb(223,117,118)	1.992	2,2
Zfp777	Zc3h7b	0.93832	50.52	0.518	rgb(223,118,119)	1.992	2,2
Zfp956	Ankrd23	0.93832	50.52	0.522	rgb(223,117,118)	1.992	2,2
Zfx	Ndufv3	-0.93832	50.52	-5.2E-01	rgb(104,148,237)	1.992	2,2
Dbp	Abcb1b	-0.93651	50.51	-5.1E-01	rgb(106,149,236)	1.9918	2,2
Ddit3	Cox6a2	0.93651	50.51	0.512	rgb(223,119,120)	1.9918	2,2
Epas1	Tmem43	0.93651	50.51	0.506	rgb(223,120,121)	1.9918	2,2
Etv5	Acvrl1	-0.93651	50.51	-5.1E-01	rgb(107,150,236)	1.9918	2,2
Etv6	Skap2	0.93651	50.51	0.506	rgb(223,120,121)	1.9918	2,2
Fosb	Enkur	0.93651	50.51	0.511	rgb(223,119,120)	1.9918	2,2
Foxf2	Nhs	0.93651	50.51	0.515	rgb(223,119,120)	1.9918	2,2
Foxo3	Exosc8	-0.93651	50.51	-5.1E-01	rgb(106,149,237)	1.9918	2,2
Hbp1	Smyd5	-0.93651	50.51	-5.1E-01	rgb(107,150,236)	1.9918	2,2
Hif1a	Flot1	0.93651	50.51	0.514	rgb(223,119,120)	1.9918	2,2
Hif3a	Kbtbd13	0.93651	50.51	0.506	rgb(223,120,121)	1.9918	2,2
Irf1	Gm4841	0.93651	50.51	0.509	rgb(223,120,121)	1.9918	2,2
Irf4	Atp8b4	-0.93651	50.51	-5.1E-01	rgb(106,149,236)	1.9918	2,2
Irf4	Prkd3	-0.93651	50.51	-5.1E-01	rgb(105,149,237)	1.9918	2,2
Irf4	Tspan2	0.93651	50.51	0.505	rgb(223,120,121)	1.9918	2,2
Irf7	Cxcl10	0.93651	50.51	0.511	rgb(223,119,120)	1.9918	2,2
Irf8	Il2rb	0.93651	50.51	0.514	rgb(223,119,120)	1.9918	2,2
Klf13	Arrb1	0.93651	50.51	0.509	rgb(223,120,121)	1.9918	2,2
Mxd1	Dst	0.93651	50.51	0.512	rgb(223,119,120)	1.9918	2,2
Mxi1	Kif3a	0.93651	50.51	0.511	rgb(223,119,120)	1.9918	2,2
Mxi1	Rnf181	0.93651	50.51	0.512	rgb(223,119,120)	1.9918	2,2
Mxi1	Urb1	-0.93651	50.51	-5.1E-01	rgb(107,150,236)	1.9918	2,2
Myb	Cd86	0.93651	50.51	0.51	rgb(223,120,121)	1.9918	2,2
Myb	Ehd3	0.93651	50.51	0.51	rgb(223,120,121)	1.9918	2,2
Plagl1	S1pr2	-0.93651	50.51	-5.1E-01	rgb(107,150,236)	1.9918	2,2
Pou2af1	Hs3st1	-0.93651	50.51	-5.1E-01	rgb(106,149,236)	1.9918	2,2
Rbpj	Lama5	0.93651	50.51	0.51	rgb(223,120,121)	1.9918	2,2
Rela	Dyx1c1	-0.93651	50.51	-5.1E-01	rgb(107,150,236)	1.9918	2,2
Rela	Fn1	-0.93651	50.51	-5.1E-01	rgb(106,150,236)	1.9918	None
Rest	Hdac4	0.93651	50.51	0.505	rgb(223,120,121)	1.9918	2,2
Sox5	Gem	0.93651	50.51	0.511	rgb(223,119,120)	1.9918	2,2
Sox5	Stx7	0.93651	50.51	0.505	rgb(223,121,122)	1.9918	2,2
Srebf2	Sqle	0.93651	50.51	0.505	rgb(223,121,122)	1.9918	2,2
Stat2	Pml	0.93651	50.51	0.506	rgb(223,120,121)	1.9918	None
Tbx21	Icam1	0.93651	50.51	0.511	rgb(223,119,120)	1.9918	2,2
Tcf12	Ifi203	0.93651	50.51	0.512	rgb(223,119,120)	1.9918	2,2
Zbtb5	Cd24a	-0.93651	50.51	-5.1E-01	rgb(106,149,237)	1.9918	2,2
Zeb2	Jak2	0.93651	50.51	0.506	rgb(223,120,121)	1.9918	2,2
Zfp523	Tnfrsf10b	-0.93651	50.51	-5.1E-01	rgb(106,150,236)	1.9918	2,2
Arid3b	Inpp5a	0.93651	50.51	0.51	rgb(223,120,121)	1.9918	2,2
Ascl2	Nol3	0.93651	50.51	0.507	rgb(223,120,121)	1.9918	2,2
Batf	Ccdc50	-0.93651	50.51	-5.1E-01	rgb(107,150,236)	1.9918	2,2
Drap1	Sepw1	0.93651	50.51	0.51	rgb(223,120,121)	1.9918	2,2
Foxp2	Notch2	0.93651	50.51	0.506	rgb(223,120,121)	1.9918	2,2
Foxs1	Sh2d7	0.93651	50.51	0.512	rgb(223,119,120)	1.9918	2,2
Hmgb3	Pla2g4f	0.93651	50.51	0.509	rgb(223,120,121)	1.9918	2,2
Ikzf5	Exoc6	-0.93651	50.51	-5.1E-01	rgb(107,150,236)	1.9918	2,2
Kdm2b	Gbp9	0.93651	50.51	0.507	rgb(223,120,121)	1.9918	2,2
Phf1	Tnfrsf1a	0.93651	50.51	0.508	rgb(223,120,121)	1.9918	2,2
Prrx1	Ccdc80	0.93651	50.51	0.515	rgb(223,119,120)	1.9918	2,2
Scml4	Rab19	0.93651	50.51	0.51	rgb(223,120,121)	1.9918	2,2
Scrt1	Espn	0.93651	50.51	0.513	rgb(223,119,120)	1.9918	2,2
Scrt1	Ppap2c	0.93651	50.51	0.507	rgb(223,120,121)	1.9918	2,2
Sgsm2	Cd226	0.93651	50.51	0.515	rgb(223,119,120)	1.9918	2,2
Six5	Lbh	-0.93651	50.51	-5.1E-01	rgb(107,150,236)	1.9918	2,2
Snapc2	Arhgdig	0.93651	50.51	0.513	rgb(223,119,120)	1.9918	2,2
Thap3	N4bp2l1	0.93651	50.51	0.507	rgb(223,120,121)	1.9918	2,2
Vax2	Il23r	0.93651	50.51	0.507	rgb(223,120,121)	1.9918	2,2
Zbtb7c	Mylk	0.93651	50.51	0.508	rgb(223,120,121)	1.9918	2,2
Zfp219	Stat4	0.93651	50.51	0.512	rgb(223,119,120)	1.9918	2,2
Zfp277	Amz2	0.93651	50.51	0.507	rgb(223,120,121)	1.9918	2,2
Zfp277	Mgll	-0.93651	50.51	-5.1E-01	rgb(106,150,236)	1.9918	2,2
Zfp277	Stard5	0.93651	50.51	0.513	rgb(223,119,120)	1.9918	2,2
Zfp358	Sorcs2	-0.93651	50.51	-5.1E-01	rgb(107,150,236)	1.9918	2,2
Zfp365	9030617O03Rik	0.93651	50.51	0.508	rgb(223,120,121)	1.9918	2,2
Zfp385a	Cd80	0.93651	50.51	0.51	rgb(223,120,121)	1.9918	2,2
Zfp385a	Slc19a2	0.93651	50.51	0.506	rgb(223,120,121)	1.9918	2,2
Zfp429	Mtmr7	0.93651	50.51	0.506	rgb(223,120,121)	1.9918	2,2
Zfp429	Vwa1	-0.93651	50.51	-5.1E-01	rgb(107,150,236)	1.9918	2,2
Zfp467	C630043F03Rik	-0.93651	50.51	-5.1E-01	rgb(106,149,236)	1.9918	2,2
Zfp467	Ifitm2	0.93651	50.51	0.511	rgb(223,119,121)	1.9918	2,2
Zfp467	Stk39	0.93651	50.51	0.513	rgb(223,119,120)	1.9918	2,2
Zfp467	Tgfb3	0.93651	50.51	0.508	rgb(223,120,121)	1.9918	2,2
Zfp513	Mllt3	-0.93651	50.51	-5.1E-01	rgb(106,149,236)	1.9918	2,2
Zfp629	Pcyox1l	-0.93651	50.51	-5.1E-01	rgb(107,150,236)	1.9918	2,2
Zfp629	Tbc1d16	0.93651	50.51	0.507	rgb(223,120,121)	1.9918	2,2
Zfp750	Commd9	0.93651	50.51	0.509	rgb(223,120,121)	1.9918	2,2
Zfp750	Ercc5	0.93651	50.51	0.509	rgb(223,120,121)	1.9918	2,2
Zfp956	Ppcdc	0.93651	50.51	0.51	rgb(223,120,121)	1.9918	2,2
Zhx1	Mxd3	-0.93651	50.51	-5.1E-01	rgb(105,149,237)	1.9918	2,2
Zkscan17	Mgat4b	0.93651	50.51	0.509	rgb(223,120,121)	1.9918	2,2
Bcl11b	Crebbp	0.9347	50.5	0.501	rgb(223,121,122)	1.9916	None
Cebpg	Gpr89	-0.9347	50.5	-5.0E-01	rgb(109,151,236)	1.9916	2,2
Cebpg	Tsc22d3	0.9347	50.5	0.502	rgb(223,121,122)	1.9916	2,2
Creb1	Il4ra	-0.9347	50.5	-5.0E-01	rgb(110,152,236)	1.9916	2,2
Ddit3	Slc3a2	0.9347	50.5	0.498	rgb(222,122,123)	1.9916	2,2
Egr2	Runx1	0.9347	50.5	0.501	rgb(223,121,122)	1.9916	2,2
Elf1	Rnf125	0.9347	50.5	0.499	rgb(222,122,123)	1.9916	2,2
Epas1	Ccr7	-0.9347	50.5	-5.0E-01	rgb(107,150,236)	1.9916	None
Ets2	Pigz	-0.9347	50.5	-5.0E-01	rgb(107,150,236)	1.9916	2,2
Ets2	Ptpn1	-0.9347	50.5	-5.0E-01	rgb(109,152,236)	1.9916	2,2
Etv4	Galm	0.9347	50.5	0.495	rgb(222,122,123)	1.9916	2,2
Etv5	Bcl3	-0.9347	50.5	-5.0E-01	rgb(109,151,236)	1.9916	2,2
Etv6	Cnga1	-0.9347	50.5	-5.0E-01	rgb(109,151,236)	1.9916	2,2
Fosl2	Inpp5a	0.9347	50.5	0.504	rgb(223,121,122)	1.9916	2,2
Gata3	Epas1	0.9347	50.5	0.504	rgb(223,121,122)	1.9916	2,2
Gata3	Ticam2	0.9347	50.5	0.503	rgb(223,121,122)	1.9916	2,2
Gata3	Zeb1	-0.9347	50.5	-5.0E-01	rgb(109,151,236)	1.9916	None
Gfi1	Rgmb	-0.9347	50.5	-5.0E-01	rgb(110,152,236)	1.9916	2,2
Hif3a	Zfp395	0.9347	50.5	0.503	rgb(223,121,122)	1.9916	2,2
Irf1	Gnpda1	-0.9347	50.5	-5.0E-01	rgb(108,151,236)	1.9916	2,2
Irf2	Wipf1	0.9347	50.5	0.498	rgb(222,122,123)	1.9916	2,2
Irf2	Znhit6	0.9347	50.5	0.495	rgb(222,122,123)	1.9916	2,2
Irf7	BC094916	0.9347	50.5	0.496	rgb(222,122,123)	1.9916	2,2
Maf	Gbp4	-0.9347	50.5	-5.0E-01	rgb(108,151,236)	1.9916	2,2
Maff	Jmjd6	0.9347	50.5	0.496	rgb(222,122,123)	1.9916	2,2
Ncoa2	Phlpp1	0.9347	50.5	0.501	rgb(223,121,122)	1.9916	2,2
Ncoa2	Tcf12	0.9347	50.5	0.501	rgb(223,121,122)	1.9916	2,2
Ncoa3	Stat4	-0.9347	50.5	-5.0E-01	rgb(108,151,236)	1.9916	2,2
Nfatc4	Pde4a	0.9347	50.5	0.497	rgb(222,122,123)	1.9916	2,2
Nr4a1	Exoc4	-0.9347	50.5	-5.0E-01	rgb(108,150,236)	1.9916	2,2
Nr4a1	Marcksl1	0.9347	50.5	0.505	rgb(223,121,122)	1.9916	2,2
Nr4a1	Pla2g12a	-0.9347	50.5	-5.0E-01	rgb(108,151,236)	1.9916	2,2
Nr4a2	Nr1d1	-0.9347	50.5	-5.0E-01	rgb(109,151,236)	1.9916	2,2
Plagl1	Mex3a	0.9347	50.5	0.497	rgb(222,122,123)	1.9916	2,2
Rbpj	4833439L19Rik	0.9347	50.5	0.497	rgb(222,122,123)	1.9916	2,2
Rbpj	Rasal1	-0.9347	50.5	-5.0E-01	rgb(109,151,236)	1.9916	2,2
Relb	Cd44	-0.9347	50.5	-5.0E-01	rgb(108,151,236)	1.9916	2,2
Runx1	Egr2	0.9347	50.5	0.503	rgb(223,121,122)	1.9916	2,2
Runx3	Zdhhc18	0.9347	50.5	0.503	rgb(223,121,122)	1.9916	2,2
Stat2	Gbp5	0.9347	50.5	0.497	rgb(222,122,123)	1.9916	2,2
Stat2	Igtp	0.9347	50.5	0.495	rgb(222,122,123)	1.9916	2,2
Tcf4	1500009L16Rik	0.9347	50.5	0.501	rgb(223,121,122)	1.9916	2,2
Tead1	Fut7	0.9347	50.5	0.497	rgb(222,122,123)	1.9916	2,2
Twist1	Loxl2	0.9347	50.5	0.497	rgb(222,122,123)	1.9916	2,2
Usf2	Abca1	-0.9347	50.5	-5.0E-01	rgb(109,151,236)	1.9916	None
Xbp1	Tmem163	0.9347	50.5	0.5	rgb(223,121,122)	1.9916	2,2
Zeb2	Sntb1	-0.9347	50.5	-5.0E-01	rgb(109,151,236)	1.9916	2,2
Zhx2	Sema6b	-0.9347	50.5	-5.0E-01	rgb(108,151,236)	1.9916	2,2
Adnp	Hist4h4	-0.9347	50.5	-5.0E-01	rgb(109,151,236)	1.9916	2,2
Ahrr	Trappc10	0.9347	50.5	0.499	rgb(222,122,123)	1.9916	2,2
Ankzf1	Rgs11	0.9347	50.5	0.497	rgb(222,122,123)	1.9916	2,2
Atmin	Scyl2	0.9347	50.5	0.497	rgb(222,122,123)	1.9916	2,2
Bhlhe40	Anxa2	0.9347	50.5	0.504	rgb(223,121,122)	1.9916	2,2
Cenpt	Pde4d	0.9347	50.5	0.502	rgb(223,121,122)	1.9916	2,2
Foxp2	Sh2d4a	0.9347	50.5	0.499	rgb(222,122,123)	1.9916	2,2
Glis2	Cercam	0.9347	50.5	0.498	rgb(222,122,123)	1.9916	2,2
Ikzf4	Mllt6	0.9347	50.5	0.499	rgb(222,122,123)	1.9916	2,2
Kdm2b	Gramd1b	0.9347	50.5	0.503	rgb(223,121,122)	1.9916	2,2
Lcorl	Cmtm4	0.9347	50.5	0.499	rgb(222,122,123)	1.9916	2,2
Litaf	Slc16a6	-0.9347	50.5	-5.0E-01	rgb(109,151,236)	1.9916	2,2
Mtf2	Dctn4	-0.9347	50.5	-5.0E-01	rgb(109,151,236)	1.9916	2,2
Nkx1-2	Dmxl2	0.9347	50.5	0.496	rgb(222,122,123)	1.9916	2,2
Plscr1	Bcl2l2	0.9347	50.5	0.496	rgb(222,122,123)	1.9916	2,2
Plscr1	Glrp1	0.9347	50.5	0.498	rgb(222,122,123)	1.9916	2,2
Pou5f2	Arg2	0.9347	50.5	0.498	rgb(222,122,123)	1.9916	2,2
Prrx1	Lonp2	0.9347	50.5	0.501	rgb(223,121,122)	1.9916	2,2
Sgsm2	Dlg2	-0.9347	50.5	-5.0E-01	rgb(108,151,236)	1.9916	2,2
Sgsm2	Il9	-0.9347	50.5	-5.0E-01	rgb(109,151,236)	1.9916	2,2
Tulp3	Hist3h2bb-ps	-0.9347	50.5	-5.0E-01	rgb(109,151,236)	1.9916	2,2
Tulp3	Il2ra	0.9347	50.5	0.495	rgb(222,122,123)	1.9916	2,2
Vax2	Ppp1r14c	0.9347	50.5	0.5	rgb(223,121,122)	1.9916	2,2
Zbtb32	Atxn1	0.9347	50.5	0.496	rgb(222,122,123)	1.9916	2,2
Zfp113	Cep76	-0.9347	50.5	-5.0E-01	rgb(108,151,236)	1.9916	2,2
Zfp184	Maoa	0.9347	50.5	0.498	rgb(222,122,123)	1.9916	2,2
Zfp266	Cdk6	0.9347	50.5	0.503	rgb(223,121,122)	1.9916	2,2
Zfp277	Bicd1	-0.9347	50.5	-5.0E-01	rgb(109,151,236)	1.9916	2,2
Zfp280c	Rfx7	0.9347	50.5	0.497	rgb(222,122,123)	1.9916	2,2
Zfp296	Appl2	-0.9347	50.5	-5.0E-01	rgb(108,151,236)	1.9916	2,2
Zfp358	Zfp580	0.9347	50.5	0.504	rgb(223,121,122)	1.9916	2,2
Zfp365	Zmat3	0.9347	50.5	0.502	rgb(223,121,122)	1.9916	2,2
Zfp385a	1700007K13Rik	0.9347	50.5	0.502	rgb(223,121,122)	1.9916	2,2
Zfp418	Cd59a	0.9347	50.5	0.502	rgb(223,121,122)	1.9916	2,2
Zfp52	4930539E08Rik	0.9347	50.5	0.503	rgb(223,121,122)	1.9916	2,2
Zfp524	Faim3	0.9347	50.5	0.502	rgb(223,121,122)	1.9916	2,2
Zfp64	Fbxw2	-0.9347	50.5	-5.0E-01	rgb(109,151,236)	1.9916	2,2
Zfp652	Fads2	-0.9347	50.5	-5.0E-01	rgb(109,151,236)	1.9916	2,2
Zfp777	Pdxp	0.9347	50.5	0.497	rgb(222,122,123)	1.9916	2,2
Zfp870	Kctd7	0.9347	50.5	0.504	rgb(223,121,122)	1.9916	2,2
Zik1	Apitd1	0.9347	50.5	0.501	rgb(223,121,122)	1.9916	2,2
Zscan2	Stard10	0.9347	50.5	0.497	rgb(222,122,123)	1.9916	2,2
Zscan29	Lrfn1	-0.9347	50.5	-5.0E-01	rgb(108,150,236)	1.9916	2,2
Zzz3	S100a1	-0.9347	50.5	-5.0E-01	rgb(108,151,236)	1.9916	2,2
Arntl2	Apold1	0.93288	50.49	0.494	rgb(222,123,124)	1.9914	2,2
Arntl2	Clec2g	0.93288	50.49	0.492	rgb(222,123,124)	1.9914	2,2
Arntl2	Skap2	0.93288	50.49	0.486	rgb(222,124,125)	1.9914	2,2
Atf6	P2ry2	0.93288	50.49	0.486	rgb(222,124,125)	1.9914	2,2
Bcl6	March3	0.93288	50.49	0.487	rgb(222,124,125)	1.9914	2,2
Cebpb	Smad3	0.93288	50.49	0.488	rgb(222,124,125)	1.9914	None
Crem	Vps37b	0.93288	50.49	0.49	rgb(222,123,124)	1.9914	2,2
Ebf1	Dusp3	0.93288	50.49	0.49	rgb(222,123,124)	1.9914	2,2
Elk3	Pdcd1	0.93288	50.49	0.49	rgb(222,123,124)	1.9914	2,2
Epas1	Filip1l	0.93288	50.49	0.49	rgb(222,123,124)	1.9914	2,2
Erf	Zfp36l2	0.93288	50.49	0.489	rgb(222,124,125)	1.9914	2,2
Ets1	Dmxl2	-0.93288	50.49	-4.9E-01	rgb(112,153,235)	1.9914	2,2
Ets2	Ifit2	0.93288	50.49	0.49	rgb(222,123,124)	1.9914	2,2
Ets2	Kctd12	0.93288	50.49	0.491	rgb(222,123,124)	1.9914	2,2
Etv5	F2rl2	0.93288	50.49	0.487	rgb(222,124,125)	1.9914	2,2
Foxf2	Adora2b	0.93288	50.49	0.494	rgb(222,123,124)	1.9914	2,2
Foxo1	Sdc3	0.93288	50.49	0.49	rgb(222,123,124)	1.9914	2,2
Hes6	Galk1	0.93288	50.49	0.487	rgb(222,124,125)	1.9914	2,2
Hic1	Itga4	0.93288	50.49	0.49	rgb(222,123,124)	1.9914	2,2
Hsf1	Crtc1	0.93288	50.49	0.495	rgb(222,122,123)	1.9914	2,2
Irf1	Ncs1	-0.93288	50.49	-4.9E-01	rgb(112,153,235)	1.9914	2,2
Irf1	Sidt1	0.93288	50.49	0.486	rgb(222,124,125)	1.9914	2,2
Irf1	Unc93b1	0.93288	50.49	0.493	rgb(222,123,124)	1.9914	2,2
Irf2	Rbms2	0.93288	50.49	0.493	rgb(222,123,124)	1.9914	2,2
Irf4	Abcd3	-0.93288	50.49	-4.9E-01	rgb(111,152,236)	1.9914	2,2
Irf4	Chst15	0.93288	50.49	0.489	rgb(222,124,125)	1.9914	2,2
Irf5	Ppap2c	0.93288	50.49	0.487	rgb(222,124,125)	1.9914	2,2
Jun	Cd160	-0.93288	50.49	-4.9E-01	rgb(111,152,236)	1.9914	2,2
Jun	Klf10	0.93288	50.49	0.487	rgb(222,124,125)	1.9914	2,2
Jun	Stat5b	0.93288	50.49	0.488	rgb(222,124,125)	1.9914	2,2
Maf	Il21	0.93288	50.49	0.485	rgb(222,124,125)	1.9914	2,2
Maff	Egln3	0.93288	50.49	0.49	rgb(222,123,124)	1.9914	2,2
Msc	Svop	0.93288	50.49	0.494	rgb(222,123,124)	1.9914	2,2
Mxi1	Cxcr4	0.93288	50.49	0.491	rgb(222,123,124)	1.9914	2,2
Myb	Jak2	-0.93288	50.49	-4.9E-01	rgb(110,152,236)	1.9914	2,2
Mycn	Mmp10	0.93288	50.49	0.49	rgb(222,123,124)	1.9914	2,2
Ncoa1	Samsn1	-0.93288	50.49	-4.9E-01	rgb(110,152,236)	1.9914	2,2
Pou2af1	Crtam	0.93288	50.49	0.494	rgb(222,123,124)	1.9914	2,2
Rfx3	Vav1	-0.93288	50.49	-4.9E-01	rgb(111,152,236)	1.9914	2,2
Smad4	Nefh	-0.93288	50.49	-4.9E-01	rgb(110,152,236)	1.9914	2,2
Sp4	Thoc3	-0.93288	50.49	-4.9E-01	rgb(110,152,236)	1.9914	2,2
Spib	St7	0.93288	50.49	0.486	rgb(222,124,125)	1.9914	2,2
Stat4	Rnf149	-0.93288	50.49	-4.9E-01	rgb(111,152,236)	1.9914	2,2
Tbx21	Sema7a	0.93288	50.49	0.488	rgb(222,124,125)	1.9914	2,2
Tead1	Il2ra	0.93288	50.49	0.495	rgb(222,122,123)	1.9914	2,2
Trerf1	Pml	0.93288	50.49	0.491	rgb(222,123,124)	1.9914	2,2
Twist1	Kctd15	0.93288	50.49	0.487	rgb(222,124,125)	1.9914	2,2
Whsc1	D830031N03Rik	0.93288	50.49	0.492	rgb(222,123,124)	1.9914	2,2
Zbtb17	Gne	0.93288	50.49	0.489	rgb(222,124,125)	1.9914	2,2
Zeb2	Asb2	0.93288	50.49	0.487	rgb(222,124,125)	1.9914	2,2
Zeb2	Exoc2	0.93288	50.49	0.495	rgb(222,123,124)	1.9914	2,2
Arid2	Cnnm4	0.93288	50.49	0.488	rgb(222,124,125)	1.9914	2,2
Atmin	Ski	-0.93288	50.49	-4.9E-01	rgb(111,153,236)	1.9914	2,2
Atmin	Slc29a3	0.93288	50.49	0.494	rgb(222,123,124)	1.9914	2,2
Bhlhe40	Dlg2	0.93288	50.49	0.491	rgb(222,123,124)	1.9914	2,2
Ccdc17	Impg2	0.93288	50.49	0.487	rgb(222,124,125)	1.9914	2,2
Cdc5l	S1pr2	-0.93288	50.49	-4.9E-01	rgb(111,153,235)	1.9914	2,2
Creb3l2	Mapkbp1	0.93288	50.49	0.493	rgb(222,123,124)	1.9914	2,2
Creb3l2	Sdcbp2	0.93288	50.49	0.494	rgb(222,123,124)	1.9914	2,2
Creb3l2	Spred3	0.93288	50.49	0.489	rgb(222,124,125)	1.9914	2,2
Cxxc5	Nod1	0.93288	50.49	0.489	rgb(222,124,125)	1.9914	2,2
Dach2	Vwa5a	0.93288	50.49	0.487	rgb(222,124,125)	1.9914	2,2
Dpf1	Ero1l	0.93288	50.49	0.487	rgb(222,124,125)	1.9914	2,2
Homez	Pxmp2	0.93288	50.49	0.493	rgb(222,123,124)	1.9914	2,2
Kdm2b	Spin4	0.93288	50.49	0.486	rgb(222,124,125)	1.9914	2,2
Kdm5b	Bnip3	0.93288	50.49	0.489	rgb(222,124,125)	1.9914	2,2
Lin54	Icam2	-0.93288	50.49	-4.9E-01	rgb(111,153,236)	1.9914	2,2
Litaf	Cmya5	0.93288	50.49	0.485	rgb(222,124,125)	1.9914	2,2
Mtf2	Fzd3	0.93288	50.49	0.489	rgb(222,124,125)	1.9914	2,2
Mtf2	Sirt2	-0.93288	50.49	-4.9E-01	rgb(112,153,235)	1.9914	2,2
Nkx1-2	Lypd6b	0.93288	50.49	0.491	rgb(222,123,124)	1.9914	2,2
Phf20	Atp10d	0.93288	50.49	0.487	rgb(222,124,125)	1.9914	2,2
Prdm8	Fam178b	0.93288	50.49	0.491	rgb(222,123,124)	1.9914	2,2
Scml4	Tmem71	0.93288	50.49	0.485	rgb(222,124,125)	1.9914	2,2
Scrt1	Rras	0.93288	50.49	0.49	rgb(222,123,124)	1.9914	2,2
Sgsm2	Per3	0.93288	50.49	0.491	rgb(222,123,124)	1.9914	2,2
Sgsm2	Tg	0.93288	50.49	0.485	rgb(222,124,125)	1.9914	2,2
Vax2	Atp6v1b1	0.93288	50.49	0.488	rgb(222,124,125)	1.9914	2,2
Zbed3	Zkscan17	0.93288	50.49	0.487	rgb(222,124,125)	1.9914	2,2
Zbtb32	Fam111a	0.93288	50.49	0.486	rgb(222,124,125)	1.9914	2,2
Zbtb32	Gls2	0.93288	50.49	0.487	rgb(222,124,125)	1.9914	2,2
Zbtb4	Dbt	-0.93288	50.49	-4.9E-01	rgb(110,152,236)	1.9914	2,2
Zfp113	Dock3	-0.93288	50.49	-4.9E-01	rgb(111,152,236)	1.9914	2,2
Zfp260	Sepp1	0.93288	50.49	0.493	rgb(222,123,124)	1.9914	2,2
Zfp277	Fam120c	-0.93288	50.49	-4.9E-01	rgb(110,152,236)	1.9914	2,2
Zfp296	Ccng2	-0.93288	50.49	-4.9E-01	rgb(112,153,235)	1.9914	2,2
Zfp341	Glis1	0.93288	50.49	0.493	rgb(222,123,124)	1.9914	2,2
Zfp367	Kdelc1	0.93288	50.49	0.487	rgb(222,124,125)	1.9914	2,2
Zfp385a	Slc2a4	0.93288	50.49	0.491	rgb(222,123,124)	1.9914	2,2
Zfp429	Ankrd33b	0.93288	50.49	0.489	rgb(222,124,125)	1.9914	2,2
Zfp467	Tnfrsf13c	0.93288	50.49	0.494	rgb(222,123,124)	1.9914	2,2
Zfp516	B4galnt4	0.93288	50.49	0.493	rgb(222,123,124)	1.9914	2,2
Zfp598	Mllt6	0.93288	50.49	0.486	rgb(222,124,125)	1.9914	2,2
Zfp598	Ptpn11	0.93288	50.49	0.488	rgb(222,124,125)	1.9914	2,2
Zfp629	Fgfr1	0.93288	50.49	0.494	rgb(222,123,124)	1.9914	2,2
Zfp750	Dnm3os	0.93288	50.49	0.493	rgb(222,123,124)	1.9914	2,2
Zfp882	Proz	0.93288	50.49	0.487	rgb(222,124,125)	1.9914	2,2
Zfp960	F2rl1	-0.93288	50.49	-4.9E-01	rgb(110,152,236)	1.9914	2,2
Zfpm1	Sirt4	-0.93288	50.49	-4.9E-01	rgb(110,152,236)	1.9914	2,2
Arntl2	Podnl1	0.93107	50.48	0.475	rgb(222,126,127)	1.9912	2,2
Bach1	Fyn	0.93107	50.48	0.475	rgb(222,126,127)	1.9912	2,2
Ddit3	Cebpg	0.93107	50.48	0.483	rgb(222,125,126)	1.9912	2,2
Ddit3	Phtf2	-0.93107	50.48	-4.8E-01	rgb(112,153,235)	1.9912	2,2
Eomes	Abcb1a	0.93107	50.48	0.476	rgb(222,126,127)	1.9912	2,2
Epas1	Pparg	0.93107	50.48	0.481	rgb(222,125,126)	1.9912	2,2
Ets1	Icam1	-0.93107	50.48	-4.8E-01	rgb(112,153,235)	1.9912	None
Etv6	Ifi203	-0.93107	50.48	-4.8E-01	rgb(113,154,235)	1.9912	2,2
Etv6	Il2rb	0.93107	50.48	0.481	rgb(222,125,126)	1.9912	2,2
Fli1	Aacs	-0.93107	50.48	-4.8E-01	rgb(113,154,235)	1.9912	2,2
Fli1	Phldb1	-0.93107	50.48	-4.8E-01	rgb(114,154,235)	1.9912	2,2
Foxf2	Fam129b	0.93107	50.48	0.481	rgb(222,125,126)	1.9912	2,2
Foxf2	Mapkbp1	0.93107	50.48	0.482	rgb(222,125,126)	1.9912	2,2
Foxf2	Stxbp6	0.93107	50.48	0.48	rgb(222,125,126)	1.9912	2,2
Foxf2	Tmem173	0.93107	50.48	0.479	rgb(222,125,126)	1.9912	2,2
Foxo3	Kif13b	0.93107	50.48	0.481	rgb(222,125,126)	1.9912	2,2
Foxo3	Zfp874a	0.93107	50.48	0.478	rgb(222,126,127)	1.9912	2,2
Hic1	Itpr1	0.93107	50.48	0.482	rgb(222,125,126)	1.9912	2,2
Irf2	Ecm1	0.93107	50.48	0.476	rgb(222,126,127)	1.9912	2,2
Irf4	B9d1	-0.93107	50.48	-4.8E-01	rgb(113,154,235)	1.9912	2,2
Irf4	Grpr	-0.93107	50.48	-4.8E-01	rgb(113,154,235)	1.9912	2,2
Irf5	Calhm2	0.93107	50.48	0.479	rgb(222,126,127)	1.9912	2,2
Irf5	Rnf135	0.93107	50.48	0.484	rgb(222,125,126)	1.9912	2,2
Irf7	Gbp6	0.93107	50.48	0.479	rgb(222,126,127)	1.9912	2,2
Klf2	Ttyh3	0.93107	50.48	0.48	rgb(222,125,126)	1.9912	2,2
Lef1	Acp5	0.93107	50.48	0.483	rgb(222,125,126)	1.9912	2,2
Lef1	Mcoln2	-0.93107	50.48	-4.8E-01	rgb(112,153,235)	1.9912	2,2
Lef1	S1pr3	-0.93107	50.48	-4.8E-01	rgb(114,154,235)	1.9912	2,2
Maf	Ctla2b	0.93107	50.48	0.483	rgb(222,125,126)	1.9912	2,2
Msc	Prss30	0.93107	50.48	0.48	rgb(222,125,126)	1.9912	2,2
Myb	Nqo2	0.93107	50.48	0.48	rgb(222,125,126)	1.9912	2,2
Ncoa1	Tmem184b	0.93107	50.48	0.484	rgb(222,125,125)	1.9912	2,2
Ncoa3	Stat5b	0.93107	50.48	0.479	rgb(222,125,126)	1.9912	2,2
Nfkb2	Ankrd33b	0.93107	50.48	0.48	rgb(222,125,126)	1.9912	2,2
Nfkb2	Nfkbie	0.93107	50.48	0.479	rgb(222,125,126)	1.9912	2,2
Nfkb2	Selp	-0.93107	50.48	-4.8E-01	rgb(114,154,235)	1.9912	None
Otx1	Ehbp1	0.93107	50.48	0.483	rgb(222,125,126)	1.9912	2,2
Plagl1	Ikzf2	0.93107	50.48	0.478	rgb(222,126,127)	1.9912	2,2
Plagl1	Sema4c	0.93107	50.48	0.476	rgb(222,126,127)	1.9912	2,2
Pparg	Epas1	0.93107	50.48	0.482	rgb(222,125,126)	1.9912	2,2
Rbpj	Ikzf4	0.93107	50.48	0.478	rgb(222,126,127)	1.9912	2,2
Relb	Higd1a	-0.93107	50.48	-4.8E-01	rgb(113,154,235)	1.9912	2,2
Rxra	Ptpn11	0.93107	50.48	0.478	rgb(222,126,127)	1.9912	2,2
Six1	Cd200r4	0.93107	50.48	0.479	rgb(222,125,126)	1.9912	2,2
Smad4	Dctpp1	-0.93107	50.48	-4.8E-01	rgb(113,154,235)	1.9912	2,2
Sox5	Chm	0.93107	50.48	0.479	rgb(222,126,126)	1.9912	2,2
Sp4	Ccdc134	-0.93107	50.48	-4.8E-01	rgb(112,153,235)	1.9912	2,2
Srebf1	Slc2a1	0.93107	50.48	0.484	rgb(222,124,125)	1.9912	2,2
Srebf1	Trib3	0.93107	50.48	0.476	rgb(222,126,127)	1.9912	2,2
Tcf7l2	Inpp4b	-0.93107	50.48	-4.8E-01	rgb(113,154,235)	1.9912	2,2
Tef	Tnfsf8	0.93107	50.48	0.479	rgb(222,125,126)	1.9912	2,2
Trp53	Tcf7l2	0.93107	50.48	0.482	rgb(222,125,126)	1.9912	None
Vdr	Fbxo30	0.93107	50.48	0.475	rgb(222,126,127)	1.9912	2,2
Whsc1	C2cd3	0.93107	50.48	0.476	rgb(222,126,127)	1.9912	2,2
Zbtb17	Cln5	-0.93107	50.48	-4.8E-01	rgb(113,154,235)	1.9912	2,2
Zbtb5	Serpinf1	-0.93107	50.48	-4.8E-01	rgb(113,153,235)	1.9912	2,2
Zeb2	Ncs1	0.93107	50.48	0.478	rgb(222,126,127)	1.9912	2,2
Ahctf1	Smg5	0.93107	50.48	0.481	rgb(222,125,126)	1.9912	2,2
Ahrr	Gpr15	0.93107	50.48	0.479	rgb(222,125,126)	1.9912	2,2
Akna	Cep68	0.93107	50.48	0.481	rgb(222,125,126)	1.9912	2,2
Arid5a	Susd3	0.93107	50.48	0.478	rgb(222,126,127)	1.9912	2,2
Atmin	Gramd1b	0.93107	50.48	0.482	rgb(222,125,126)	1.9912	2,2
Batf	Cntnap1	-0.93107	50.48	-4.8E-01	rgb(113,154,235)	1.9912	2,2
Batf	Ikzf2	0.93107	50.48	0.481	rgb(222,125,126)	1.9912	2,2
Bbx	Exoc4	0.93107	50.48	0.482	rgb(222,125,126)	1.9912	2,2
Bhlhe40	Spire1	0.93107	50.48	0.483	rgb(222,125,126)	1.9912	2,2
Bhlhe40	Tg	0.93107	50.48	0.481	rgb(222,125,126)	1.9912	2,2
C030039L03Rik	Bcar1	0.93107	50.48	0.478	rgb(222,126,127)	1.9912	2,2
Cbx2	Ctnnal1	0.93107	50.48	0.478	rgb(222,126,127)	1.9912	2,2
Cenpb	Pfas	0.93107	50.48	0.482	rgb(222,125,126)	1.9912	2,2
Creb3l2	Pycr1	0.93107	50.48	0.482	rgb(222,125,126)	1.9912	2,2
Csrnp1	Arhgef10	0.93107	50.48	0.483	rgb(222,125,126)	1.9912	2,2
Csrnp1	Mxd1	0.93107	50.48	0.482	rgb(222,125,126)	1.9912	2,2
Hmgb1	Idi1	0.93107	50.48	0.478	rgb(222,126,127)	1.9912	2,2
Kdm5b	Ppap2c	0.93107	50.48	0.485	rgb(222,124,125)	1.9912	2,2
Kdm5b	Rasgef1b	-0.93107	50.48	-4.8E-01	rgb(112,153,235)	1.9912	2,2
Litaf	Cd84	0.93107	50.48	0.484	rgb(222,125,126)	1.9912	2,2
Mtf2	Psmd8	-0.93107	50.48	-4.8E-01	rgb(113,154,235)	1.9912	2,2
Naif1	Larp4b	0.93107	50.48	0.481	rgb(222,125,126)	1.9912	2,2
Nkx1-2	Lhpp	0.93107	50.48	0.482	rgb(222,125,126)	1.9912	2,2
Phf1	Znrf1	0.93107	50.48	0.483	rgb(222,125,126)	1.9912	2,2
Pou6f1	Myo1h	0.93107	50.48	0.478	rgb(222,126,127)	1.9912	2,2
Pou6f1	Ssh2	0.93107	50.48	0.484	rgb(222,125,126)	1.9912	2,2
Prrx1	Amotl2	0.93107	50.48	0.478	rgb(222,126,127)	1.9912	2,2
Rlf	Rgs11	0.93107	50.48	0.48	rgb(222,125,126)	1.9912	2,2
Scrt1	Slc41a2	0.93107	50.48	0.481	rgb(222,125,126)	1.9912	2,2
Sgsm2	Ckap4	0.93107	50.48	0.476	rgb(222,126,127)	1.9912	2,2
Six5	Slco4a1	0.93107	50.48	0.48	rgb(222,125,126)	1.9912	2,2
Vax2	Podnl1	0.93107	50.48	0.48	rgb(222,125,126)	1.9912	2,2
Zbtb10	Npas4	-0.93107	50.48	-4.8E-01	rgb(112,153,235)	1.9912	2,2
Zbtb4	Ppap2a	-0.93107	50.48	-4.8E-01	rgb(113,154,235)	1.9912	2,2
Zbtb4	Rgs14	0.93107	50.48	0.479	rgb(222,125,126)	1.9912	2,2
Zfp112	Krt17	0.93107	50.48	0.482	rgb(222,125,126)	1.9912	2,2
Zfp266	Ybey	0.93107	50.48	0.48	rgb(222,125,126)	1.9912	2,2
Zfp276	Ing2	-0.93107	50.48	-4.8E-01	rgb(113,154,235)	1.9912	2,2
Zfp354c	Acpp	0.93107	50.48	0.481	rgb(222,125,126)	1.9912	2,2
Zfp354c	Acvr1b	0.93107	50.48	0.48	rgb(222,125,126)	1.9912	2,2
Zfp365	Ccng1	0.93107	50.48	0.482	rgb(222,125,126)	1.9912	2,2
Zfp367	Cenpw	0.93107	50.48	0.478	rgb(222,126,127)	1.9912	2,2
Zfp467	Fes	-0.93107	50.48	-4.8E-01	rgb(114,154,235)	1.9912	2,2
Zfp473	Flot2	0.93107	50.48	0.477	rgb(222,126,127)	1.9912	2,2
Zfp513	Vdac1	-0.93107	50.48	-4.8E-01	rgb(113,154,235)	1.9912	2,2
Zfp52	Mpzl2	-0.93107	50.48	-4.8E-01	rgb(114,154,235)	1.9912	2,2
Zfp870	Fads2	0.93107	50.48	0.478	rgb(222,126,127)	1.9912	2,2
Zfp933	Reep3	0.93107	50.48	0.484	rgb(222,125,126)	1.9912	2,2
Zik1	Gatsl2	-0.93107	50.48	-4.8E-01	rgb(112,153,235)	1.9912	2,2
Ahr	Fam43a	-0.92925	50.47	-4.7E-01	rgb(115,155,235)	1.991	2,2
Atf3	Arsb	-0.92925	50.47	-4.7E-01	rgb(115,155,235)	1.991	2,2
Bcl6	Pgm2	-0.92925	50.47	-4.7E-01	rgb(115,155,235)	1.991	2,2
Cebpb	Aqp9	0.92925	50.47	0.467	rgb(222,128,129)	1.991	2,2
Cebpg	Gprc5a	0.92925	50.47	0.472	rgb(222,127,128)	1.991	2,2
Clock	2900026A02Rik	-0.92925	50.47	-4.7E-01	rgb(116,155,235)	1.991	2,2
Creb3l1	Mdn1	-0.92925	50.47	-4.7E-01	rgb(114,154,235)	1.991	2,2
Erg	Pten	-0.92925	50.47	-4.7E-01	rgb(115,155,235)	1.991	2,2
Ets2	Egln1	-0.92925	50.47	-4.7E-01	rgb(116,155,235)	1.991	2,2
Etv4	Slc7a3	0.92925	50.47	0.465	rgb(222,128,129)	1.991	2,2
Foxf2	Insig1	0.92925	50.47	0.474	rgb(222,126,127)	1.991	2,2
Gata1	Gadd45g	0.92925	50.47	0.471	rgb(222,127,128)	1.991	2,2
Gli3	Svep1	0.92925	50.47	0.466	rgb(222,128,129)	1.991	2,2
Hic1	Ggta1	0.92925	50.47	0.473	rgb(222,127,128)	1.991	2,2
Hif1a	Dock9	0.92925	50.47	0.471	rgb(222,127,128)	1.991	2,2
Hif3a	Hk1	0.92925	50.47	0.465	rgb(222,128,129)	1.991	2,2
Irf2	Runx2	0.92925	50.47	0.469	rgb(222,128,128)	1.991	2,2
Irf4	Cxxc5	-0.92925	50.47	-4.7E-01	rgb(116,156,235)	1.991	2,2
Irf4	Gprc5a	0.92925	50.47	0.47	rgb(222,127,128)	1.991	2,2
Irf5	Cttn	0.92925	50.47	0.47	rgb(222,127,128)	1.991	2,2
Klf13	Prr7	0.92925	50.47	0.474	rgb(222,126,127)	1.991	2,2
Maff	Ppm1d	-0.92925	50.47	-4.7E-01	rgb(116,155,235)	1.991	2,2
Msc	Penk	0.92925	50.47	0.474	rgb(222,127,128)	1.991	2,2
Mybl1	Gen1	0.92925	50.47	0.466	rgb(222,128,129)	1.991	2,2
Ncoa2	C1rl	-0.92925	50.47	-4.7E-01	rgb(116,155,235)	1.991	2,2
Nfatc4	Gpr68	0.92925	50.47	0.474	rgb(222,127,127)	1.991	2,2
Nfatc4	Slc22a2	0.92925	50.47	0.469	rgb(222,127,128)	1.991	2,2
Nfkb1	Spef2	-0.92925	50.47	-4.7E-01	rgb(116,156,235)	1.991	2,2
Nfkb1	Tnfrsf13c	0.92925	50.47	0.472	rgb(222,127,128)	1.991	None
Nfkb2	Exosc8	-0.92925	50.47	-4.7E-01	rgb(114,154,235)	1.991	2,2
Nr1h2	Nucks1	-0.92925	50.47	-4.7E-01	rgb(115,155,235)	1.991	2,2
Plagl1	Slc38a1	0.92925	50.47	0.47	rgb(222,127,128)	1.991	2,2
Plagl1	Zdhhc2	0.92925	50.47	0.468	rgb(222,128,129)	1.991	2,2
Runx2	Lgals3	0.92925	50.47	0.468	rgb(222,128,129)	1.991	None
Rxra	Myo18a	0.92925	50.47	0.471	rgb(222,127,128)	1.991	2,2
Sox5	Nr4a3	-0.92925	50.47	-4.7E-01	rgb(116,156,235)	1.991	2,2
Sp3	Prss12	0.92925	50.47	0.466	rgb(222,128,129)	1.991	2,2
Stat5b	Gramd1b	-0.92925	50.47	-4.7E-01	rgb(115,155,235)	1.991	2,2
Tcf4	Eif4e3	0.92925	50.47	0.474	rgb(222,126,127)	1.991	2,2
Tcf4	Spef2	0.92925	50.47	0.469	rgb(222,128,128)	1.991	2,2
Tead1	Sema6d	0.92925	50.47	0.469	rgb(222,127,128)	1.991	2,2
Tead1	Tln2	0.92925	50.47	0.468	rgb(222,128,129)	1.991	2,2
Thra	Galnt12	0.92925	50.47	0.473	rgb(222,127,128)	1.991	2,2
Tsc22d1	Rasgef1b	0.92925	50.47	0.465	rgb(222,128,129)	1.991	2,2
Twist1	Nrp1	0.92925	50.47	0.474	rgb(222,126,127)	1.991	2,2
Vdr	Ehbp1l1	0.92925	50.47	0.474	rgb(222,127,127)	1.991	2,2
Whsc1	Gen1	0.92925	50.47	0.469	rgb(222,127,128)	1.991	2,2
Zeb2	Serpine1	0.92925	50.47	0.466	rgb(222,128,129)	1.991	2,2
Zfhx3	Itsn1	0.92925	50.47	0.465	rgb(222,128,129)	1.991	2,2
AW146154	Zfp445	0.92925	50.47	0.469	rgb(222,127,128)	1.991	2,2
Ahctf1	Utp20	0.92925	50.47	0.474	rgb(222,126,127)	1.991	2,2
Akna	Proz	0.92925	50.47	0.474	rgb(222,127,128)	1.991	2,2
Ankzf1	Arid3a	0.92925	50.47	0.466	rgb(222,128,129)	1.991	2,2
Atf6b	Cisd3	-0.92925	50.47	-4.7E-01	rgb(115,155,235)	1.991	2,2
C030039L03Rik	Gck	0.92925	50.47	0.475	rgb(222,126,127)	1.991	2,2
Cenpb	Mafg	0.92925	50.47	0.467	rgb(222,128,129)	1.991	2,2
Creb3l2	Srgap3	0.92925	50.47	0.471	rgb(222,127,128)	1.991	2,2
Dzip1	Nsmaf	0.92925	50.47	0.467	rgb(222,128,129)	1.991	2,2
Foxp2	Afap1l2	0.92925	50.47	0.471	rgb(222,127,128)	1.991	2,2
Foxs1	Tmem176b	0.92925	50.47	0.473	rgb(222,127,128)	1.991	2,2
Hmgb3	Il9r	0.92925	50.47	0.469	rgb(222,127,128)	1.991	2,2
Homez	Irf5	0.92925	50.47	0.471	rgb(222,127,128)	1.991	2,2
Ikzf2	Fam81a	0.92925	50.47	0.465	rgb(222,128,129)	1.991	2,2
Ikzf2	Gm14446	0.92925	50.47	0.468	rgb(222,128,129)	1.991	2,2
Ikzf4	Bmp2k	0.92925	50.47	0.469	rgb(222,127,128)	1.991	2,2
L3mbtl3	Adamts6	0.92925	50.47	0.47	rgb(222,127,128)	1.991	2,2
L3mbtl3	Taf7	0.92925	50.47	0.467	rgb(222,128,129)	1.991	2,2
L3mbtl3	Vwa1	-0.92925	50.47	-4.7E-01	rgb(116,155,235)	1.991	2,2
Lhx6	Ism1	0.92925	50.47	0.467	rgb(222,128,129)	1.991	2,2
Mef2b	4930506M07Rik	-0.92925	50.47	-4.7E-01	rgb(116,155,235)	1.991	2,2
Meis3	Atad2b	-0.92925	50.47	-4.7E-01	rgb(115,155,235)	1.991	2,2
Npas4	Cnn2	0.92925	50.47	0.466	rgb(222,128,129)	1.991	2,2
Phf1	Rell1	0.92925	50.47	0.471	rgb(222,127,128)	1.991	2,2
Prdm2	Bcor	0.92925	50.47	0.472	rgb(222,127,128)	1.991	2,2
Six5	Arhgef17	0.92925	50.47	0.47	rgb(222,127,128)	1.991	2,2
Tfdp2	Appl2	0.92925	50.47	0.467	rgb(222,128,129)	1.991	2,2
Topors	Fam198b	0.92925	50.47	0.471	rgb(222,127,128)	1.991	2,2
Tshz2	Itga2	0.92925	50.47	0.472	rgb(222,127,128)	1.991	2,2
Vax2	Furin	0.92925	50.47	0.47	rgb(222,127,128)	1.991	2,2
Vax2	Rdh9	0.92925	50.47	0.471	rgb(222,127,128)	1.991	2,2
Vax2	Stard8	0.92925	50.47	0.473	rgb(222,127,128)	1.991	2,2
Zbtb3	Usp35	0.92925	50.47	0.467	rgb(222,128,129)	1.991	2,2
Zbtb46	Serpinb6b	0.92925	50.47	0.469	rgb(222,127,128)	1.991	2,2
Zfp111	Apbb1ip	-0.92925	50.47	-4.7E-01	rgb(115,155,235)	1.991	2,2
Zfp280d	Lgals1	-0.92925	50.47	-4.7E-01	rgb(116,155,235)	1.991	2,2
Zfp296	Helb	-0.92925	50.47	-4.7E-01	rgb(115,155,235)	1.991	2,2
Zfp35	Wdr82	0.92925	50.47	0.475	rgb(222,126,127)	1.991	2,2
Zfp365	Dcxr	0.92925	50.47	0.473	rgb(222,127,128)	1.991	2,2
Zfp365	Eda2r	0.92925	50.47	0.471	rgb(222,127,128)	1.991	2,2
Zfp367	Dars2	0.92925	50.47	0.475	rgb(222,126,127)	1.991	2,2
Zfp386	Emb	0.92925	50.47	0.468	rgb(222,128,128)	1.991	2,2
Zfp395	Wipf1	0.92925	50.47	0.471	rgb(222,127,128)	1.991	2,2
Zfp429	Dixdc1	-0.92925	50.47	-4.7E-01	rgb(115,155,235)	1.991	2,2
Zfp467	Acsbg1	-0.92925	50.47	-4.7E-01	rgb(114,154,235)	1.991	2,2
Zfp467	Hspg2	0.92925	50.47	0.47	rgb(222,127,128)	1.991	2,2
Zfp467	Itpka	0.92925	50.47	0.466	rgb(222,128,129)	1.991	2,2
Zfp513	Zfp408	0.92925	50.47	0.473	rgb(222,127,128)	1.991	2,2
Zfp52	Eml1	0.92925	50.47	0.467	rgb(222,128,129)	1.991	2,2
Zfp580	Psmd8	0.92925	50.47	0.466	rgb(222,128,129)	1.991	2,2
Zfp608	Havcr1	-0.92925	50.47	-4.7E-01	rgb(114,154,235)	1.991	2,2
Zfp707	Slc39a10	-0.92925	50.47	-4.7E-01	rgb(114,154,235)	1.991	2,2
Zfp750	1700007K13Rik	0.92925	50.47	0.468	rgb(222,128,129)	1.991	2,2
Zfp750	Urm1	0.92925	50.47	0.467	rgb(222,128,129)	1.991	2,2
Zfp770	Ccdc50	0.92925	50.47	0.471	rgb(222,127,128)	1.991	2,2
Zfp771	Tmem158	0.92925	50.47	0.473	rgb(222,127,128)	1.991	2,2
Zfp777	Cnnm3	0.92925	50.47	0.47	rgb(222,127,128)	1.991	2,2
Zfp787	Wwp1	-0.92925	50.47	-4.7E-01	rgb(115,155,235)	1.991	2,2
Zfp831	Ahdc1	0.92925	50.47	0.465	rgb(222,128,129)	1.991	2,2
Zfp831	Inpp4a	0.92925	50.47	0.471	rgb(222,127,128)	1.991	2,2
Zfp951	Guca1b	0.92925	50.47	0.468	rgb(222,128,129)	1.991	2,2
Zfp960	Glrp1	-0.92925	50.47	-4.7E-01	rgb(115,155,235)	1.991	2,2
Zfx	Cisd3	-0.92925	50.47	-4.7E-01	rgb(116,155,235)	1.991	2,2
Zmiz1	Apbb1ip	0.92925	50.47	0.466	rgb(222,128,129)	1.991	2,2
Arid3a	Ece1	0.92744	50.46	0.457	rgb(222,130,131)	1.9908	2,2
Arid3a	Ms4a4b	-0.92744	50.46	-4.6E-01	rgb(117,156,234)	1.9908	2,2
Atf5	0610007P14Rik	0.92744	50.46	0.461	rgb(222,129,130)	1.9908	2,2
Atf5	Ccdc107	0.92744	50.46	0.464	rgb(222,128,129)	1.9908	2,2
Atf6	Spire1	0.92744	50.46	0.456	rgb(222,130,131)	1.9908	2,2
Bach1	Epas1	0.92744	50.46	0.46	rgb(222,129,130)	1.9908	2,2
Cebpz	Dhx33	0.92744	50.46	0.459	rgb(222,129,130)	1.9908	2,2
Crem	Acad9	-0.92744	50.46	-4.6E-01	rgb(117,156,235)	1.9908	2,2
Crem	Galc	0.92744	50.46	0.455	rgb(222,130,131)	1.9908	2,2
E2f1	Dtl	0.92744	50.46	0.459	rgb(222,129,130)	1.9908	2,2
Elk3	1110007C09Rik	0.92744	50.46	0.457	rgb(222,130,131)	1.9908	2,2
Eomes	Trat1	0.92744	50.46	0.462	rgb(222,129,130)	1.9908	2,2
Epas1	Satb1	0.92744	50.46	0.463	rgb(222,129,130)	1.9908	2,2
Erg	Tg	0.92744	50.46	0.464	rgb(222,128,129)	1.9908	2,2
Ets1	Nlrc3	0.92744	50.46	0.464	rgb(222,128,129)	1.9908	2,2
Ets2	Btbd11	0.92744	50.46	0.456	rgb(222,130,131)	1.9908	2,2
Fosl2	Lrmp	-0.92744	50.46	-4.6E-01	rgb(117,156,234)	1.9908	2,2
Foxf2	Bcl6b	-0.92744	50.46	-4.6E-01	rgb(118,157,234)	1.9908	2,2
Foxf2	Ptprj	0.92744	50.46	0.456	rgb(222,130,131)	1.9908	2,2
Foxf2	Ripk1	0.92744	50.46	0.459	rgb(222,129,130)	1.9908	2,2
Foxo3	Abhd2	0.92744	50.46	0.456	rgb(222,130,131)	1.9908	2,2
Foxp3	Cd101	0.92744	50.46	0.457	rgb(222,130,131)	1.9908	2,2
Gata3	D630039A03Rik	0.92744	50.46	0.459	rgb(222,129,130)	1.9908	2,2
Gata3	Plag1	0.92744	50.46	0.456	rgb(222,130,131)	1.9908	2,2
Gfi1	Il21	0.92744	50.46	0.465	rgb(222,128,129)	1.9908	2,2
Hic1	Gfi1	0.92744	50.46	0.459	rgb(222,129,130)	1.9908	2,2
Hif3a	Myh10	0.92744	50.46	0.463	rgb(222,129,130)	1.9908	2,2
Hif3a	Nphp3	0.92744	50.46	0.457	rgb(222,130,131)	1.9908	2,2
Hif3a	Pygl	0.92744	50.46	0.462	rgb(222,129,130)	1.9908	2,2
Irf4	Lrrn3	-0.92744	50.46	-4.6E-01	rgb(116,156,235)	1.9908	2,2
Irf7	Trim12c	0.92744	50.46	0.464	rgb(222,128,129)	1.9908	2,2
Jun	Apol9b	0.92744	50.46	0.462	rgb(222,129,130)	1.9908	2,2
Klf4	Dusp14	0.92744	50.46	0.456	rgb(222,130,131)	1.9908	2,2
Klf8	Tspan17	0.92744	50.46	0.459	rgb(222,129,130)	1.9908	2,2
Lyl1	Rab19	0.92744	50.46	0.459	rgb(222,129,130)	1.9908	2,2
Maf	Emp1	0.92744	50.46	0.456	rgb(222,130,131)	1.9908	2,2
Maff	Casz1	0.92744	50.46	0.457	rgb(222,130,131)	1.9908	2,2
Msc	Klrk1	0.92744	50.46	0.459	rgb(222,129,130)	1.9908	2,2
Mxd1	Fastkd2	-0.92744	50.46	-4.6E-01	rgb(117,156,235)	1.9908	2,2
Myb	Stap1	0.92744	50.46	0.456	rgb(222,130,131)	1.9908	2,2
Mycn	Ndrg1	0.92744	50.46	0.462	rgb(222,129,130)	1.9908	None
Ncoa3	Lrp8	0.92744	50.46	0.459	rgb(222,129,130)	1.9908	2,2
Ncoa3	Trappc10	0.92744	50.46	0.462	rgb(222,129,130)	1.9908	2,2
Nfatc4	Zcchc12	0.92744	50.46	0.457	rgb(222,130,131)	1.9908	2,2
Nfatc4	Zscan29	0.92744	50.46	0.461	rgb(222,129,130)	1.9908	2,2
Nfe2l2	Gfod1	-0.92744	50.46	-4.6E-01	rgb(118,157,234)	1.9908	2,2
Nfkb2	Ets1	-0.92744	50.46	-4.6E-01	rgb(117,156,235)	1.9908	2,2
Nfkb2	Kif13b	0.92744	50.46	0.464	rgb(222,128,129)	1.9908	2,2
Plagl1	Dlk1	0.92744	50.46	0.455	rgb(222,130,131)	1.9908	2,2
Pou2af1	Fgf16	0.92744	50.46	0.464	rgb(222,128,129)	1.9908	2,2
Pou2af1	Sh3bp1	-0.92744	50.46	-4.6E-01	rgb(116,156,235)	1.9908	2,2
Pparg	Cacna1c	0.92744	50.46	0.458	rgb(222,130,131)	1.9908	2,2
Rbpj	Vdr	0.92744	50.46	0.458	rgb(222,129,130)	1.9908	2,2
Runx2	Basp1	0.92744	50.46	0.456	rgb(222,130,131)	1.9908	2,2
Satb1	Oxct1	-0.92744	50.46	-4.6E-01	rgb(117,156,234)	1.9908	2,2
Six1	Nrp2	0.92744	50.46	0.464	rgb(222,128,129)	1.9908	2,2
Stat1	Fas	0.92744	50.46	0.459	rgb(222,129,130)	1.9908	None
Stat4	Sema4c	0.92744	50.46	0.458	rgb(222,129,130)	1.9908	2,2
Stat5b	Usp22	0.92744	50.46	0.459	rgb(222,129,130)	1.9908	2,2
Tead1	Vim	0.92744	50.46	0.459	rgb(222,129,130)	1.9908	2,2
Trp53	E2f7	0.92744	50.46	0.455	rgb(222,130,131)	1.9908	None
Trp53	Rassf1	-0.92744	50.46	-4.6E-01	rgb(117,156,235)	1.9908	None
Trp73	Piga	-0.92744	50.46	-4.6E-01	rgb(116,156,235)	1.9908	2,2
Vdr	Camkk1	0.92744	50.46	0.464	rgb(222,128,129)	1.9908	2,2
Whsc1	Fam111a	0.92744	50.46	0.458	rgb(222,130,131)	1.9908	2,2
Xbp1	Bcl2a1d	-0.92744	50.46	-4.6E-01	rgb(118,157,234)	1.9908	2,2
Xbp1	Ptger4	0.92744	50.46	0.458	rgb(222,130,130)	1.9908	None
Zbtb17	Pank2	-0.92744	50.46	-4.6E-01	rgb(118,157,234)	1.9908	2,2
Zeb2	Srgap3	0.92744	50.46	0.459	rgb(222,129,130)	1.9908	2,2
Zeb2	Zscan21	-0.92744	50.46	-4.6E-01	rgb(117,156,235)	1.9908	2,2
Zhx2	Ctnnd1	-0.92744	50.46	-4.6E-01	rgb(117,156,234)	1.9908	2,2
Aebp2	Arhgef3	-0.92744	50.46	-4.6E-01	rgb(118,157,234)	1.9908	2,2
Ahrr	Cpox	0.92744	50.46	0.459	rgb(222,129,130)	1.9908	2,2
Ahrr	Klre1	0.92744	50.46	0.457	rgb(222,130,131)	1.9908	2,2
Ankzf1	3110057O12Rik	0.92744	50.46	0.464	rgb(222,128,129)	1.9908	2,2
Atmin	Litaf	0.92744	50.46	0.459	rgb(222,129,130)	1.9908	2,2
Batf	Cd47	-0.92744	50.46	-4.6E-01	rgb(117,156,235)	1.9908	2,2
Batf	Mpp2	0.92744	50.46	0.463	rgb(222,129,129)	1.9908	2,2
C030039L03Rik	Bnip3	0.92744	50.46	0.465	rgb(222,128,129)	1.9908	2,2
C030039L03Rik	Dnajc21	0.92744	50.46	0.459	rgb(222,129,130)	1.9908	2,2
Casz1	Dusp8	0.92744	50.46	0.459	rgb(222,129,130)	1.9908	2,2
Creb3l2	Egr3	-0.92744	50.46	-4.6E-01	rgb(117,156,235)	1.9908	2,2
Cux1	Unc93b1	-0.92744	50.46	-4.6E-01	rgb(117,156,234)	1.9908	2,2
Dzip1	Nlrc5	0.92744	50.46	0.456	rgb(222,130,131)	1.9908	2,2
Foxp2	Gpm6b	-0.92744	50.46	-4.6E-01	rgb(117,156,235)	1.9908	2,2
Hmga2	Aebp1	0.92744	50.46	0.455	rgb(222,130,131)	1.9908	2,2
Hmgb3	Pgs1	-0.92744	50.46	-4.6E-01	rgb(117,156,235)	1.9908	2,2
Ikzf2	Gucy2e	0.92744	50.46	0.464	rgb(222,128,129)	1.9908	2,2
Jazf1	Tnfsf9	0.92744	50.46	0.457	rgb(222,130,131)	1.9908	2,2
Mbnl2	Ccdc63	0.92744	50.46	0.458	rgb(222,129,130)	1.9908	2,2
Mbnl2	St8sia6	0.92744	50.46	0.457	rgb(222,130,131)	1.9908	2,2
Mxd3	Zranb3	0.92744	50.46	0.46	rgb(222,129,130)	1.9908	2,2
Osr2	H2-Eb1	0.92744	50.46	0.465	rgb(222,128,129)	1.9908	2,2
Ovol2	Wipi1	0.92744	50.46	0.457	rgb(222,130,131)	1.9908	2,2
Phf20	Tst	0.92744	50.46	0.46	rgb(222,129,130)	1.9908	2,2
Plscr1	Tmbim1	0.92744	50.46	0.463	rgb(222,129,130)	1.9908	2,2
Prrx1	Cxcl1	0.92744	50.46	0.465	rgb(222,128,129)	1.9908	2,2
Sgsm2	Ccrn4l	-0.92744	50.46	-4.6E-01	rgb(118,157,234)	1.9908	2,2
Sgsm2	Nsmaf	0.92744	50.46	0.463	rgb(222,129,129)	1.9908	2,2
Sp140	Hspa2	0.92744	50.46	0.46	rgb(222,129,130)	1.9908	2,2
Tmf1	Pik3ca	0.92744	50.46	0.458	rgb(222,129,130)	1.9908	2,2
Vax2	B3galt2	0.92744	50.46	0.461	rgb(222,129,130)	1.9908	2,2
Vax2	Ccl20	0.92744	50.46	0.458	rgb(222,130,131)	1.9908	2,2
Vax2	Il12rb1	0.92744	50.46	0.46	rgb(222,129,130)	1.9908	2,2
Vax2	Nebl	0.92744	50.46	0.458	rgb(222,129,130)	1.9908	2,2
Zbed3	Il10	0.92744	50.46	0.458	rgb(222,129,130)	1.9908	2,2
Zbtb32	Sox5	0.92744	50.46	0.464	rgb(222,128,129)	1.9908	2,2
Zbtb38	Ppp2r5b	0.92744	50.46	0.457	rgb(222,130,131)	1.9908	2,2
Zfp120	Asnsd1	0.92744	50.46	0.46	rgb(222,129,130)	1.9908	2,2
Zfp2	Ehbp1	0.92744	50.46	0.461	rgb(222,129,130)	1.9908	2,2
Zfp219	Lad1	0.92744	50.46	0.457	rgb(222,130,131)	1.9908	2,2
Zfp26	Rbm15	0.92744	50.46	0.455	rgb(222,130,131)	1.9908	2,2
Zfp28	Kcnip2	0.92744	50.46	0.455	rgb(222,130,131)	1.9908	2,2
Zfp385a	Phlda3	0.92744	50.46	0.458	rgb(222,129,130)	1.9908	2,2
Zfp429	Klrd1	0.92744	50.46	0.457	rgb(222,130,131)	1.9908	2,2
Zfp467	Sytl3	-0.92744	50.46	-4.6E-01	rgb(117,156,235)	1.9908	2,2
Zfp473	D830046C22Rik	0.92744	50.46	0.465	rgb(222,128,129)	1.9908	2,2
Zfp473	Rtkn2	0.92744	50.46	0.455	rgb(222,130,131)	1.9908	2,2
Zfp473	Stat2	0.92744	50.46	0.46	rgb(222,129,130)	1.9908	2,2
Zfp511	Mina	0.92744	50.46	0.46	rgb(222,129,130)	1.9908	2,2
Zfp524	Rpl14	0.92744	50.46	0.463	rgb(222,129,130)	1.9908	2,2
Zfp524	Uqcrq	0.92744	50.46	0.455	rgb(222,130,131)	1.9908	2,2
Zfp579	Gabbr1	0.92744	50.46	0.458	rgb(222,130,130)	1.9908	2,2
Zfp64	Rbm15	0.92744	50.46	0.462	rgb(222,129,130)	1.9908	2,2
Zfp866	Mgat4b	-0.92744	50.46	-4.6E-01	rgb(118,156,234)	1.9908	2,2
Zfp91	Ndrg2	-0.92744	50.46	-4.6E-01	rgb(117,156,235)	1.9908	2,2
Zfp956	Adrb2	0.92744	50.46	0.456	rgb(222,130,131)	1.9908	2,2
Zfp960	Dock1	0.92744	50.46	0.459	rgb(222,129,130)	1.9908	2,2
Zmiz1	Sco1	-0.92744	50.46	-4.6E-01	rgb(117,156,235)	1.9908	2,2
Arid3a	Bcl2l2	0.92563	50.45	0.448	rgb(222,131,132)	1.9906	2,2
Atf6	Ncs1	0.92563	50.45	0.452	rgb(222,131,132)	1.9906	2,2
Bcl11b	Notch1	0.92563	50.45	0.449	rgb(222,131,132)	1.9906	2,2
Cebpg	Ercc5	-0.92563	50.45	-4.5E-01	rgb(120,158,234)	1.9906	None
Cebpg	Tm9sf4	-0.92563	50.45	-4.5E-01	rgb(119,157,234)	1.9906	2,2
Ddit3	Nupr1	0.92563	50.45	0.453	rgb(222,131,131)	1.9906	2,2
Elk3	Ckap4	0.92563	50.45	0.453	rgb(222,130,131)	1.9906	2,2
Elk3	Stk38l	0.92563	50.45	0.454	rgb(222,130,131)	1.9906	2,2
Epas1	Ccbl2	-0.92563	50.45	-4.5E-01	rgb(118,157,234)	1.9906	2,2
Epas1	Myo6	0.92563	50.45	0.45	rgb(222,131,132)	1.9906	2,2
Erg	C920009B18Rik	-0.92563	50.45	-4.5E-01	rgb(119,157,234)	1.9906	2,2
Ets1	Plcg1	0.92563	50.45	0.448	rgb(222,131,132)	1.9906	2,2
Etv4	Slc39a10	0.92563	50.45	0.451	rgb(222,131,132)	1.9906	2,2
Etv5	Pacsin1	-0.92563	50.45	-4.5E-01	rgb(119,157,234)	1.9906	2,2
Foxf2	Foxq1	0.92563	50.45	0.452	rgb(222,131,132)	1.9906	2,2
Foxp3	Gpr83	0.92563	50.45	0.446	rgb(222,132,133)	1.9906	2,2
Gfi1	Enpp4	0.92563	50.45	0.454	rgb(222,130,131)	1.9906	2,2
Gli3	9430020K01Rik	0.92563	50.45	0.454	rgb(222,130,131)	1.9906	2,2
Hes1	Fam43a	0.92563	50.45	0.455	rgb(222,130,131)	1.9906	2,2
Hic1	Cttn	0.92563	50.45	0.448	rgb(222,131,132)	1.9906	2,2
Hif1a	Dach2	0.92563	50.45	0.453	rgb(222,131,131)	1.9906	2,2
Irf4	Angpt1	-0.92563	50.45	-4.5E-01	rgb(119,157,234)	1.9906	2,2
Irf4	Trpm1	-0.92563	50.45	-4.5E-01	rgb(119,157,234)	1.9906	2,2
Irf4	Ust	0.92563	50.45	0.454	rgb(222,130,131)	1.9906	2,2
Irf5	Abhd4	0.92563	50.45	0.445	rgb(222,132,133)	1.9906	2,2
Irf5	Cacna1s	0.92563	50.45	0.453	rgb(222,130,131)	1.9906	2,2
Irf5	Phldb1	0.92563	50.45	0.45	rgb(222,131,132)	1.9906	2,2
Irf7	Isg20	0.92563	50.45	0.451	rgb(222,131,132)	1.9906	2,2
Irf7	Oas1c	0.92563	50.45	0.453	rgb(222,131,131)	1.9906	2,2
Jun	Fam129b	0.92563	50.45	0.451	rgb(222,131,132)	1.9906	2,2
Klf13	Fam189b	0.92563	50.45	0.454	rgb(222,130,131)	1.9906	2,2
Klf13	Rcan3	0.92563	50.45	0.45	rgb(222,131,132)	1.9906	2,2
Klf2	Per2	0.92563	50.45	0.454	rgb(222,130,131)	1.9906	2,2
Klf6	Lgals1	0.92563	50.45	0.447	rgb(222,132,132)	1.9906	2,2
Lef1	Tgfbr3	0.92563	50.45	0.445	rgb(222,132,133)	1.9906	2,2
Lef1	Zfp36l2	0.92563	50.45	0.453	rgb(222,131,131)	1.9906	2,2
Mafg	Cd109	-0.92563	50.45	-4.5E-01	rgb(120,158,234)	1.9906	2,2
Nfatc1	Egr3	0.92563	50.45	0.454	rgb(222,130,131)	1.9906	None
Nfkb1	S100a6	-0.92563	50.45	-4.5E-01	rgb(120,158,234)	1.9906	None
Nr4a2	Bcl2a1d	0.92563	50.45	0.452	rgb(222,131,132)	1.9906	2,2
Nr4a2	Synj1	0.92563	50.45	0.447	rgb(222,132,133)	1.9906	2,2
Otx1	Rimklb	0.92563	50.45	0.451	rgb(222,131,132)	1.9906	2,2
Plagl2	Tulp3	0.92563	50.45	0.448	rgb(222,131,132)	1.9906	2,2
Pou2af1	P2ry2	0.92563	50.45	0.447	rgb(222,132,133)	1.9906	2,2
Rbpj	Inhba	0.92563	50.45	0.448	rgb(222,131,132)	1.9906	2,2
Rel	Arid5a	-0.92563	50.45	-4.5E-01	rgb(120,158,234)	1.9906	2,2
Rreb1	Rfx7	0.92563	50.45	0.449	rgb(222,131,132)	1.9906	2,2
Runx3	Ipmk	0.92563	50.45	0.451	rgb(222,131,132)	1.9906	2,2
Rxra	Bcam	0.92563	50.45	0.451	rgb(222,131,132)	1.9906	2,2
Smad4	Tnc	-0.92563	50.45	-4.5E-01	rgb(119,157,234)	1.9906	None
Tbx21	Clic4	0.92563	50.45	0.45	rgb(222,131,132)	1.9906	2,2
Tcf4	Dmxl2	0.92563	50.45	0.449	rgb(222,131,132)	1.9906	2,2
Trp53	Ercc5	-0.92563	50.45	-4.5E-01	rgb(119,157,234)	1.9906	2,2
Trp53	Tnfrsf10b	0.92563	50.45	0.455	rgb(222,130,131)	1.9906	None
Vdr	Galm	0.92563	50.45	0.452	rgb(222,131,131)	1.9906	2,2
Xbp1	Fau	-0.92563	50.45	-4.5E-01	rgb(119,157,234)	1.9906	2,2
Zbtb17	Kctd6	-0.92563	50.45	-4.5E-01	rgb(119,157,234)	1.9906	2,2
Akna	Ms4a6c	0.92563	50.45	0.452	rgb(222,131,132)	1.9906	2,2
Batf	Trim36	0.92563	50.45	0.453	rgb(222,130,131)	1.9906	2,2
Bcl6b	Tigit	0.92563	50.45	0.448	rgb(222,131,132)	1.9906	2,2
Bhlhe40	Ctnna1	0.92563	50.45	0.452	rgb(222,131,132)	1.9906	2,2
Cdc5l	Nefh	0.92563	50.45	0.45	rgb(222,131,132)	1.9906	2,2
Cenpb	Tnk2	0.92563	50.45	0.453	rgb(222,130,131)	1.9906	2,2
Creb3l2	Numbl	0.92563	50.45	0.448	rgb(222,131,132)	1.9906	2,2
Cux1	Rgs19	0.92563	50.45	0.448	rgb(222,131,132)	1.9906	2,2
Drap1	Ptprcap	0.92563	50.45	0.447	rgb(222,132,133)	1.9906	2,2
Foxp1	Adam9	-0.92563	50.45	-4.5E-01	rgb(119,157,234)	1.9906	2,2
Foxs1	Tmem176a	0.92563	50.45	0.452	rgb(222,131,131)	1.9906	2,2
Foxs1	Tnfrsf25	0.92563	50.45	0.451	rgb(222,131,132)	1.9906	2,2
Glis1	Acot12	0.92563	50.45	0.448	rgb(222,131,132)	1.9906	2,2
Glis2	Atp10d	-0.92563	50.45	-4.5E-01	rgb(119,158,234)	1.9906	2,2
Hmgb3	Ticam2	0.92563	50.45	0.445	rgb(222,132,133)	1.9906	2,2
Ikzf2	Gja1	-0.92563	50.45	-4.5E-01	rgb(119,157,234)	1.9906	2,2
Ikzf2	Gucy1b3	0.92563	50.45	0.453	rgb(222,130,131)	1.9906	2,2
Ikzf2	Irf4	-0.92563	50.45	-4.5E-01	rgb(119,158,234)	1.9906	2,2
Ikzf2	Myo1e	0.92563	50.45	0.446	rgb(222,132,133)	1.9906	2,2
Jazf1	Mid2	0.92563	50.45	0.453	rgb(222,130,131)	1.9906	2,2
Kdm2b	Dnmt3a	0.92563	50.45	0.448	rgb(222,131,132)	1.9906	2,2
L3mbtl3	Dpy19l3	-0.92563	50.45	-4.5E-01	rgb(120,158,234)	1.9906	2,2
Lin54	Cep76	0.92563	50.45	0.451	rgb(222,131,132)	1.9906	2,2
Litaf	Inpp1	0.92563	50.45	0.451	rgb(222,131,132)	1.9906	2,2
Litaf	Slamf7	0.92563	50.45	0.447	rgb(222,132,133)	1.9906	2,2
Litaf	Tfpi	-0.92563	50.45	-4.5E-01	rgb(118,157,234)	1.9906	2,2
Mtf2	Mt1	-0.92563	50.45	-4.5E-01	rgb(119,157,234)	1.9906	2,2
Mypop	Gm6548	-0.92563	50.45	-4.5E-01	rgb(119,158,234)	1.9906	2,2
Nkx1-2	Pappa2	0.92563	50.45	0.453	rgb(222,131,131)	1.9906	2,2
Ovol1	Slc2a3	0.92563	50.45	0.455	rgb(222,130,131)	1.9906	2,2
Phf20	Zdhhc18	0.92563	50.45	0.455	rgb(222,130,131)	1.9906	2,2
Pou6f1	Calcrl	-0.92563	50.45	-4.5E-01	rgb(120,158,234)	1.9906	2,2
Rbck1	Ears2	0.92563	50.45	0.454	rgb(222,130,131)	1.9906	2,2
Scml4	Epsti1	0.92563	50.45	0.448	rgb(222,131,132)	1.9906	2,2
Sgsm2	Lgals1	-0.92563	50.45	-4.5E-01	rgb(120,158,234)	1.9906	2,2
Sgsm2	Thoc3	-0.92563	50.45	-4.5E-01	rgb(118,157,234)	1.9906	2,2
Six5	Thap4	0.92563	50.45	0.45	rgb(222,131,132)	1.9906	2,2
Snai3	Cd93	0.92563	50.45	0.453	rgb(222,130,131)	1.9906	2,2
Son	Ccdc107	-0.92563	50.45	-4.5E-01	rgb(120,158,234)	1.9906	2,2
Sox21	Ina	0.92563	50.45	0.448	rgb(222,131,132)	1.9906	2,2
St18	Cd180	0.92563	50.45	0.452	rgb(222,131,132)	1.9906	2,2
Tcf7l1	Clip3	0.92563	50.45	0.449	rgb(222,131,132)	1.9906	2,2
Tet2	Gprin3	0.92563	50.45	0.45	rgb(222,131,132)	1.9906	2,2
Tfdp2	Mfsd2a	-0.92563	50.45	-4.5E-01	rgb(119,158,234)	1.9906	2,2
Tfdp2	Rabggta	-0.92563	50.45	-4.5E-01	rgb(119,157,234)	1.9906	2,2
Thap3	Cox7a2l	0.92563	50.45	0.45	rgb(222,131,132)	1.9906	2,2
Tulp3	Egln3	0.92563	50.45	0.451	rgb(222,131,132)	1.9906	2,2
Vax2	Gja5	0.92563	50.45	0.453	rgb(222,130,131)	1.9906	2,2
Zbtb1	Aff3	0.92563	50.45	0.452	rgb(222,131,131)	1.9906	2,2
Zbtb1	Gramd1b	0.92563	50.45	0.451	rgb(222,131,132)	1.9906	2,2
Zbtb34	AI506816	0.92563	50.45	0.45	rgb(222,131,132)	1.9906	2,2
Zbtb4	Ncoa1	0.92563	50.45	0.445	rgb(222,132,133)	1.9906	2,2
Zbtb7c	Pvt1	0.92563	50.45	0.448	rgb(222,132,132)	1.9906	2,2
Zfp146	Batf3	-0.92563	50.45	-4.5E-01	rgb(118,157,234)	1.9906	2,2
Zfp277	Exosc8	0.92563	50.45	0.448	rgb(222,131,132)	1.9906	2,2
Zfp280b	Itpr1	0.92563	50.45	0.452	rgb(222,131,131)	1.9906	2,2
Zfp354c	Nphp3	0.92563	50.45	0.451	rgb(222,131,132)	1.9906	2,2
Zfp367	Rxra	0.92563	50.45	0.446	rgb(222,132,133)	1.9906	2,2
Zfp398	Dnmt3b	0.92563	50.45	0.448	rgb(222,131,132)	1.9906	2,2
Zfp429	Nfe2l2	0.92563	50.45	0.453	rgb(222,130,131)	1.9906	2,2
Zfp429	Slc27a4	-0.92563	50.45	-4.5E-01	rgb(119,157,234)	1.9906	2,2
Zfp467	Olfml2a	0.92563	50.45	0.45	rgb(222,131,132)	1.9906	2,2
Zfp473	Rps6ka3	0.92563	50.45	0.453	rgb(222,130,131)	1.9906	2,2
Zfp473	Skap2	0.92563	50.45	0.446	rgb(222,132,133)	1.9906	2,2
Zfp516	Sv2c	0.92563	50.45	0.446	rgb(222,132,133)	1.9906	2,2
Zfp629	Atf6	0.92563	50.45	0.448	rgb(222,131,132)	1.9906	2,2
Zfp64	Erap1	-0.92563	50.45	-4.5E-01	rgb(119,157,234)	1.9906	2,2
Zfp667	Egr3	-0.92563	50.45	-4.5E-01	rgb(120,158,234)	1.9906	2,2
Zfp719	Trmt11	0.92563	50.45	0.447	rgb(222,132,133)	1.9906	2,2
Zfp750	Vcan	0.92563	50.45	0.449	rgb(222,131,132)	1.9906	2,2
Zfp777	Blvrb	-0.92563	50.45	-4.5E-01	rgb(119,157,234)	1.9906	2,2
Zfp868	Bex1	0.92563	50.45	0.453	rgb(222,130,131)	1.9906	2,2
Zfp960	Emilin1	-0.92563	50.45	-4.5E-01	rgb(120,158,234)	1.9906	2,2
Zfp961	Dirc2	-0.92563	50.45	-4.5E-01	rgb(120,158,234)	1.9906	2,2
Zkscan17	Icam2	-0.92563	50.45	-4.5E-01	rgb(120,158,234)	1.9906	2,2
Ar	Zfp467	0.92381	50.44	0.444	rgb(222,132,133)	1.9904	2,2
Arid3a	Itm2a	-0.92381	50.44	-4.4E-01	rgb(121,159,234)	1.9904	2,2
Arntl2	Serpinb9b	0.92381	50.44	0.439	rgb(222,133,134)	1.9904	2,2
Atf3	Atp11a	0.92381	50.44	0.439	rgb(222,133,134)	1.9904	2,2
Atf6	Ncoa1	0.92381	50.44	0.445	rgb(222,132,133)	1.9904	2,2
Cebpb	Whamm	0.92381	50.44	0.444	rgb(222,132,133)	1.9904	2,2
Ebf1	Upp1	0.92381	50.44	0.44	rgb(222,133,134)	1.9904	2,2
Egr1	Zfp36l1	0.92381	50.44	0.44	rgb(222,133,134)	1.9904	2,2
Egr2	Pten	-0.92381	50.44	-4.4E-01	rgb(121,159,234)	1.9904	2,2
Epas1	Inpp5a	0.92381	50.44	0.444	rgb(222,132,133)	1.9904	2,2
Etv4	Aldh1l2	0.92381	50.44	0.44	rgb(222,133,134)	1.9904	2,2
Etv5	Zswim4	0.92381	50.44	0.441	rgb(222,133,134)	1.9904	2,2
Fos	Gm6225	0.92381	50.44	0.441	rgb(222,133,134)	1.9904	2,2
Foxf2	Ndrg4	0.92381	50.44	0.44	rgb(222,133,134)	1.9904	2,2
Foxo3	Exoc4	0.92381	50.44	0.442	rgb(222,133,133)	1.9904	2,2
Gata3	Grap	0.92381	50.44	0.437	rgb(222,133,134)	1.9904	2,2
Gata3	Hif1a	-0.92381	50.44	-4.4E-01	rgb(122,159,234)	1.9904	2,2
Gfi1	Jak2	0.92381	50.44	0.44	rgb(222,133,134)	1.9904	2,2
Gfi1	Rassf3	-0.92381	50.44	-4.4E-01	rgb(121,159,234)	1.9904	2,2
Gli3	Trim9	0.92381	50.44	0.441	rgb(222,133,134)	1.9904	2,2
Gzf1	Atmin	0.92381	50.44	0.439	rgb(222,133,134)	1.9904	2,2
Hif1a	Satb1	0.92381	50.44	0.44	rgb(222,133,134)	1.9904	2,2
Hlx	Sdc1	0.92381	50.44	0.435	rgb(222,134,135)	1.9904	2,2
Hsf1	S100a1	-0.92381	50.44	-4.4E-01	rgb(121,159,234)	1.9904	2,2
Irf4	Hdac9	-0.92381	50.44	-4.4E-01	rgb(122,159,234)	1.9904	2,2
Irf4	Herc6	-0.92381	50.44	-4.4E-01	rgb(122,159,234)	1.9904	2,2
Irf4	Siglec15	-0.92381	50.44	-4.4E-01	rgb(122,159,234)	1.9904	2,2
Jun	1600014C10Rik	0.92381	50.44	0.438	rgb(222,133,134)	1.9904	2,2
Jun	Nfkb2	0.92381	50.44	0.445	rgb(222,132,133)	1.9904	None
Jund	Rgs19	-0.92381	50.44	-4.4E-01	rgb(122,159,234)	1.9904	2,2
Klf2	Cep76	-0.92381	50.44	-4.4E-01	rgb(122,159,234)	1.9904	2,2
Klf2	Kcna3	-0.92381	50.44	-4.4E-01	rgb(121,159,234)	1.9904	2,2
Lef1	5330426P16Rik	0.92381	50.44	0.442	rgb(222,133,134)	1.9904	2,2
Maff	Snapc1	0.92381	50.44	0.436	rgb(222,134,135)	1.9904	2,2
Mafg	Sh3kbp1	-0.92381	50.44	-4.4E-01	rgb(121,158,234)	1.9904	2,2
Mxd4	Ypel5	0.92381	50.44	0.438	rgb(222,133,134)	1.9904	2,2
Myb	Sesn1	0.92381	50.44	0.438	rgb(222,133,134)	1.9904	2,2
Mycn	Ninl	0.92381	50.44	0.442	rgb(222,132,133)	1.9904	2,2
Ncoa1	Csnk1e	0.92381	50.44	0.443	rgb(222,132,133)	1.9904	2,2
Ncoa1	Myh3	0.92381	50.44	0.437	rgb(222,134,134)	1.9904	2,2
Ncoa1	Wdfy2	0.92381	50.44	0.439	rgb(222,133,134)	1.9904	2,2
Ncoa2	P4hb	-0.92381	50.44	-4.4E-01	rgb(121,159,234)	1.9904	2,2
Ncoa3	Npas2	0.92381	50.44	0.44	rgb(222,133,134)	1.9904	None
Ncoa3	Spin4	-0.92381	50.44	-4.4E-01	rgb(121,159,234)	1.9904	2,2
Nfatc1	Ermn	-0.92381	50.44	-4.4E-01	rgb(121,159,234)	1.9904	2,2
Nfil3	Tiparp	0.92381	50.44	0.442	rgb(222,133,133)	1.9904	2,2
Nfkb1	Irf4	0.92381	50.44	0.438	rgb(222,133,134)	1.9904	None
Nfkb2	Dusp14	0.92381	50.44	0.439	rgb(222,133,134)	1.9904	2,2
Nfkb2	Fam49b	-0.92381	50.44	-4.4E-01	rgb(121,158,234)	1.9904	2,2
Nfkb2	Tmem120b	0.92381	50.44	0.437	rgb(222,134,134)	1.9904	2,2
Nkx3-1	Asb16	0.92381	50.44	0.44	rgb(222,133,134)	1.9904	2,2
Npas2	Atp11a	0.92381	50.44	0.438	rgb(222,133,134)	1.9904	2,2
Npas2	Slc43a2	0.92381	50.44	0.439	rgb(222,133,134)	1.9904	2,2
Nr4a2	Gpr65	0.92381	50.44	0.443	rgb(222,132,133)	1.9904	2,2
Nr4a3	Eno3	0.92381	50.44	0.437	rgb(222,134,134)	1.9904	2,2
Plagl1	Adora2a	0.92381	50.44	0.435	rgb(222,134,135)	1.9904	2,2
Plagl1	Slc16a6	0.92381	50.44	0.439	rgb(222,133,134)	1.9904	2,2
Plagl1	Tmc6	-0.92381	50.44	-4.4E-01	rgb(122,159,234)	1.9904	2,2
Rarg	Dnajc21	-0.92381	50.44	-4.4E-01	rgb(121,159,234)	1.9904	2,2
Rbpj	Pten	-0.92381	50.44	-4.4E-01	rgb(121,159,234)	1.9904	None
Relb	Apitd1	-0.92381	50.44	-4.4E-01	rgb(122,159,234)	1.9904	2,2
Rest	Kdelc1	-0.92381	50.44	-4.4E-01	rgb(121,159,234)	1.9904	2,2
Runx1	Cd74	-0.92381	50.44	-4.4E-01	rgb(121,158,234)	1.9904	2,2
Runx3	Ephx1	-0.92381	50.44	-4.4E-01	rgb(122,159,234)	1.9904	2,2
Runx3	Foxo1	0.92381	50.44	0.441	rgb(222,133,134)	1.9904	2,2
Skil	Tgfbr1	0.92381	50.44	0.442	rgb(222,133,133)	1.9904	2,2
Smad3	Lpxn	0.92381	50.44	0.445	rgb(222,132,133)	1.9904	2,2
Smad4	Marcksl1	-0.92381	50.44	-4.4E-01	rgb(121,158,234)	1.9904	2,2
Sp3	Uqcrq	-0.92381	50.44	-4.4E-01	rgb(121,159,234)	1.9904	2,2
Sp4	Kdelc1	-0.92381	50.44	-4.4E-01	rgb(121,158,234)	1.9904	2,2
Sp4	Srsf12	0.92381	50.44	0.436	rgb(222,134,135)	1.9904	2,2
Spib	Snx11	0.92381	50.44	0.441	rgb(222,133,134)	1.9904	2,2
Stat1	Fgf2	-0.92381	50.44	-4.4E-01	rgb(121,158,234)	1.9904	None
Tead1	Btbd3	0.92381	50.44	0.442	rgb(222,133,134)	1.9904	2,2
Tead1	Nav2	0.92381	50.44	0.436	rgb(222,134,135)	1.9904	2,2
Trerf1	Tmem176b	0.92381	50.44	0.439	rgb(222,133,134)	1.9904	2,2
Trp53	Cables1	-0.92381	50.44	-4.4E-01	rgb(120,158,234)	1.9904	None
Twist1	Slit3	0.92381	50.44	0.444	rgb(222,132,133)	1.9904	2,2
Xbp1	Nucks1	-0.92381	50.44	-4.4E-01	rgb(121,158,234)	1.9904	2,2
Zbtb17	Adck1	0.92381	50.44	0.442	rgb(222,133,133)	1.9904	2,2
Ankzf1	Kiss1r	0.92381	50.44	0.439	rgb(222,133,134)	1.9904	2,2
Ankzf1	Wdr54	0.92381	50.44	0.443	rgb(222,132,133)	1.9904	2,2
Batf	Ptger4	0.92381	50.44	0.444	rgb(222,132,133)	1.9904	2,2
Batf	Slamf9	-0.92381	50.44	-4.4E-01	rgb(121,159,234)	1.9904	2,2
Bhlhe40	Hk2	0.92381	50.44	0.436	rgb(222,134,135)	1.9904	2,2
Cbx2	Cdc25b	0.92381	50.44	0.44	rgb(222,133,134)	1.9904	2,2
Cenpt	Pld2	0.92381	50.44	0.442	rgb(222,133,133)	1.9904	2,2
Creb3l2	Cdk5r1	-0.92381	50.44	-4.4E-01	rgb(121,158,234)	1.9904	2,2
Creb3l2	Rbmx	-0.92381	50.44	-4.4E-01	rgb(121,159,234)	1.9904	2,2
Creb3l2	Zswim4	0.92381	50.44	0.443	rgb(222,132,133)	1.9904	2,2
Cux1	Nxn	-0.92381	50.44	-4.4E-01	rgb(121,159,234)	1.9904	2,2
Esrra	Zswim4	0.92381	50.44	0.439	rgb(222,133,134)	1.9904	2,2
Fbxl19	Cln5	-0.92381	50.44	-4.4E-01	rgb(122,159,234)	1.9904	2,2
Hes5	BC018473	0.92381	50.44	0.438	rgb(222,133,134)	1.9904	2,2
Hmgb3	1190005I06Rik	0.92381	50.44	0.445	rgb(222,132,133)	1.9904	2,2
Ikzf2	Cnnm3	0.92381	50.44	0.441	rgb(222,133,134)	1.9904	2,2
Ikzf2	Plagl1	0.92381	50.44	0.436	rgb(222,134,135)	1.9904	2,2
Ikzf4	Nlrc3	0.92381	50.44	0.441	rgb(222,133,134)	1.9904	2,2
Kdm2b	5730508B09Rik	-0.92381	50.44	-4.4E-01	rgb(121,159,234)	1.9904	2,2
Kdm2b	Abi3	-0.92381	50.44	-4.4E-01	rgb(122,159,234)	1.9904	2,2
Kdm2b	Aim1	-0.92381	50.44	-4.4E-01	rgb(122,159,234)	1.9904	2,2
Kdm2b	Plekhf2	-0.92381	50.44	-4.4E-01	rgb(121,159,234)	1.9904	2,2
Kdm5b	Ndrg1	0.92381	50.44	0.442	rgb(222,133,133)	1.9904	2,2
Lin54	Sptlc1	-0.92381	50.44	-4.4E-01	rgb(121,159,234)	1.9904	2,2
Litaf	Ccl4	0.92381	50.44	0.437	rgb(222,134,134)	1.9904	2,2
Litaf	Chn2	0.92381	50.44	0.436	rgb(222,134,135)	1.9904	2,2
Litaf	Fasl	0.92381	50.44	0.445	rgb(222,132,133)	1.9904	2,2
Mbnl2	Dirc2	0.92381	50.44	0.438	rgb(222,133,134)	1.9904	2,2
Phf20	Fyco1	0.92381	50.44	0.437	rgb(222,134,134)	1.9904	2,2
Six5	Btla	0.92381	50.44	0.443	rgb(222,132,133)	1.9904	2,2
Six5	Tex15	0.92381	50.44	0.438	rgb(222,133,134)	1.9904	2,2
Sox13	Ada	0.92381	50.44	0.442	rgb(222,133,133)	1.9904	2,2
Thap1	Pacs1	-0.92381	50.44	-4.4E-01	rgb(122,159,234)	1.9904	2,2
Tigd2	Gprin3	0.92381	50.44	0.439	rgb(222,133,134)	1.9904	2,2
Tigd2	Mcm9	-0.92381	50.44	-4.4E-01	rgb(121,159,234)	1.9904	2,2
Tulp3	Creb3l2	0.92381	50.44	0.438	rgb(222,133,134)	1.9904	2,2
Vax2	Adam12	0.92381	50.44	0.438	rgb(222,133,134)	1.9904	2,2
Vax2	Slc9a9	0.92381	50.44	0.443	rgb(222,132,133)	1.9904	2,2
Zbtb10	Ifit1	0.92381	50.44	0.444	rgb(222,132,133)	1.9904	2,2
Zbtb32	Irf5	0.92381	50.44	0.436	rgb(222,134,135)	1.9904	2,2
Zbtb38	Abhd4	0.92381	50.44	0.437	rgb(222,133,134)	1.9904	2,2
Zbtb46	Tmem120b	0.92381	50.44	0.445	rgb(222,132,133)	1.9904	2,2
Zfp112	1190002N15Rik	-0.92381	50.44	-4.4E-01	rgb(121,158,234)	1.9904	2,2
Zfp276	Sugt1	-0.92381	50.44	-4.4E-01	rgb(122,159,234)	1.9904	2,2
Zfp28	Sbf2	0.92381	50.44	0.438	rgb(222,133,134)	1.9904	2,2
Zfp280b	Npas2	0.92381	50.44	0.435	rgb(222,134,135)	1.9904	2,2
Zfp280c	Hspa2	-0.92381	50.44	-4.4E-01	rgb(122,159,234)	1.9904	2,2
Zfp341	Tnfrsf1a	0.92381	50.44	0.437	rgb(222,134,134)	1.9904	2,2
Zfp35	Dusp12	0.92381	50.44	0.436	rgb(222,134,135)	1.9904	2,2
Zfp365	Cnn2	-0.92381	50.44	-4.4E-01	rgb(121,158,234)	1.9904	2,2
Zfp365	Plk2	0.92381	50.44	0.444	rgb(222,132,133)	1.9904	2,2
Zfp386	S1pr1	0.92381	50.44	0.438	rgb(222,133,134)	1.9904	2,2
Zfp407	Mpdu1	-0.92381	50.44	-4.4E-01	rgb(121,159,234)	1.9904	2,2
Zfp429	Trim12a	0.92381	50.44	0.439	rgb(222,133,134)	1.9904	2,2
Zfp473	Tjp3	0.92381	50.44	0.444	rgb(222,132,133)	1.9904	2,2
Zfp536	Prf1	0.92381	50.44	0.442	rgb(222,133,134)	1.9904	2,2
Zfp598	Tnk2	0.92381	50.44	0.445	rgb(222,132,133)	1.9904	2,2
Zfp605	Ift81	0.92381	50.44	0.436	rgb(222,134,135)	1.9904	2,2
Zfp606	Ripk1	-0.92381	50.44	-4.4E-01	rgb(121,159,234)	1.9904	2,2
Zfp629	Acot12	-0.92381	50.44	-4.4E-01	rgb(120,158,234)	1.9904	2,2
Zfp750	Ttll9	0.92381	50.44	0.443	rgb(222,132,133)	1.9904	2,2
Zfp81	Gck	-0.92381	50.44	-4.4E-01	rgb(122,159,234)	1.9904	2,2
Zfp868	Orm2	0.92381	50.44	0.439	rgb(222,133,134)	1.9904	2,2
Zfp869	Dock7	-0.92381	50.44	-4.4E-01	rgb(122,159,234)	1.9904	2,2
Zfp869	Ets2	0.92381	50.44	0.436	rgb(222,134,135)	1.9904	2,2
Zfp934	Bdh2	0.92381	50.44	0.436	rgb(222,134,135)	1.9904	2,2
Zfx	Hspb11	-0.92381	50.44	-4.4E-01	rgb(122,159,234)	1.9904	2,2
Arid3a	Lamc1	0.922	50.43	0.434	rgb(222,134,135)	1.9902	2,2
Atf2	Plac8	-0.922	50.43	-4.3E-01	rgb(124,161,233)	1.9902	2,2
Atf3	Hdc	0.922	50.43	0.427	rgb(222,135,136)	1.9902	2,2
Atf3	Ucp2	-0.922	50.43	-4.3E-01	rgb(123,160,233)	1.9902	2,2
Atf6	Lamc1	0.922	50.43	0.427	rgb(222,135,136)	1.9902	2,2
Cebpg	Fam53b	-0.922	50.43	-4.3E-01	rgb(123,160,233)	1.9902	2,2
Cebpg	Slc6a9	0.922	50.43	0.434	rgb(222,134,135)	1.9902	2,2
Ddit3	Angptl6	0.922	50.43	0.425	rgb(222,136,137)	1.9902	2,2
Ddit3	Soat2	0.922	50.43	0.433	rgb(222,134,135)	1.9902	2,2
E2f1	Ddit3	-0.922	50.43	-4.3E-01	rgb(124,161,233)	1.9902	None
E2f1	Tert	0.922	50.43	0.427	rgb(222,135,136)	1.9902	None
Egr1	Cd28	-0.922	50.43	-4.3E-01	rgb(124,161,233)	1.9902	None
Elf1	Sla2	0.922	50.43	0.435	rgb(222,134,135)	1.9902	2,2
Elk3	Gdpd5	0.922	50.43	0.426	rgb(222,136,136)	1.9902	2,2
Elk3	Ubash3b	0.922	50.43	0.433	rgb(222,134,135)	1.9902	2,2
Fli1	Tdrkh	-0.922	50.43	-4.3E-01	rgb(124,161,233)	1.9902	2,2
Fos	Ets2	0.922	50.43	0.427	rgb(222,135,136)	1.9902	2,2
Fosl2	Zfp827	-0.922	50.43	-4.3E-01	rgb(123,160,233)	1.9902	2,2
Foxf2	Nqo2	0.922	50.43	0.429	rgb(222,135,136)	1.9902	2,2
Foxp3	Sgk1	0.922	50.43	0.427	rgb(222,135,136)	1.9902	2,2
Gata1	Gypc	-0.922	50.43	-4.3E-01	rgb(123,160,233)	1.9902	2,2
Gata3	Tnfsf10	0.922	50.43	0.428	rgb(222,135,136)	1.9902	2,2
Gfi1	Eno3	-0.922	50.43	-4.3E-01	rgb(123,160,234)	1.9902	2,2
Glis3	Il33	0.922	50.43	0.428	rgb(222,135,136)	1.9902	2,2
Hes1	Snhg6	0.922	50.43	0.432	rgb(222,134,135)	1.9902	2,2
Hey1	Cox7a1	0.922	50.43	0.425	rgb(222,136,137)	1.9902	2,2
Hif3a	2900026A02Rik	0.922	50.43	0.432	rgb(222,135,135)	1.9902	2,2
Hif3a	Arrb1	0.922	50.43	0.432	rgb(222,135,135)	1.9902	2,2
Irf4	Dusp22	-0.922	50.43	-4.3E-01	rgb(124,161,233)	1.9902	2,2
Irf4	Ppp3ca	-0.922	50.43	-4.3E-01	rgb(124,160,233)	1.9902	2,2
Irf4	Sesn1	-0.922	50.43	-4.3E-01	rgb(124,160,233)	1.9902	2,2
Irf5	Trpv2	0.922	50.43	0.428	rgb(222,135,136)	1.9902	2,2
Irf8	Bcl11b	0.922	50.43	0.427	rgb(222,135,136)	1.9902	2,2
Jun	Ninj1	0.922	50.43	0.427	rgb(222,135,136)	1.9902	2,2
Klf10	Kctd14	0.922	50.43	0.433	rgb(222,134,135)	1.9902	2,2
Maff	Csrnp1	0.922	50.43	0.431	rgb(222,135,136)	1.9902	2,2
Mafg	N4bp2l1	-0.922	50.43	-4.3E-01	rgb(123,160,233)	1.9902	2,2
Myb	Trib2	-0.922	50.43	-4.3E-01	rgb(123,160,233)	1.9902	2,2
Mybl1	E2f7	0.922	50.43	0.427	rgb(222,136,136)	1.9902	2,2
Ncoa1	Edaradd	-0.922	50.43	-4.3E-01	rgb(123,160,233)	1.9902	2,2
Nfatc2	Sema4d	0.922	50.43	0.432	rgb(222,135,135)	1.9902	2,2
Nfatc4	Tmem200b	0.922	50.43	0.428	rgb(222,135,136)	1.9902	2,2
Nfatc4	Tspan3	-0.922	50.43	-4.3E-01	rgb(123,160,233)	1.9902	2,2
Nfkb1	Ccr2	-0.922	50.43	-4.3E-01	rgb(124,160,233)	1.9902	None
Nfkb1	Lilrb4	-0.922	50.43	-4.3E-01	rgb(124,161,233)	1.9902	2,2
Nkx3-1	Slc39a14	0.922	50.43	0.431	rgb(222,135,135)	1.9902	2,2
Nr4a1	Cdk6	-0.922	50.43	-4.3E-01	rgb(124,160,233)	1.9902	2,2
Nr4a1	Tmed3	-0.922	50.43	-4.3E-01	rgb(124,160,233)	1.9902	2,2
Nr4a2	Nr4a1	0.922	50.43	0.429	rgb(222,135,136)	1.9902	2,2
Otx1	Zdbf2	0.922	50.43	0.429	rgb(222,135,136)	1.9902	2,2
Pknox1	Dirc2	-0.922	50.43	-4.3E-01	rgb(125,161,233)	1.9902	2,2
Plagl1	Ms4a4c	0.922	50.43	0.434	rgb(222,134,135)	1.9902	2,2
Pou2af1	Adora2b	-0.922	50.43	-4.3E-01	rgb(123,160,233)	1.9902	2,2
Rbpj	Rgmb	-0.922	50.43	-4.3E-01	rgb(124,160,233)	1.9902	2,2
Rbpj	Zfp609	0.922	50.43	0.429	rgb(222,135,136)	1.9902	2,2
Relb	Zfp12	0.922	50.43	0.432	rgb(222,135,135)	1.9902	2,2
Rora	Syt11	0.922	50.43	0.431	rgb(222,135,136)	1.9902	2,2
Runx3	Adamts6	-0.922	50.43	-4.3E-01	rgb(124,160,233)	1.9902	2,2
Satb1	Kif3a	0.922	50.43	0.429	rgb(222,135,136)	1.9902	2,2
Satb1	Map3k8	0.922	50.43	0.432	rgb(222,135,135)	1.9902	2,2
Six1	Inhba	0.922	50.43	0.431	rgb(222,135,135)	1.9902	2,2
Smad3	Ptk2	0.922	50.43	0.428	rgb(222,135,136)	1.9902	2,2
Sp4	Pex19	-0.922	50.43	-4.3E-01	rgb(124,161,233)	1.9902	2,2
Spib	Krt18	-0.922	50.43	-4.3E-01	rgb(124,160,233)	1.9902	2,2
Stat5b	Fez2	0.922	50.43	0.433	rgb(222,134,135)	1.9902	2,2
Tbx21	Gimap4	0.922	50.43	0.434	rgb(222,134,135)	1.9902	2,2
Tead1	Neo1	0.922	50.43	0.431	rgb(222,135,136)	1.9902	2,2
Tead1	Rragd	0.922	50.43	0.429	rgb(222,135,136)	1.9902	2,2
Trps1	Sirpa	-0.922	50.43	-4.3E-01	rgb(125,161,233)	1.9902	2,2
Twist1	4930506M07Rik	0.922	50.43	0.432	rgb(222,135,135)	1.9902	2,2
Twist1	Cd44	0.922	50.43	0.433	rgb(222,134,135)	1.9902	None
Vdr	Il17a	0.922	50.43	0.426	rgb(222,136,136)	1.9902	2,2
Zbtb17	Il10rb	-0.922	50.43	-4.3E-01	rgb(124,161,233)	1.9902	2,2
Zbtb17	Prss16	-0.922	50.43	-4.3E-01	rgb(123,160,234)	1.9902	2,2
Zeb2	Akr1b8	0.922	50.43	0.427	rgb(222,135,136)	1.9902	2,2
Zhx3	Nrf1	0.922	50.43	0.427	rgb(222,135,136)	1.9902	2,2
AW146154	Tnfsf8	0.922	50.43	0.432	rgb(222,135,135)	1.9902	2,2
Ahrr	Dst	0.922	50.43	0.433	rgb(222,134,135)	1.9902	2,2
Ahrr	Inha	0.922	50.43	0.429	rgb(222,135,136)	1.9902	2,2
Akna	Arhgef6	0.922	50.43	0.426	rgb(222,136,136)	1.9902	2,2
Akna	Ccdc92	0.922	50.43	0.433	rgb(222,134,135)	1.9902	2,2
Akna	Ncoa2	0.922	50.43	0.43	rgb(222,135,136)	1.9902	2,2
Arid5a	Socs3	0.922	50.43	0.433	rgb(222,134,135)	1.9902	2,2
Atmin	H2-Aa	0.922	50.43	0.434	rgb(222,134,135)	1.9902	2,2
Atmin	Slc6a9	0.922	50.43	0.425	rgb(222,136,137)	1.9902	2,2
Bhlha15	Fam120c	-0.922	50.43	-4.3E-01	rgb(125,161,233)	1.9902	2,2
Bhlhe40	Fam129a	0.922	50.43	0.431	rgb(222,135,135)	1.9902	2,2
Casz1	Dlgap3	0.922	50.43	0.43	rgb(222,135,136)	1.9902	2,2
Ccdc17	Ms4a6c	0.922	50.43	0.43	rgb(222,135,136)	1.9902	2,2
Creb3l2	Fam83g	0.922	50.43	0.435	rgb(222,134,135)	1.9902	2,2
Cux1	Herc4	-0.922	50.43	-4.3E-01	rgb(123,160,233)	1.9902	2,2
Dzip1	Eaf2	-0.922	50.43	-4.3E-01	rgb(124,160,233)	1.9902	2,2
Esrra	Ric8	0.922	50.43	0.434	rgb(222,134,135)	1.9902	2,2
Fbxl19	Cox7a2l	-0.922	50.43	-4.3E-01	rgb(123,160,233)	1.9902	2,2
Foxn2	Naga	-0.922	50.43	-4.3E-01	rgb(123,160,233)	1.9902	2,2
Foxs1	Pdia2	0.922	50.43	0.428	rgb(222,135,136)	1.9902	2,2
Foxs1	Rgs16	0.922	50.43	0.434	rgb(222,134,135)	1.9902	2,2
Glis2	Pdpn	0.922	50.43	0.425	rgb(222,136,137)	1.9902	2,2
Gtf2ird1	Rps6ka2	0.922	50.43	0.434	rgb(222,134,135)	1.9902	2,2
Ikzf2	Arhgef10	-0.922	50.43	-4.3E-01	rgb(123,160,233)	1.9902	2,2
Ikzf2	Gm4858	0.922	50.43	0.434	rgb(222,134,135)	1.9902	2,2
Ikzf2	Got1	-0.922	50.43	-4.3E-01	rgb(124,161,233)	1.9902	2,2
Ikzf2	Ptger4	0.922	50.43	0.426	rgb(222,136,137)	1.9902	2,2
Ikzf2	Tmod1	0.922	50.43	0.429	rgb(222,135,136)	1.9902	2,2
Ikzf3	Mfge8	-0.922	50.43	-4.3E-01	rgb(125,161,233)	1.9902	2,2
Ikzf3	Zpbp2	0.922	50.43	0.431	rgb(222,135,136)	1.9902	2,2
Kdm5b	Slc2a3	0.922	50.43	0.433	rgb(222,134,135)	1.9902	2,2
Kdm5b	Utrn	0.922	50.43	0.434	rgb(222,134,135)	1.9902	2,2
Mbnl2	Utp20	-0.922	50.43	-4.3E-01	rgb(123,160,233)	1.9902	2,2
Mxd3	E2f7	0.922	50.43	0.434	rgb(222,134,135)	1.9902	2,2
Naif1	Sra1	-0.922	50.43	-4.3E-01	rgb(123,160,233)	1.9902	2,2
Npas4	Syn1	0.922	50.43	0.428	rgb(222,135,136)	1.9902	2,2
Plscr1	Plod2	0.922	50.43	0.434	rgb(222,134,135)	1.9902	2,2
Scml4	Plod3	-0.922	50.43	-4.3E-01	rgb(124,160,233)	1.9902	2,2
Sgsm2	Kiss1r	0.922	50.43	0.43	rgb(222,135,136)	1.9902	2,2
Sgsm2	Unc119b	0.922	50.43	0.434	rgb(222,134,135)	1.9902	2,2
Sox13	Kcna3	0.922	50.43	0.428	rgb(222,135,136)	1.9902	2,2
Sox15	Mfsd7c	0.922	50.43	0.43	rgb(222,135,136)	1.9902	2,2
Sp6	Cyp26b1	-0.922	50.43	-4.3E-01	rgb(125,161,233)	1.9902	2,2
Tbx6	Vasn	0.922	50.43	0.433	rgb(222,134,135)	1.9902	2,2
Terf1	Mtmr7	-0.922	50.43	-4.3E-01	rgb(123,160,234)	1.9902	2,2
Tet1	Pccb	0.922	50.43	0.434	rgb(222,134,135)	1.9902	2,2
Tigd2	Marcks	0.922	50.43	0.427	rgb(222,136,136)	1.9902	2,2
Topors	Ccrn4l	-0.922	50.43	-4.3E-01	rgb(124,160,233)	1.9902	2,2
Vax2	Ltb4r1	0.922	50.43	0.43	rgb(222,135,136)	1.9902	2,2
Vax2	Mpp3	0.922	50.43	0.434	rgb(222,134,135)	1.9902	2,2
Vax2	Myo3b	-0.922	50.43	-4.3E-01	rgb(124,161,233)	1.9902	2,2
Vax2	Wdfy2	0.922	50.43	0.429	rgb(222,135,136)	1.9902	2,2
Zbtb32	Galnt3	0.922	50.43	0.428	rgb(222,135,136)	1.9902	2,2
Zbtb4	Cdc23	-0.922	50.43	-4.3E-01	rgb(123,160,233)	1.9902	2,2
Zfp101	Ptp4a3	-0.922	50.43	-4.3E-01	rgb(124,160,233)	1.9902	2,2
Zfp109	Clk3	-0.922	50.43	-4.3E-01	rgb(124,160,233)	1.9902	2,2
Zfp112	Smtnl2	-0.922	50.43	-4.3E-01	rgb(124,160,233)	1.9902	2,2
Zfp280b	Lpxn	-0.922	50.43	-4.3E-01	rgb(124,161,233)	1.9902	2,2
Zfp280d	Acp5	-0.922	50.43	-4.3E-01	rgb(125,161,233)	1.9902	2,2
Zfp280d	Clic1	-0.922	50.43	-4.3E-01	rgb(123,160,233)	1.9902	2,2
Zfp365	Acad8	0.922	50.43	0.426	rgb(222,136,137)	1.9902	2,2
Zfp365	Tnfsf4	0.922	50.43	0.433	rgb(222,134,135)	1.9902	2,2
Zfp367	2810442I21Rik	0.922	50.43	0.432	rgb(222,135,135)	1.9902	2,2
Zfp426	Usp44	0.922	50.43	0.434	rgb(222,134,135)	1.9902	2,2
Zfp467	Dhcr7	0.922	50.43	0.433	rgb(222,134,135)	1.9902	2,2
Zfp467	Galm	0.922	50.43	0.432	rgb(222,134,135)	1.9902	2,2
Zfp473	Maged1	0.922	50.43	0.433	rgb(222,134,135)	1.9902	2,2
Zfp516	Appl2	0.922	50.43	0.431	rgb(222,135,136)	1.9902	2,2
Zfp579	Npas4	0.922	50.43	0.426	rgb(222,136,136)	1.9902	2,2
Zfp629	Zmat3	-0.922	50.43	-4.3E-01	rgb(123,160,233)	1.9902	2,2
Zfp651	Cd28	-0.922	50.43	-4.3E-01	rgb(124,160,233)	1.9902	2,2
Zfp68	2310022B05Rik	-0.922	50.43	-4.3E-01	rgb(125,161,233)	1.9902	2,2
Zfp750	Otogl	-0.922	50.43	-4.3E-01	rgb(124,160,233)	1.9902	2,2
Zfp750	Pfkp	-0.922	50.43	-4.3E-01	rgb(123,160,234)	1.9902	2,2
Zfp750	Zfp365	0.922	50.43	0.43	rgb(222,135,136)	1.9902	2,2
Zfp81	Commd9	-0.922	50.43	-4.3E-01	rgb(123,160,234)	1.9902	2,2
Zfp869	Zc3h7b	-0.922	50.43	-4.3E-01	rgb(124,160,233)	1.9902	2,2
Zfp874a	Rin2	0.922	50.43	0.431	rgb(222,135,135)	1.9902	2,2
Atf3	Batf3	0.92018	50.42	0.42	rgb(222,137,138)	1.99	2,2
Atf6	Mina	0.92018	50.42	0.421	rgb(222,137,137)	1.99	2,2
Atf6	Ston2	0.92018	50.42	0.421	rgb(222,137,137)	1.99	2,2
Bach1	Rasgrp2	0.92018	50.42	0.418	rgb(222,137,138)	1.99	2,2
Crem	Dusp1	0.92018	50.42	0.422	rgb(222,136,137)	1.99	None
Ddit3	Adm2	0.92018	50.42	0.424	rgb(222,136,137)	1.99	2,2
E2f1	Rpa2	0.92018	50.42	0.422	rgb(222,136,137)	1.99	None
Egr3	Spry1	0.92018	50.42	0.423	rgb(222,136,137)	1.99	None
Elf1	Syne1	0.92018	50.42	0.416	rgb(222,137,138)	1.99	2,2
Elk3	Ctsb	0.92018	50.42	0.422	rgb(222,136,137)	1.99	2,2
Elk3	Pla1a	0.92018	50.42	0.422	rgb(222,136,137)	1.99	2,2
Elk3	Zfhx3	0.92018	50.42	0.416	rgb(222,137,138)	1.99	2,2
Elk4	Klf13	0.92018	50.42	0.416	rgb(222,138,138)	1.99	2,2
Epas1	Calcrl	0.92018	50.42	0.42	rgb(222,137,138)	1.99	2,2
Erf	Mex3d	0.92018	50.42	0.421	rgb(222,137,137)	1.99	2,2
Ets1	Nfkb2	-0.92018	50.42	-4.2E-01	rgb(127,162,233)	1.99	2,2
Ets2	Rassf3	0.92018	50.42	0.418	rgb(222,137,138)	1.99	2,2
Ets2	Zhx2	0.92018	50.42	0.421	rgb(222,137,137)	1.99	2,2
Etv6	Tnfrsf19	-0.92018	50.42	-4.2E-01	rgb(125,161,233)	1.99	2,2
Etv6	Ust	0.92018	50.42	0.421	rgb(222,137,137)	1.99	2,2
Fli1	1110007C09Rik	0.92018	50.42	0.422	rgb(222,136,137)	1.99	2,2
Foxf2	Akr1b8	0.92018	50.42	0.417	rgb(222,137,138)	1.99	2,2
Foxf2	Chn1	0.92018	50.42	0.419	rgb(222,137,138)	1.99	2,2
Foxf2	Tspan7	0.92018	50.42	0.416	rgb(222,138,138)	1.99	2,2
Gata3	Klhl6	-0.92018	50.42	-4.2E-01	rgb(126,161,233)	1.99	2,2
Gli3	F3	0.92018	50.42	0.418	rgb(222,137,138)	1.99	2,2
Gli3	Sgk1	0.92018	50.42	0.417	rgb(222,137,138)	1.99	2,2
Hif3a	Appl2	0.92018	50.42	0.425	rgb(222,136,137)	1.99	2,2
Hlx	Spp1	0.92018	50.42	0.416	rgb(222,137,138)	1.99	2,2
Irf4	Acox1	0.92018	50.42	0.423	rgb(222,136,137)	1.99	2,2
Irf4	Cldnd2	-0.92018	50.42	-4.2E-01	rgb(127,162,233)	1.99	2,2
Irf4	Icosl	-0.92018	50.42	-4.2E-01	rgb(125,161,233)	1.99	2,2
Irf4	Il9r	-0.92018	50.42	-4.2E-01	rgb(127,162,233)	1.99	2,2
Irf4	Peli2	0.92018	50.42	0.42	rgb(222,137,138)	1.99	2,2
Irf7	Ddx60	0.92018	50.42	0.422	rgb(222,136,137)	1.99	2,2
Irf8	Jak3	0.92018	50.42	0.422	rgb(222,136,137)	1.99	2,2
Jdp2	Ddit3	0.92018	50.42	0.422	rgb(222,136,137)	1.99	None
Jun	Exoc6	-0.92018	50.42	-4.2E-01	rgb(127,162,233)	1.99	2,2
Jun	Nek6	0.92018	50.42	0.423	rgb(222,136,137)	1.99	2,2
Klf13	Phlda3	-0.92018	50.42	-4.2E-01	rgb(127,162,233)	1.99	2,2
Klf13	Trmt11	-0.92018	50.42	-4.2E-01	rgb(127,162,233)	1.99	2,2
Klf4	2210013O21Rik	0.92018	50.42	0.416	rgb(222,138,138)	1.99	2,2
Klf7	Pstpip1	0.92018	50.42	0.415	rgb(222,138,138)	1.99	2,2
Lef1	Cd28	0.92018	50.42	0.415	rgb(222,138,139)	1.99	2,2
Msc	Lime1	0.92018	50.42	0.425	rgb(222,136,137)	1.99	2,2
Mxd1	Csrnp1	0.92018	50.42	0.422	rgb(222,136,137)	1.99	2,2
Mxd1	Gart	-0.92018	50.42	-4.2E-01	rgb(126,162,233)	1.99	2,2
Mxd1	Socs3	0.92018	50.42	0.419	rgb(222,137,138)	1.99	2,2
Mxi1	Itga7	0.92018	50.42	0.415	rgb(222,138,138)	1.99	2,2
Mxi1	P4ha2	0.92018	50.42	0.417	rgb(222,137,138)	1.99	2,2
Myb	Ctsb	-0.92018	50.42	-4.2E-01	rgb(125,161,233)	1.99	2,2
Myb	Ctss	0.92018	50.42	0.424	rgb(222,136,137)	1.99	2,2
Myb	Parp8	0.92018	50.42	0.419	rgb(222,137,138)	1.99	2,2
Myb	Trpm1	0.92018	50.42	0.423	rgb(222,136,137)	1.99	2,2
Mybl1	Dock3	0.92018	50.42	0.421	rgb(222,137,137)	1.99	2,2
Myc	Dcakd	0.92018	50.42	0.418	rgb(222,137,138)	1.99	2,2
Ncoa1	Cd24a	0.92018	50.42	0.421	rgb(222,137,137)	1.99	2,2
Ncoa1	Ebag9	-0.92018	50.42	-4.2E-01	rgb(127,162,233)	1.99	2,2
Ncoa1	Eci1	-0.92018	50.42	-4.2E-01	rgb(126,162,233)	1.99	2,2
Ncoa2	Pde8a	0.92018	50.42	0.416	rgb(222,138,138)	1.99	2,2
Nfatc1	Foxp4	0.92018	50.42	0.422	rgb(222,136,137)	1.99	2,2
Nfatc4	Insm1	0.92018	50.42	0.418	rgb(222,137,138)	1.99	2,2
Nfatc4	Utf1	-0.92018	50.42	-4.2E-01	rgb(126,161,233)	1.99	2,2
Nfkb1	B3gnt5	-0.92018	50.42	-4.2E-01	rgb(125,161,233)	1.99	2,2
Nfkb1	Ccr5	-0.92018	50.42	-4.2E-01	rgb(126,162,233)	1.99	None
Nr1d1	Mndal	-0.92018	50.42	-4.2E-01	rgb(127,162,233)	1.99	2,2
Nr4a1	Klhl3	0.92018	50.42	0.425	rgb(222,136,137)	1.99	2,2
Pcgf2	Bmyc	0.92018	50.42	0.419	rgb(222,137,138)	1.99	2,2
Plagl1	Fam178b	0.92018	50.42	0.417	rgb(222,137,138)	1.99	2,2
Plagl1	Xdh	0.92018	50.42	0.42	rgb(222,137,138)	1.99	2,2
Pou2af1	Mmd	0.92018	50.42	0.425	rgb(222,136,137)	1.99	2,2
Pparg	Adora2b	0.92018	50.42	0.421	rgb(222,137,137)	1.99	2,2
Pparg	Ninl	0.92018	50.42	0.419	rgb(222,137,138)	1.99	2,2
Prdm1	Gbp8	0.92018	50.42	0.421	rgb(222,137,137)	1.99	2,2
Rbpj	Cish	0.92018	50.42	0.416	rgb(222,138,138)	1.99	2,2
Rbpj	Tspan6	0.92018	50.42	0.418	rgb(222,137,138)	1.99	2,2
Rela	Bcl2a1d	-0.92018	50.42	-4.2E-01	rgb(125,161,233)	1.99	None
Runx1	Psme2	-0.92018	50.42	-4.2E-01	rgb(127,162,233)	1.99	2,2
Runx2	Flot2	0.92018	50.42	0.421	rgb(222,137,137)	1.99	2,2
Runx3	Zfp575	0.92018	50.42	0.415	rgb(222,138,138)	1.99	2,2
Rxra	Slain1	0.92018	50.42	0.425	rgb(222,136,137)	1.99	2,2
Satb1	Ston2	0.92018	50.42	0.421	rgb(222,137,138)	1.99	2,2
Smad3	Malt1	0.92018	50.42	0.421	rgb(222,137,137)	1.99	2,2
Sox5	Itga3	0.92018	50.42	0.419	rgb(222,137,138)	1.99	2,2
Stat1	Tmem173	0.92018	50.42	0.418	rgb(222,137,138)	1.99	2,2
Tcf4	Enah	0.92018	50.42	0.416	rgb(222,138,138)	1.99	2,2
Tead1	Akap12	0.92018	50.42	0.424	rgb(222,136,137)	1.99	2,2
Tef	Ephx1	0.92018	50.42	0.422	rgb(222,136,137)	1.99	2,2
Thra	Ndrg2	0.92018	50.42	0.423	rgb(222,136,137)	1.99	2,2
Thra	Pcbp4	0.92018	50.42	0.42	rgb(222,137,138)	1.99	2,2
Trerf1	Ccr7	-0.92018	50.42	-4.2E-01	rgb(126,162,233)	1.99	None
Trerf1	Syt11	0.92018	50.42	0.418	rgb(222,137,138)	1.99	2,2
Trp53	Ifi203	0.92018	50.42	0.418	rgb(222,137,138)	1.99	None
Trps1	Ctnnd1	0.92018	50.42	0.424	rgb(222,136,137)	1.99	2,2
Trps1	Runx2	0.92018	50.42	0.417	rgb(222,137,138)	1.99	None
Xbp1	Gemin6	-0.92018	50.42	-4.2E-01	rgb(126,162,233)	1.99	2,2
Zbtb5	Dffb	0.92018	50.42	0.415	rgb(222,138,139)	1.99	2,2
Adnp	Ap1s3	0.92018	50.42	0.418	rgb(222,137,138)	1.99	2,2
Adnp	Fbxo11	0.92018	50.42	0.42	rgb(222,137,138)	1.99	2,2
Aebp2	Itga4	-0.92018	50.42	-4.2E-01	rgb(126,162,233)	1.99	2,2
Ahrr	Lgr4	0.92018	50.42	0.418	rgb(222,137,138)	1.99	2,2
Ahrr	Myo1f	0.92018	50.42	0.421	rgb(222,137,137)	1.99	2,2
Atmin	Ss18	-0.92018	50.42	-4.2E-01	rgb(126,162,233)	1.99	2,2
C030039L03Rik	3110057O12Rik	0.92018	50.42	0.421	rgb(222,137,137)	1.99	2,2
C030039L03Rik	Rab39	0.92018	50.42	0.417	rgb(222,137,138)	1.99	2,2
Carf	Thrb	0.92018	50.42	0.423	rgb(222,136,137)	1.99	2,2
Casz1	Il9	0.92018	50.42	0.422	rgb(222,136,137)	1.99	2,2
Casz1	Nsmaf	-0.92018	50.42	-4.2E-01	rgb(126,162,233)	1.99	2,2
Casz1	Prss50	0.92018	50.42	0.416	rgb(222,137,138)	1.99	2,2
Creb3l2	Cyfip2	0.92018	50.42	0.418	rgb(222,137,138)	1.99	2,2
Creb3l2	Ddr1	0.92018	50.42	0.423	rgb(222,136,137)	1.99	2,2
Creb3l2	Myo10	0.92018	50.42	0.421	rgb(222,137,137)	1.99	2,2
Cxxc5	Acsl4	-0.92018	50.42	-4.2E-01	rgb(127,162,233)	1.99	2,2
Dzip1	Kctd17	-0.92018	50.42	-4.2E-01	rgb(126,162,233)	1.99	2,2
Dzip1	Lrch1	0.92018	50.42	0.422	rgb(222,136,137)	1.99	2,2
Esrra	Pgs1	0.92018	50.42	0.422	rgb(222,136,137)	1.99	2,2
Fbxl19	Fth1	-0.92018	50.42	-4.2E-01	rgb(126,161,233)	1.99	2,2
Foxb1	Itga2	0.92018	50.42	0.42	rgb(222,137,138)	1.99	2,2
Foxb1	Rnf144b	0.92018	50.42	0.42	rgb(222,137,138)	1.99	2,2
Foxn2	Fzd5	0.92018	50.42	0.421	rgb(222,137,137)	1.99	2,2
Foxp1	Dgat1	-0.92018	50.42	-4.2E-01	rgb(126,162,233)	1.99	2,2
Hmgb3	Nrgn	0.92018	50.42	0.423	rgb(222,136,137)	1.99	2,2
Ikzf2	Agpat9	-0.92018	50.42	-4.2E-01	rgb(126,162,233)	1.99	2,2
Ikzf2	Lamb3	0.92018	50.42	0.415	rgb(222,138,139)	1.99	2,2
Jazf1	Pim1	-0.92018	50.42	-4.2E-01	rgb(127,162,233)	1.99	2,2
Kdm2b	Tapbpl	0.92018	50.42	0.423	rgb(222,136,137)	1.99	2,2
Kdm5b	Nfyb	0.92018	50.42	0.421	rgb(222,137,137)	1.99	2,2
Mef2b	Blvrb	0.92018	50.42	0.423	rgb(222,136,137)	1.99	2,2
Mtf2	Yy2	0.92018	50.42	0.422	rgb(222,136,137)	1.99	2,2
Mxd3	Acot11	0.92018	50.42	0.421	rgb(222,137,137)	1.99	2,2
Nacc2	Pycr1	-0.92018	50.42	-4.2E-01	rgb(126,161,233)	1.99	2,2
Ovol2	Sgip1	0.92018	50.42	0.415	rgb(222,138,139)	1.99	2,2
Patz1	Ap4m1	0.92018	50.42	0.424	rgb(222,136,137)	1.99	2,2
Phf1	Dab2ip	-0.92018	50.42	-4.2E-01	rgb(126,161,233)	1.99	2,2
Phf1	Osgin1	0.92018	50.42	0.423	rgb(222,136,137)	1.99	2,2
Phf1	Psph	-0.92018	50.42	-4.2E-01	rgb(126,162,233)	1.99	2,2
Phf1	St7	-0.92018	50.42	-4.2E-01	rgb(125,161,233)	1.99	2,2
Scml4	4930481A15Rik	0.92018	50.42	0.419	rgb(222,137,138)	1.99	2,2
Sgsm2	Ccl20	-0.92018	50.42	-4.2E-01	rgb(125,161,233)	1.99	2,2
Sgsm2	Exoc2	0.92018	50.42	0.416	rgb(222,138,138)	1.99	2,2
Sp110	Txndc17	0.92018	50.42	0.417	rgb(222,137,138)	1.99	2,2
Tfdp2	Mfge8	0.92018	50.42	0.42	rgb(222,137,138)	1.99	2,2
Thap1	Dctpp1	0.92018	50.42	0.419	rgb(222,137,138)	1.99	2,2
Thap3	Gm1673	0.92018	50.42	0.418	rgb(222,137,138)	1.99	2,2
Tulp2	Qrich2	0.92018	50.42	0.417	rgb(222,137,138)	1.99	2,2
Vax2	Ccdc63	0.92018	50.42	0.415	rgb(222,138,139)	1.99	2,2
Vax2	S1pr2	0.92018	50.42	0.422	rgb(222,136,137)	1.99	2,2
Yy2	Qars	-0.92018	50.42	-4.2E-01	rgb(126,162,233)	1.99	2,2
Zbed6	Nfat5	0.92018	50.42	0.415	rgb(222,138,138)	1.99	2,2
Zbtb32	Anxa2	0.92018	50.42	0.419	rgb(222,137,138)	1.99	2,2
Zbtb38	Itpr1	0.92018	50.42	0.417	rgb(222,137,138)	1.99	2,2
Zbtb4	S1pr1	0.92018	50.42	0.417	rgb(222,137,138)	1.99	2,2
Zbtb7c	Snapc1	0.92018	50.42	0.416	rgb(222,138,138)	1.99	2,2
Zfp11	Hmgcl	-0.92018	50.42	-4.2E-01	rgb(125,161,233)	1.99	2,2
Zfp112	Piga	-0.92018	50.42	-4.2E-01	rgb(125,161,233)	1.99	2,2
Zfp219	Ptprs	0.92018	50.42	0.416	rgb(222,137,138)	1.99	2,2
Zfp219	Sema4c	0.92018	50.42	0.418	rgb(222,137,138)	1.99	2,2
Zfp219	Sgk1	-0.92018	50.42	-4.2E-01	rgb(126,162,233)	1.99	2,2
Zfp277	1500009L16Rik	0.92018	50.42	0.421	rgb(222,137,137)	1.99	2,2
Zfp280b	Ap1s3	0.92018	50.42	0.418	rgb(222,137,138)	1.99	2,2
Zfp365	Zfp750	0.92018	50.42	0.421	rgb(222,137,137)	1.99	2,2
Zfp367	Pmm1	0.92018	50.42	0.418	rgb(222,137,138)	1.99	2,2
Zfp385a	Rhod	0.92018	50.42	0.417	rgb(222,137,138)	1.99	2,2
Zfp385a	Sulf2	0.92018	50.42	0.417	rgb(222,137,138)	1.99	2,2
Zfp395	Aen	-0.92018	50.42	-4.2E-01	rgb(126,161,233)	1.99	2,2
Zfp473	Arhgef40	0.92018	50.42	0.416	rgb(222,138,138)	1.99	2,2
Zfp473	Crat	0.92018	50.42	0.422	rgb(222,136,137)	1.99	2,2
Zfp473	Stra6	0.92018	50.42	0.416	rgb(222,137,138)	1.99	2,2
Zfp524	Naca	0.92018	50.42	0.423	rgb(222,136,137)	1.99	2,2
Zfp536	Itsn1	0.92018	50.42	0.417	rgb(222,137,138)	1.99	2,2
Zfp536	Tlcd1	-0.92018	50.42	-4.2E-01	rgb(126,162,233)	1.99	2,2
Zfp655	Chm	0.92018	50.42	0.419	rgb(222,137,138)	1.99	2,2
Zfp667	Mmp20	0.92018	50.42	0.422	rgb(222,136,137)	1.99	2,2
Zfp703	Utrn	-0.92018	50.42	-4.2E-01	rgb(127,162,233)	1.99	2,2
Zfp750	Ccdc159	0.92018	50.42	0.42	rgb(222,137,138)	1.99	2,2
Zfp790	Tbc1d14	-0.92018	50.42	-4.2E-01	rgb(126,161,233)	1.99	2,2
Zfp831	Lax1	0.92018	50.42	0.422	rgb(222,136,137)	1.99	2,2
Zfp870	Tbccd1	0.92018	50.42	0.417	rgb(222,137,138)	1.99	2,2
Zfp9	Ccdc40	0.92018	50.42	0.418	rgb(222,137,138)	1.99	2,2
Zfp960	Ttbk2	0.92018	50.42	0.417	rgb(222,137,138)	1.99	2,2
Zik1	Mvp	-0.92018	50.42	-4.2E-01	rgb(125,161,233)	1.99	2,2
Zmat1	Fam120c	0.92018	50.42	0.421	rgb(222,137,137)	1.99	2,2
Ahr	Cd274	-0.91837	50.41	-4.1E-01	rgb(128,163,233)	1.9898	2,2
Arid3a	Ehbp1l1	0.91837	50.41	0.406	rgb(221,139,140)	1.9898	2,2
Atf5	Krtcap2	0.91837	50.41	0.412	rgb(222,138,139)	1.9898	2,2
Cebpb	Calcrl	0.91837	50.41	0.41	rgb(222,139,140)	1.9898	2,2
Cebpg	B930041F14Rik	-0.91837	50.41	-4.1E-01	rgb(127,162,233)	1.9898	2,2
Cebpg	Clic4	0.91837	50.41	0.412	rgb(222,138,139)	1.9898	2,2
Cebpg	Fkrp	-0.91837	50.41	-4.1E-01	rgb(128,163,233)	1.9898	2,2
Cebpg	Ppp1r10	-0.91837	50.41	-4.1E-01	rgb(129,163,232)	1.9898	2,2
Cebpg	Pycr1	0.91837	50.41	0.406	rgb(221,139,140)	1.9898	2,2
Dbp	Nkd2	-0.91837	50.41	-4.1E-01	rgb(127,162,233)	1.9898	2,2
Ddit3	Hmox1	0.91837	50.41	0.408	rgb(221,139,140)	1.9898	2,2
Ebf1	Lum	0.91837	50.41	0.415	rgb(222,138,139)	1.9898	2,2
Elf1	Cd226	0.91837	50.41	0.413	rgb(222,138,139)	1.9898	2,2
Epas1	Ift57	-0.91837	50.41	-4.1E-01	rgb(128,163,233)	1.9898	2,2
Erg	Emr1	-0.91837	50.41	-4.1E-01	rgb(128,163,233)	1.9898	2,2
Esr1	Dirc2	0.91837	50.41	0.406	rgb(221,139,140)	1.9898	2,2
Ets2	Cecr2	0.91837	50.41	0.409	rgb(221,139,140)	1.9898	2,2
Ets2	Chrne	0.91837	50.41	0.415	rgb(222,138,139)	1.9898	None
Etv4	Gpt2	0.91837	50.41	0.407	rgb(221,139,140)	1.9898	2,2
Fli1	Sqle	-0.91837	50.41	-4.1E-01	rgb(129,163,232)	1.9898	2,2
Fosl1	Edem1	-0.91837	50.41	-4.1E-01	rgb(129,163,232)	1.9898	2,2
Fosl2	Timp1	0.91837	50.41	0.411	rgb(222,138,139)	1.9898	None
Foxf2	Dusp6	0.91837	50.41	0.412	rgb(222,138,139)	1.9898	2,2
Foxo3	Acox1	0.91837	50.41	0.405	rgb(221,140,140)	1.9898	2,2
Foxp3	Ikzf4	0.91837	50.41	0.413	rgb(222,138,139)	1.9898	2,2
Gfi1	5430421N21Rik	-0.91837	50.41	-4.1E-01	rgb(128,163,233)	1.9898	2,2
Glis3	Etv1	0.91837	50.41	0.413	rgb(222,138,139)	1.9898	2,2
Hey1	Ptp4a3	-0.91837	50.41	-4.1E-01	rgb(128,163,233)	1.9898	2,2
Hif3a	Plcxd1	0.91837	50.41	0.412	rgb(222,138,139)	1.9898	2,2
Hif3a	Wdr54	0.91837	50.41	0.411	rgb(222,138,139)	1.9898	2,2
Hlf	Hemk1	-0.91837	50.41	-4.1E-01	rgb(128,163,233)	1.9898	2,2
Irf4	Wnt1	-0.91837	50.41	-4.1E-01	rgb(129,163,232)	1.9898	2,2
Irf7	Pyhin1	0.91837	50.41	0.413	rgb(222,138,139)	1.9898	2,2
Jdp2	Sars	0.91837	50.41	0.411	rgb(222,138,139)	1.9898	2,2
Jun	Pcyt1b	-0.91837	50.41	-4.1E-01	rgb(128,163,233)	1.9898	2,2
Jund	Sox4	0.91837	50.41	0.407	rgb(221,139,140)	1.9898	None
Klf4	Psd3	0.91837	50.41	0.414	rgb(222,138,139)	1.9898	2,2
Klf7	Pik3ip1	0.91837	50.41	0.409	rgb(221,139,140)	1.9898	2,2
Klf9	Lzts2	0.91837	50.41	0.41	rgb(222,139,140)	1.9898	2,2
Lyl1	Gpnmb	0.91837	50.41	0.414	rgb(222,138,139)	1.9898	2,2
Lyl1	Padi3	0.91837	50.41	0.405	rgb(221,140,140)	1.9898	2,2
Maff	Snord89	0.91837	50.41	0.408	rgb(221,139,140)	1.9898	2,2
Mafg	Ankmy2	-0.91837	50.41	-4.1E-01	rgb(127,162,233)	1.9898	2,2
Mafg	Nsmaf	-0.91837	50.41	-4.1E-01	rgb(128,163,233)	1.9898	2,2
Mafg	Tspan13	-0.91837	50.41	-4.1E-01	rgb(127,163,233)	1.9898	2,2
Mitf	Cyth1	0.91837	50.41	0.409	rgb(222,139,140)	1.9898	2,2
Mitf	Vax2	0.91837	50.41	0.411	rgb(222,139,139)	1.9898	2,2
Mxd1	Sema7a	0.91837	50.41	0.413	rgb(222,138,139)	1.9898	2,2
Mxd4	2210013O21Rik	0.91837	50.41	0.413	rgb(222,138,139)	1.9898	2,2
Mxd4	Dcp2	-0.91837	50.41	-4.1E-01	rgb(129,163,232)	1.9898	2,2
Ncoa1	Cutc	-0.91837	50.41	-4.1E-01	rgb(127,162,233)	1.9898	2,2
Ncoa1	Erc1	0.91837	50.41	0.407	rgb(221,139,140)	1.9898	2,2
Ncoa1	Syne1	0.91837	50.41	0.412	rgb(222,138,139)	1.9898	2,2
Ncoa3	Socs1	0.91837	50.41	0.408	rgb(221,139,140)	1.9898	2,2
Nfatc4	Mpp1	0.91837	50.41	0.408	rgb(221,139,140)	1.9898	2,2
Nfkb1	Cd83	0.91837	50.41	0.407	rgb(221,139,140)	1.9898	None
Nfkb1	Pigr	0.91837	50.41	0.408	rgb(221,139,140)	1.9898	None
Npas2	Mical1	0.91837	50.41	0.413	rgb(222,138,139)	1.9898	2,2
Nr2f6	Naglu	0.91837	50.41	0.412	rgb(222,138,139)	1.9898	2,2
Nr2f6	Wrnip1	0.91837	50.41	0.412	rgb(222,138,139)	1.9898	2,2
Nr3c1	Ctla4	-0.91837	50.41	-4.1E-01	rgb(127,162,233)	1.9898	2,2
Nr3c1	Trip10	-0.91837	50.41	-4.1E-01	rgb(127,162,233)	1.9898	2,2
Nr4a2	Fam46c	-0.91837	50.41	-4.1E-01	rgb(129,163,232)	1.9898	2,2
Nr4a2	Fzd5	0.91837	50.41	0.407	rgb(221,139,140)	1.9898	2,2
Nr4a3	Psme1	0.91837	50.41	0.412	rgb(222,138,139)	1.9898	2,2
Otx1	Fam81a	0.91837	50.41	0.414	rgb(222,138,139)	1.9898	2,2
Pou2af1	Bend3	0.91837	50.41	0.415	rgb(222,138,139)	1.9898	2,2
Pou2af1	Ppfibp1	0.91837	50.41	0.41	rgb(222,139,139)	1.9898	2,2
Pou2af1	Rbms2	0.91837	50.41	0.415	rgb(222,138,139)	1.9898	2,2
Pou2af1	Trim66	0.91837	50.41	0.412	rgb(222,138,139)	1.9898	2,2
Pou2af1	Vps54	-0.91837	50.41	-4.1E-01	rgb(127,162,233)	1.9898	2,2
Rarg	Lgals3	0.91837	50.41	0.413	rgb(222,138,139)	1.9898	2,2
Rela	Hes1	-0.91837	50.41	-4.1E-01	rgb(129,163,232)	1.9898	None
Relb	Mt1	-0.91837	50.41	-4.1E-01	rgb(129,163,232)	1.9898	2,2
Rorc	Adarb1	0.91837	50.41	0.409	rgb(221,139,140)	1.9898	2,2
Rorc	Il17f	0.91837	50.41	0.412	rgb(222,138,139)	1.9898	2,2
Rorc	Tdrkh	0.91837	50.41	0.405	rgb(221,140,140)	1.9898	2,2
Runx3	Timp1	-0.91837	50.41	-4.1E-01	rgb(129,163,232)	1.9898	None
Rxra	Nrp1	0.91837	50.41	0.406	rgb(221,140,140)	1.9898	2,2
Rxra	Ptpn2	-0.91837	50.41	-4.1E-01	rgb(129,163,232)	1.9898	2,2
Rxra	Slamf6	0.91837	50.41	0.41	rgb(222,139,139)	1.9898	2,2
Smad3	Map3k14	0.91837	50.41	0.408	rgb(221,139,140)	1.9898	2,2
Sox5	Ccr8	-0.91837	50.41	-4.1E-01	rgb(128,163,233)	1.9898	2,2
Sp4	Arhgef10	0.91837	50.41	0.407	rgb(221,139,140)	1.9898	2,2
Sp4	Bend4	0.91837	50.41	0.411	rgb(222,139,139)	1.9898	2,2
Spib	Tnfsf10	0.91837	50.41	0.413	rgb(222,138,139)	1.9898	2,2
Srebf1	Hk2	0.91837	50.41	0.412	rgb(222,138,139)	1.9898	None
Stat3	Fosl2	0.91837	50.41	0.414	rgb(222,138,139)	1.9898	2,2
Stat3	Socs3	0.91837	50.41	0.408	rgb(221,139,140)	1.9898	None
Stat5b	Serinc5	0.91837	50.41	0.411	rgb(222,138,139)	1.9898	2,2
Tcf12	Rnh1	-0.91837	50.41	-4.1E-01	rgb(128,163,233)	1.9898	2,2
Tead1	Zfp608	0.91837	50.41	0.413	rgb(222,138,139)	1.9898	2,2
Trerf1	Cnnm4	0.91837	50.41	0.41	rgb(222,139,139)	1.9898	2,2
Trerf1	Tmem176a	0.91837	50.41	0.41	rgb(222,139,140)	1.9898	2,2
Trp53	Casp3	-0.91837	50.41	-4.1E-01	rgb(129,164,232)	1.9898	None
Trps1	Gpr65	0.91837	50.41	0.407	rgb(221,139,140)	1.9898	2,2
Zbtb17	Hexb	-0.91837	50.41	-4.1E-01	rgb(128,163,233)	1.9898	2,2
Zeb2	Ly6e	0.91837	50.41	0.409	rgb(222,139,140)	1.9898	2,2
Zfp148	Urm1	-0.91837	50.41	-4.1E-01	rgb(128,163,233)	1.9898	2,2
Zhx2	Ppp3cc	-0.91837	50.41	-4.1E-01	rgb(129,163,232)	1.9898	2,2
Zhx3	Nedd9	0.91837	50.41	0.411	rgb(222,138,139)	1.9898	2,2
Ahctf1	Sertad3	-0.91837	50.41	-4.1E-01	rgb(129,163,232)	1.9898	2,2
Ahrr	Treml2	0.91837	50.41	0.406	rgb(221,139,140)	1.9898	2,2
Ankzf1	Pgm2	0.91837	50.41	0.414	rgb(222,138,139)	1.9898	2,2
Ankzf1	Rab26	0.91837	50.41	0.41	rgb(222,139,139)	1.9898	2,2
Arid3b	Decr1	-0.91837	50.41	-4.1E-01	rgb(127,162,233)	1.9898	2,2
Batf3	Lipe	0.91837	50.41	0.407	rgb(221,139,140)	1.9898	2,2
Casz1	Myo10	0.91837	50.41	0.413	rgb(222,138,139)	1.9898	2,2
Ccdc17	Gm6225	0.91837	50.41	0.412	rgb(222,138,139)	1.9898	2,2
Cenpt	Trim46	0.91837	50.41	0.406	rgb(221,139,140)	1.9898	2,2
Cic	Mex3d	0.91837	50.41	0.411	rgb(222,138,139)	1.9898	2,2
Creb3l2	Bloc1s2	-0.91837	50.41	-4.1E-01	rgb(128,163,233)	1.9898	2,2
Creb3l2	Ggct	-0.91837	50.41	-4.1E-01	rgb(128,163,233)	1.9898	2,2
Csrnp1	1110057K04Rik	-0.91837	50.41	-4.1E-01	rgb(128,163,233)	1.9898	2,2
Cux1	Tg	-0.91837	50.41	-4.1E-01	rgb(128,163,233)	1.9898	2,2
Dach2	Lix1l	0.91837	50.41	0.408	rgb(221,139,140)	1.9898	2,2
Egr4	Gfod1	0.91837	50.41	0.406	rgb(221,140,140)	1.9898	2,2
Foxb1	Apol10b	0.91837	50.41	0.407	rgb(221,139,140)	1.9898	2,2
Foxb1	Gja1	0.91837	50.41	0.407	rgb(221,139,140)	1.9898	2,2
Foxb1	Tex2	-0.91837	50.41	-4.1E-01	rgb(129,163,232)	1.9898	2,2
Foxn3	Mcm9	0.91837	50.41	0.411	rgb(222,138,139)	1.9898	2,2
Foxp1	Abcc3	-0.91837	50.41	-4.1E-01	rgb(127,162,233)	1.9898	2,2
Gm14295	Arf1	-0.91837	50.41	-4.1E-01	rgb(128,163,233)	1.9898	2,2
Hmgb1	Scyl2	-0.91837	50.41	-4.1E-01	rgb(129,163,232)	1.9898	2,2
Hmx3	Kank1	0.91837	50.41	0.407	rgb(221,139,140)	1.9898	2,2
Ikzf3	Csgalnact1	-0.91837	50.41	-4.1E-01	rgb(128,163,233)	1.9898	2,2
Ikzf3	Vat1l	-0.91837	50.41	-4.1E-01	rgb(127,163,233)	1.9898	2,2
Insm1	St7	0.91837	50.41	0.414	rgb(222,138,139)	1.9898	2,2
Kdm2b	Sfrp2	-0.91837	50.41	-4.1E-01	rgb(128,163,233)	1.9898	2,2
Kdm2b	Tdrkh	-0.91837	50.41	-4.1E-01	rgb(128,163,233)	1.9898	2,2
Kdm5b	Ccng2	0.91837	50.41	0.407	rgb(221,139,140)	1.9898	2,2
L3mbtl3	Itga3	-0.91837	50.41	-4.1E-01	rgb(127,162,233)	1.9898	2,2
L3mbtl3	Tmem125	-0.91837	50.41	-4.1E-01	rgb(127,162,233)	1.9898	2,2
L3mbtl3	Utrn	0.91837	50.41	0.408	rgb(221,139,140)	1.9898	2,2
Lhx6	Agap1	0.91837	50.41	0.408	rgb(221,139,140)	1.9898	2,2
Lhx6	B4galnt3	0.91837	50.41	0.408	rgb(221,139,140)	1.9898	2,2
Lhx6	Nfkbie	-0.91837	50.41	-4.1E-01	rgb(127,163,233)	1.9898	2,2
Mbnl2	Jup	0.91837	50.41	0.405	rgb(221,140,140)	1.9898	2,2
Mbnl2	Trerf1	0.91837	50.41	0.406	rgb(221,139,140)	1.9898	2,2
Meis3	Tex261	0.91837	50.41	0.408	rgb(221,139,140)	1.9898	2,2
Mtf2	Slc48a1	-0.91837	50.41	-4.1E-01	rgb(127,162,233)	1.9898	2,2
Mtf2	Txndc17	-0.91837	50.41	-4.1E-01	rgb(129,163,232)	1.9898	2,2
Mypop	Apbb1	0.91837	50.41	0.407	rgb(221,139,140)	1.9898	2,2
Nkrf	Arfgap3	-0.91837	50.41	-4.1E-01	rgb(129,163,232)	1.9898	2,2
Nkrf	Ddx51	0.91837	50.41	0.406	rgb(221,139,140)	1.9898	2,2
Patz1	Arhgap10	0.91837	50.41	0.411	rgb(222,139,139)	1.9898	2,2
Phf20	Thrb	-0.91837	50.41	-4.1E-01	rgb(128,163,233)	1.9898	2,2
Prdm9	Fyco1	0.91837	50.41	0.407	rgb(221,139,140)	1.9898	2,2
Prrx1	Thbs1	0.91837	50.41	0.406	rgb(221,139,140)	1.9898	2,2
Scmh1	Xkrx	0.91837	50.41	0.407	rgb(221,139,140)	1.9898	2,2
Scrt1	Neat1	0.91837	50.41	0.414	rgb(222,138,139)	1.9898	2,2
Setdb2	Slco3a1	0.91837	50.41	0.406	rgb(221,140,140)	1.9898	2,2
Six5	Adrb2	-0.91837	50.41	-4.1E-01	rgb(128,163,233)	1.9898	2,2
Six5	Cnnm1	0.91837	50.41	0.414	rgb(222,138,139)	1.9898	2,2
Son	0610007P14Rik	-0.91837	50.41	-4.1E-01	rgb(127,162,233)	1.9898	2,2
Sp6	D930048N14Rik	-0.91837	50.41	-4.1E-01	rgb(127,163,233)	1.9898	2,2
Tal2	Il22	-0.91837	50.41	-4.1E-01	rgb(128,163,233)	1.9898	2,2
Thap1	Slc12a8	0.91837	50.41	0.411	rgb(222,138,139)	1.9898	2,2
Thap3	Arrb2	0.91837	50.41	0.411	rgb(222,139,139)	1.9898	2,2
Thap3	Crip1	0.91837	50.41	0.405	rgb(221,140,140)	1.9898	2,2
Topors	Abcb1b	0.91837	50.41	0.405	rgb(221,140,140)	1.9898	2,2
Vax2	Pde6d	0.91837	50.41	0.414	rgb(222,138,139)	1.9898	2,2
Zbtb1	Ildr1	-0.91837	50.41	-4.1E-01	rgb(127,162,233)	1.9898	2,2
Zbtb32	Adamts17	-0.91837	50.41	-4.1E-01	rgb(128,163,233)	1.9898	2,2
Zbtb4	Dctpp1	-0.91837	50.41	-4.1E-01	rgb(129,163,232)	1.9898	2,2
Zbtb6	Cstf2t	0.91837	50.41	0.411	rgb(222,138,139)	1.9898	2,2
[truncated: 51,405 more rows]
