# Supplementary material for: Leveraging chromatin accessibility for transcriptional regulatory network inference in T Helper 17 Cells
Source: Genome Res. 2019 Mar;29(3):449–63. doi: 10.1101/gr.238253.118 (PMC6396413; doi:10.1101/gr.238253.118)
Supplement: Supplemental Material [file supp_gr.238253.118_Supplemental_Th17_TRN_Networks.zip › Th17_TRN_Networks-master/TRN_Notebooks/Networks/TRRUST_bias50_sp.tsv]

TF	Target	SignedQuantile	NonzeroSubsamples(Stability)	pCorr	stroke	stroke-width	stroke-dasharray
Rarg	Il17a	1	50.95	0.947	rgb(227, 36, 38)	2	None
Hsf2	Tnfsf11	0.99823	50.91	0.913	rgb(227, 43, 44)	1.9992	None
Rarg	Il17f	0.99645	50.89	0.887	rgb(227, 48, 49)	1.9988	2,2
Nfkb2	Selp	0.99468	50.87	0.87	rgb(227, 51, 53)	1.9984	None
Relb	Pigr	0.99468	50.87	0.869	rgb(227, 51, 53)	1.9984	None
Trerf1	Cd86	-0.99291	50.85	-8.5E-01	rgb( 33,105,249)	1.998	None
Zfp191	Pdgfrb	-0.99291	50.85	-8.5E-01	rgb( 32,105,249)	1.998	None
Klf8	Fn1	-0.99113	50.84	-8.4E-01	rgb( 35,106,249)	1.9978	None
Spib	Irf7	-0.99113	50.84	-8.4E-01	rgb( 35,106,249)	1.9978	None
Irf4	Irf7	-0.98936	50.83	-8.3E-01	rgb( 36,107,249)	1.9976	None
Irf7	Cd80	0.98936	50.83	0.826	rgb(226, 59, 61)	1.9976	None
Trerf1	Cd80	-0.98759	50.82	-8.2E-01	rgb( 39,109,248)	1.9974	None
Rorc	Lingo4	0.98759	50.82	0.822	rgb(226, 60, 62)	1.9974	2,2
Sp110	Cdkn2d	0.98759	50.82	0.818	rgb(226, 61, 62)	1.9974	2,2
Tbx21	Il23r	0.98581	50.81	0.815	rgb(226, 61, 63)	1.9972	None
Zfp182	Fyco1	0.98581	50.81	0.813	rgb(226, 62, 63)	1.9972	2,2
Egr2	Fasl	-0.98404	50.8	-8.0E-01	rgb( 42,111,248)	1.997	None
Nfe2	Tbxa2r	0.98404	50.8	0.805	rgb(226, 63, 65)	1.997	None
Satb1	Gata3	0.98404	50.8	0.8	rgb(226, 64, 66)	1.997	None
Tbx21	Il12rb2	0.98404	50.8	0.799	rgb(226, 64, 66)	1.997	None
Zfhx3	Afp	-0.98404	50.8	-8.0E-01	rgb( 44,112,247)	1.997	None
Atf6b	Crip1	-0.98404	50.8	-8.0E-01	rgb( 44,112,247)	1.997	2,2
Cebpg	Psph	0.98404	50.8	0.8	rgb(226, 64, 66)	1.997	2,2
Zfp536	Lpin3	0.98404	50.8	0.796	rgb(226, 65, 67)	1.997	2,2
Foxo3	Bcl2l11	0.98227	50.79	0.786	rgb(226, 67, 68)	1.9968	None
Klf3	Six4	0.98227	50.79	0.793	rgb(226, 66, 67)	1.9968	None
Ppara	Tbx21	-0.98227	50.79	-7.9E-01	rgb( 46,113,247)	1.9968	None
Trp73	Aqp3	0.98227	50.79	0.786	rgb(226, 67, 68)	1.9968	None
Zfp367	Dtl	0.98227	50.79	0.788	rgb(226, 66, 68)	1.9968	2,2
E2f1	Tyms	0.98049	50.78	0.78	rgb(226, 68, 70)	1.9966	None
Prdm1	Lmo2	-0.98049	50.78	-7.8E-01	rgb( 47,114,247)	1.9966	None
Klf2	Ccr5	0.97872	50.77	0.772	rgb(225, 70, 71)	1.9964	None
Npas2	Per2	0.97872	50.77	0.769	rgb(225, 70, 72)	1.9964	None
Stat4	Tbx21	0.97872	50.77	0.766	rgb(225, 71, 72)	1.9964	None
Ar	Mndal	0.97695	50.76	0.759	rgb(225, 72, 74)	1.9962	None
Ddit3	Trf	0.97695	50.76	0.758	rgb(225, 72, 74)	1.9962	None
Klf8	Vim	-0.97695	50.76	-7.6E-01	rgb( 52,116,246)	1.9962	None
Ncoa3	Mmp10	0.97695	50.76	0.758	rgb(225, 72, 74)	1.9962	None
Zfp385a	Zmat3	0.97695	50.76	0.764	rgb(225, 71, 73)	1.9962	2,2
Irf1	Tapbp	0.97517	50.75	0.747	rgb(225, 74, 76)	1.996	None
Ikzf4	Treml2	0.97517	50.75	0.754	rgb(225, 73, 75)	1.996	2,2
Ar	Ifi203	0.9734	50.74	0.739	rgb(225, 76, 77)	1.9958	None
Hsf2	Cd9	0.9734	50.74	0.745	rgb(225, 75, 76)	1.9958	2,2
Zfp385a	Abhd4	0.9734	50.74	0.736	rgb(225, 76, 78)	1.9958	2,2
Gabpa	Chrne	0.97163	50.73	0.729	rgb(225, 78, 79)	1.9956	None
Hif1a	Plod2	0.97163	50.73	0.726	rgb(225, 78, 80)	1.9956	2,2
Irf7	Ccl5	0.97163	50.73	0.733	rgb(225, 77, 79)	1.9956	None
Rarg	Il23r	0.97163	50.73	0.73	rgb(225, 78, 79)	1.9956	2,2
Sall4	Sall4	0.97163	50.73	0.727	rgb(225, 78, 80)	1.9956	None
Ahrr	Cyp1b1	0.97163	50.73	0.727	rgb(225, 78, 80)	1.9956	2,2
Dach2	Vwa5a	0.97163	50.73	0.734	rgb(225, 77, 78)	1.9956	2,2
Mxi1	Clybl	0.97163	50.73	0.725	rgb(225, 78, 80)	1.9956	2,2
Sox5	Akr1b8	0.97163	50.73	0.732	rgb(225, 77, 79)	1.9956	2,2
Whsc1	Fancm	0.97163	50.73	0.733	rgb(225, 77, 79)	1.9956	2,2
Foxa1	Loxl2	0.96985	50.72	0.718	rgb(225, 80, 81)	1.9954	None
Irf4	Il10	0.96985	50.72	0.718	rgb(225, 80, 81)	1.9954	None
Nfatc1	Id3	0.96985	50.72	0.717	rgb(225, 80, 82)	1.9954	None
Zfp382	Id1	-0.96985	50.72	-7.2E-01	rgb( 60,122,244)	1.9954	None
Hif1a	Egln1	0.96808	50.71	0.714	rgb(225, 81, 82)	1.9952	None
Trp53	Pyhin1	0.96808	50.71	0.713	rgb(225, 81, 82)	1.9952	None
Elk3	Capg	0.96808	50.71	0.711	rgb(225, 81, 83)	1.9952	2,2
Zfp367	Exo1	0.96808	50.71	0.711	rgb(225, 81, 83)	1.9952	2,2
Fosl1	Itgb3	-0.96631	50.7	-7.0E-01	rgb( 65,124,244)	1.995	None
Foxo3	Tnfsf10	0.96631	50.7	0.704	rgb(225, 83, 84)	1.995	None
Zbtb7a	Nfatc1	-0.96631	50.7	-7.0E-01	rgb( 64,124,244)	1.995	None
Foxs1	Mylk2	0.96631	50.7	0.696	rgb(225, 84, 86)	1.995	2,2
Klf13	Prr7	0.96631	50.7	0.696	rgb(225, 84, 86)	1.995	2,2
Nr4a3	Nr4a1	0.96631	50.7	0.703	rgb(225, 83, 84)	1.995	2,2
Zfp629	Ttbk2	0.96631	50.7	0.705	rgb(225, 82, 84)	1.995	2,2
Zfp948	Ankrd23	0.96631	50.7	0.697	rgb(225, 84, 85)	1.995	2,2
Fosl2	Timp1	-0.96453	50.69	-6.9E-01	rgb( 67,126,243)	1.9948	None
Hif1a	Aldoa	0.96453	50.69	0.695	rgb(225, 84, 86)	1.9948	None
Hif1a	Slc2a1	0.96453	50.69	0.688	rgb(225, 86, 87)	1.9948	None
Irf4	I830012O16Rik	-0.96453	50.69	-6.9E-01	rgb( 68,126,243)	1.9948	2,2
Cxxc5	Nod1	0.96453	50.69	0.686	rgb(225, 86, 87)	1.9948	2,2
Tcf12	Mycbp2	0.96453	50.69	0.687	rgb(225, 86, 87)	1.9948	2,2
Foxp3	Ctla4	0.96276	50.68	0.682	rgb(225, 87, 88)	1.9946	None
Rora	Nr1d1	0.96276	50.68	0.675	rgb(224, 88, 89)	1.9946	None
Runx3	Hes1	-0.96276	50.68	-6.8E-01	rgb( 70,128,243)	1.9946	None
Sp2	Papss2	0.96276	50.68	0.678	rgb(224, 87, 89)	1.9946	None
Tbx21	Il10	0.96276	50.68	0.682	rgb(225, 87, 88)	1.9946	None
Zeb2	Vim	0.96276	50.68	0.677	rgb(224, 88, 89)	1.9946	None
Fosb	Neat1	0.96276	50.68	0.679	rgb(224, 87, 89)	1.9946	2,2
Klf13	Acp5	0.96276	50.68	0.676	rgb(224, 88, 89)	1.9946	2,2
Tal2	Tmem38b	0.96276	50.68	0.682	rgb(225, 87, 88)	1.9946	2,2
Zfp146	Mpv17l	-0.96276	50.68	-6.8E-01	rgb( 69,127,243)	1.9946	2,2
Zfp386	Emb	0.96276	50.68	0.68	rgb(224, 87, 88)	1.9946	2,2
Zfp750	Robo3	0.96276	50.68	0.676	rgb(224, 88, 89)	1.9946	2,2
Gli1	Fam102a	-0.96099	50.67	-6.7E-01	rgb( 72,129,242)	1.9944	2,2
Irf2	Cxcr4	-0.96099	50.67	-6.7E-01	rgb( 71,128,242)	1.9944	None
Nr2f1	Serpinc1	-0.96099	50.67	-6.7E-01	rgb( 72,129,242)	1.9944	None
Spib	Rtp4	-0.96099	50.67	-6.7E-01	rgb( 73,129,242)	1.9944	2,2
Srebf1	Fads2	0.96099	50.67	0.666	rgb(224, 90, 91)	1.9944	2,2
Stat2	Igtp	0.96099	50.67	0.671	rgb(224, 89, 90)	1.9944	2,2
Stat3	Fam129a	-0.96099	50.67	-6.7E-01	rgb( 71,128,243)	1.9944	2,2
Stat3	Timp1	0.96099	50.67	0.673	rgb(224, 88, 90)	1.9944	None
Twist1	Fgf2	0.96099	50.67	0.671	rgb(224, 89, 90)	1.9944	None
Sgsm2	Tert	0.96099	50.67	0.674	rgb(224, 88, 90)	1.9944	2,2
Sp110	Ly6c1	0.96099	50.67	0.668	rgb(224, 89, 91)	1.9944	2,2
Zfp202	Dusp12	0.96099	50.67	0.67	rgb(224, 89, 90)	1.9944	2,2
Zfp467	Wnt10a	0.96099	50.67	0.668	rgb(224, 89, 91)	1.9944	2,2
Zfp956	Ppcdc	0.96099	50.67	0.672	rgb(224, 89, 90)	1.9944	2,2
Gli1	Cyr61	0.95921	50.66	0.664	rgb(224, 90, 91)	1.9942	None
Hsf2	Trim12c	0.95921	50.66	0.664	rgb(224, 90, 91)	1.9942	2,2
Ncoa3	Npas2	0.95921	50.66	0.664	rgb(224, 90, 92)	1.9942	None
Srebf1	Hmgcr	0.95921	50.66	0.66	rgb(224, 91, 92)	1.9942	2,2
Srf	Mmp14	0.95921	50.66	0.661	rgb(224, 91, 92)	1.9942	None
Bach1	Zfp239	-0.95921	50.66	-6.6E-01	rgb( 73,130,242)	1.9942	2,2
C030039L03Rik	Per2	0.95921	50.66	0.658	rgb(224, 91, 93)	1.9942	2,2
Cebpg	Slc7a3	0.95921	50.66	0.658	rgb(224, 91, 93)	1.9942	2,2
Cebpg	Trib3	0.95921	50.66	0.655	rgb(224, 92, 93)	1.9942	2,2
Creb3l2	Gatsl2	0.95921	50.66	0.665	rgb(224, 90, 91)	1.9942	2,2
Creb3l2	Syn1	0.95921	50.66	0.658	rgb(224, 91, 93)	1.9942	2,2
Gm14420	Gm2011	0.95921	50.66	0.664	rgb(224, 90, 92)	1.9942	2,2
Irf5	Gna15	0.95921	50.66	0.663	rgb(224, 90, 92)	1.9942	2,2
Zfp467	Zfp280b	0.95921	50.66	0.659	rgb(224, 91, 93)	1.9942	2,2
Atf3	Penk	0.95744	50.65	0.654	rgb(224, 92, 93)	1.994	None
Esr1	Zfhx3	0.95744	50.65	0.649	rgb(224, 93, 94)	1.994	None
Hif1a	Bnip3	0.95744	50.65	0.651	rgb(224, 93, 94)	1.994	None
Hsf2	Sla	0.95744	50.65	0.654	rgb(224, 92, 93)	1.994	2,2
Klf5	Fads2	0.95744	50.65	0.649	rgb(224, 93, 94)	1.994	2,2
Pou2f2	Spp1	0.95744	50.65	0.654	rgb(224, 92, 93)	1.994	None
Rel	Bcl2a1d	0.95744	50.65	0.647	rgb(224, 93, 95)	1.994	None
Sox4	Nkx3-1	0.95744	50.65	0.653	rgb(224, 92, 94)	1.994	None
Stat3	Il21	0.95744	50.65	0.655	rgb(224, 92, 93)	1.994	None
Stat4	Tbkbp1	0.95744	50.65	0.649	rgb(224, 93, 94)	1.994	2,2
Kdm2b	Mxd1	-0.95744	50.65	-6.5E-01	rgb( 76,131,242)	1.994	2,2
Prdm2	Dock4	0.95744	50.65	0.655	rgb(224, 92, 93)	1.994	2,2
Zfp280b	B4galt5	0.95744	50.65	0.647	rgb(224, 93, 95)	1.994	2,2
Zfp385a	Cox6b2	0.95744	50.65	0.654	rgb(224, 92, 93)	1.994	2,2
Zfp429	Megf8	-0.95744	50.65	-6.5E-01	rgb( 75,131,242)	1.994	2,2
Creb5	Dgkg	-0.95567	50.64	-6.4E-01	rgb( 79,133,241)	1.9938	None
Ets1	Spry2	0.95567	50.64	0.64	rgb(224, 95, 96)	1.9938	None
Foxf2	Itgb1	-0.95567	50.64	-6.4E-01	rgb( 79,133,241)	1.9938	None
Gata3	Gata3	0.95567	50.64	0.635	rgb(224, 96, 97)	1.9938	None
Klf10	Serpine1	0.95567	50.64	0.64	rgb(224, 95, 96)	1.9938	None
Relb	Satb1	-0.95567	50.64	-6.4E-01	rgb( 79,133,241)	1.9938	2,2
Adnp	Hist4h4	-0.95567	50.64	-6.4E-01	rgb( 79,133,241)	1.9938	2,2
Cebpg	Aldh1l2	0.95567	50.64	0.641	rgb(224, 95, 96)	1.9938	2,2
Cux1	Herc4	-0.95567	50.64	-6.4E-01	rgb( 77,132,241)	1.9938	2,2
Mbnl2	Heca	0.95567	50.64	0.645	rgb(224, 94, 95)	1.9938	2,2
Mxd1	Ly6a	0.95567	50.64	0.637	rgb(224, 95, 97)	1.9938	2,2
Ncoa2	Mgat5	0.95567	50.64	0.636	rgb(224, 95, 97)	1.9938	2,2
Six5	Thap4	0.95567	50.64	0.641	rgb(224, 95, 96)	1.9938	2,2
Ski	Slc43a2	0.95567	50.64	0.637	rgb(224, 95, 97)	1.9938	2,2
Zfp280b	Aff3	0.95567	50.64	0.639	rgb(224, 95, 96)	1.9938	2,2
Zfp787	Ocrl	-0.95567	50.64	-6.4E-01	rgb( 78,132,241)	1.9938	2,2
E2f1	Anln	0.95389	50.63	0.632	rgb(224, 96, 98)	1.9936	2,2
Elf1	Tlr9	0.95389	50.63	0.634	rgb(224, 96, 97)	1.9936	None
Foxo1	Tnfsf10	0.95389	50.63	0.627	rgb(224, 97, 99)	1.9936	None
Hes1	Pten	-0.95389	50.63	-6.3E-01	rgb( 80,134,241)	1.9936	None
Irf4	Rsad2	-0.95389	50.63	-6.3E-01	rgb( 80,133,241)	1.9936	2,2
Irf9	Ifit3	0.95389	50.63	0.633	rgb(224, 96, 97)	1.9936	None
Nfkb1	S100a6	0.95389	50.63	0.627	rgb(224, 97, 98)	1.9936	None
Pou2f2	Ccl9	0.95389	50.63	0.627	rgb(224, 97, 98)	1.9936	2,2
Ppard	Myo18a	-0.95389	50.63	-6.3E-01	rgb( 81,134,241)	1.9936	2,2
Rela	Tnip3	0.95389	50.63	0.631	rgb(224, 96, 98)	1.9936	None
Tcf4	Lgr5	0.95389	50.63	0.627	rgb(224, 97, 98)	1.9936	None
Batf	Slamf9	-0.95389	50.63	-6.3E-01	rgb( 79,133,241)	1.9936	2,2
C030039L03Rik	Ankzf1	0.95389	50.63	0.63	rgb(224, 97, 98)	1.9936	2,2
Cebpg	Chac1	0.95389	50.63	0.628	rgb(224, 97, 98)	1.9936	2,2
Cebpg	Nupr1	0.95389	50.63	0.625	rgb(224, 98, 99)	1.9936	2,2
Mxd3	Cdc25b	0.95389	50.63	0.635	rgb(224, 96, 97)	1.9936	2,2
Zfp397	Maged1	-0.95389	50.63	-6.3E-01	rgb( 81,134,241)	1.9936	2,2
Zfp771	Tmem158	0.95389	50.63	0.628	rgb(224, 97, 98)	1.9936	2,2
Zfp827	Susd3	-0.95389	50.63	-6.3E-01	rgb( 80,134,241)	1.9936	2,2
Crem	Edem1	-0.95212	50.62	-6.2E-01	rgb( 82,135,241)	1.9934	2,2
Hey1	Bmp2	-0.95212	50.62	-6.2E-01	rgb( 82,135,241)	1.9934	None
Hic1	Efna1	-0.95212	50.62	-6.2E-01	rgb( 83,135,241)	1.9934	None
Spib	Mx1	-0.95212	50.62	-6.2E-01	rgb( 82,135,241)	1.9934	2,2
Srebf1	Sqle	0.95212	50.62	0.623	rgb(224, 98, 99)	1.9934	2,2
Tcf7l2	Stat3	0.95212	50.62	0.622	rgb(224, 98, 99)	1.9934	None
Zfhx3	Muc5ac	-0.95212	50.62	-6.2E-01	rgb( 82,135,241)	1.9934	None
Ahctf1	Utp20	0.95212	50.62	0.621	rgb(224, 98,100)	1.9934	2,2
Cebpg	Pycr1	0.95212	50.62	0.617	rgb(224, 99,100)	1.9934	2,2
Cebpg	Sars	0.95212	50.62	0.624	rgb(224, 98, 99)	1.9934	2,2
Cebpg	Soat2	0.95212	50.62	0.621	rgb(224, 98,100)	1.9934	2,2
Creb3l2	Ubash3b	0.95212	50.62	0.622	rgb(224, 98, 99)	1.9934	2,2
Fbxl19	1700030K09Rik	0.95212	50.62	0.618	rgb(224, 99,100)	1.9934	2,2
Irf5	St14	0.95212	50.62	0.62	rgb(224, 99,100)	1.9934	2,2
Otx1	Trpm6	0.95212	50.62	0.62	rgb(224, 99,100)	1.9934	2,2
Rfx7	Nfatc1	0.95212	50.62	0.619	rgb(224, 99,100)	1.9934	2,2
Rorc	C2cd4d	0.95212	50.62	0.623	rgb(224, 98, 99)	1.9934	2,2
Zbtb4	Zswim4	0.95212	50.62	0.622	rgb(224, 98, 99)	1.9934	2,2
Zfp473	Fkrp	-0.95212	50.62	-6.2E-01	rgb( 82,135,241)	1.9934	2,2
Ar	Pydc3	0.95035	50.61	0.607	rgb(224,101,102)	1.9932	None
Atf2	Tex261	-0.95035	50.61	-6.1E-01	rgb( 85,136,240)	1.9932	2,2
Atf6	Cebpb	0.95035	50.61	0.609	rgb(224,101,102)	1.9932	None
Creb5	Tgfbr3	0.95035	50.61	0.607	rgb(224,101,102)	1.9932	None
Foxp3	Satb1	0.95035	50.61	0.608	rgb(224,101,102)	1.9932	None
Hif1a	Arrb1	0.95035	50.61	0.608	rgb(224,101,102)	1.9932	2,2
Hif1a	Ddit4	0.95035	50.61	0.609	rgb(224,101,102)	1.9932	2,2
Hif1a	Hk1	0.95035	50.61	0.607	rgb(224,101,102)	1.9932	2,2
Satb1	Bcl2	0.95035	50.61	0.612	rgb(224,100,101)	1.9932	None
Zbtb7a	Cdkn2a	-0.95035	50.61	-6.1E-01	rgb( 85,137,240)	1.9932	None
Zeb2	Itga5	0.95035	50.61	0.611	rgb(224,100,102)	1.9932	None
Ikzf4	Sfrp2	0.95035	50.61	0.61	rgb(224,100,102)	1.9932	2,2
Jdp2	Pck2	0.95035	50.61	0.614	rgb(224,100,101)	1.9932	2,2
Sp110	Max	0.95035	50.61	0.61	rgb(224,100,102)	1.9932	2,2
Zfp276	Zfp646	0.95035	50.61	0.61	rgb(224,100,102)	1.9932	2,2
Zfp318	Adora2b	-0.95035	50.61	-6.1E-01	rgb( 84,136,240)	1.9932	2,2
Zfp341	Creb3l2	0.95035	50.61	0.606	rgb(224,101,103)	1.9932	2,2
Zfp35	Commd9	0.95035	50.61	0.613	rgb(224,100,101)	1.9932	2,2
Zfp365	Psrc1	0.95035	50.61	0.608	rgb(224,101,102)	1.9932	2,2
Zfp367	Wee1	0.95035	50.61	0.609	rgb(224,101,102)	1.9932	2,2
Zfp385a	Eng	0.95035	50.61	0.609	rgb(224,101,102)	1.9932	2,2
Zfp429	Apold1	-0.95035	50.61	-6.1E-01	rgb( 84,136,240)	1.9932	2,2
Zfp787	Zfp668	0.95035	50.61	0.614	rgb(224,100,101)	1.9932	2,2
Ahr	Il13	0.94857	50.6	0.598	rgb(224,103,104)	1.993	None
E2f1	E2f7	0.94857	50.6	0.596	rgb(224,103,104)	1.993	2,2
E2f1	Wdr76	0.94857	50.6	0.597	rgb(224,103,104)	1.993	2,2
Ets1	Loxl2	0.94857	50.6	0.596	rgb(224,103,104)	1.993	2,2
Gli1	Bcl2	-0.94857	50.6	-6.0E-01	rgb( 87,138,240)	1.993	None
Irf4	Foxb1	0.94857	50.6	0.596	rgb(224,103,104)	1.993	2,2
Nfil3	App	0.94857	50.6	0.598	rgb(224,103,104)	1.993	None
Nr2f6	Serpinc1	0.94857	50.6	0.603	rgb(224,102,103)	1.993	2,2
Stat4	Prf1	0.94857	50.6	0.595	rgb(224,103,105)	1.993	None
Xbp1	Ern1	0.94857	50.6	0.599	rgb(224,103,104)	1.993	None
Ahctf1	Smg5	0.94857	50.6	0.6	rgb(224,102,104)	1.993	2,2
Arid5a	Susd3	0.94857	50.6	0.597	rgb(224,103,104)	1.993	2,2
Atf6b	Syf2	-0.94857	50.6	-6.0E-01	rgb( 86,137,240)	1.993	2,2
Cebpg	Tsc22d3	0.94857	50.6	0.603	rgb(224,102,103)	1.993	2,2
Mbnl2	Slain1	0.94857	50.6	0.603	rgb(224,102,103)	1.993	2,2
Plagl1	Slc7a1	0.94857	50.6	0.6	rgb(224,102,104)	1.993	2,2
Rfx7	Pigb	0.94857	50.6	0.598	rgb(224,103,104)	1.993	2,2
Rorc	Il17f	0.94857	50.6	0.598	rgb(224,103,104)	1.993	2,2
Sp100	Trim12c	0.94857	50.6	0.596	rgb(224,103,104)	1.993	2,2
Zbed3	Zkscan17	0.94857	50.6	0.603	rgb(224,102,103)	1.993	2,2
Zfp296	Appl2	-0.94857	50.6	-6.0E-01	rgb( 88,138,240)	1.993	2,2
Zfp420	Scarf2	-0.94857	50.6	-6.0E-01	rgb( 86,138,240)	1.993	2,2
Zfp429	Ankrd33b	0.94857	50.6	0.601	rgb(224,102,103)	1.993	2,2
Zfp750	Pvrl4	0.94857	50.6	0.603	rgb(224,102,103)	1.993	2,2
Atf3	Asns	0.9468	50.59	0.593	rgb(224,104,105)	1.9928	None
Hif1a	H2-Ab1	0.9468	50.59	0.591	rgb(223,104,105)	1.9928	2,2
Nr2f6	Gcg	0.9468	50.59	0.592	rgb(224,104,105)	1.9928	2,2
Srebf1	Cyp51	0.9468	50.59	0.586	rgb(223,105,106)	1.9928	2,2
Trerf1	Zdhhc2	-0.9468	50.59	-5.9E-01	rgb( 88,138,240)	1.9928	2,2
Zeb1	Grhl2	-0.9468	50.59	-5.9E-01	rgb( 90,139,239)	1.9928	None
Adnp	Rraga	0.9468	50.59	0.586	rgb(223,105,106)	1.9928	2,2
Ahrr	Cpox	0.9468	50.59	0.588	rgb(223,105,106)	1.9928	2,2
Bcl6b	Kctd7	0.9468	50.59	0.59	rgb(223,104,105)	1.9928	2,2
Cebpg	Mef2b	0.9468	50.59	0.593	rgb(224,104,105)	1.9928	2,2
Mxd1	B430306N03Rik	0.9468	50.59	0.593	rgb(224,104,105)	1.9928	2,2
Mxd1	Ptpn1	0.9468	50.59	0.59	rgb(223,104,105)	1.9928	2,2
Rbpj	Rgmb	-0.9468	50.59	-5.9E-01	rgb( 90,140,239)	1.9928	2,2
Scrt1	Arhgef10	0.9468	50.59	0.593	rgb(224,104,105)	1.9928	2,2
Sox12	P2ry14	-0.9468	50.59	-5.9E-01	rgb( 88,139,240)	1.9928	2,2
Sp100	Irf7	0.9468	50.59	0.595	rgb(224,103,105)	1.9928	2,2
Sp110	Bcl2a1b	0.9468	50.59	0.593	rgb(224,104,105)	1.9928	2,2
Trps1	Aldh1b1	0.9468	50.59	0.593	rgb(224,104,105)	1.9928	2,2
Tulp3	Tbc1d14	0.9468	50.59	0.593	rgb(224,104,105)	1.9928	2,2
Zfp367	Fam111a	0.9468	50.59	0.594	rgb(224,104,105)	1.9928	2,2
Zfp568	Prodh	0.9468	50.59	0.588	rgb(223,105,106)	1.9928	2,2
Zfp608	Stra6	-0.9468	50.59	-5.9E-01	rgb( 88,139,240)	1.9928	2,2
Zfp750	Pfkp	-0.9468	50.59	-5.9E-01	rgb( 88,138,240)	1.9928	2,2
Zfp951	Guca1b	0.9468	50.59	0.588	rgb(223,105,106)	1.9928	2,2
Zfp956	Ankrd23	0.9468	50.59	0.595	rgb(224,103,105)	1.9928	2,2
Zfpm1	Rgs1	-0.9468	50.59	-5.9E-01	rgb( 90,140,239)	1.9928	2,2
Fosl2	Enpp2	-0.94502	50.58	-5.8E-01	rgb( 92,141,239)	1.9926	2,2
Hif1a	Stc1	0.94502	50.58	0.576	rgb(223,107,108)	1.9926	2,2
Hif1a	Unc13a	0.94502	50.58	0.585	rgb(223,105,106)	1.9926	2,2
Irf1	Gbp6	0.94502	50.58	0.584	rgb(223,105,107)	1.9926	2,2
Mitf	Gpnmb	0.94502	50.58	0.582	rgb(223,106,107)	1.9926	None
Rarg	Paqr8	0.94502	50.58	0.579	rgb(223,106,108)	1.9926	2,2
Satb1	Tnfsf8	0.94502	50.58	0.577	rgb(223,107,108)	1.9926	2,2
Srebf1	Rdh11	0.94502	50.58	0.578	rgb(223,107,108)	1.9926	2,2
Stat4	Ccl3	0.94502	50.58	0.579	rgb(223,106,108)	1.9926	2,2
Tbx21	Il13	-0.94502	50.58	-5.8E-01	rgb( 90,140,239)	1.9926	None
Tcf3	Cdk6	-0.94502	50.58	-5.8E-01	rgb( 91,140,239)	1.9926	None
C030039L03Rik	Prkab2	0.94502	50.58	0.578	rgb(223,107,108)	1.9926	2,2
Cebpg	Angptl6	0.94502	50.58	0.582	rgb(223,106,107)	1.9926	2,2
Cebpg	Slc3a2	0.94502	50.58	0.583	rgb(223,106,107)	1.9926	2,2
Dpf1	Porcn	0.94502	50.58	0.582	rgb(223,106,107)	1.9926	2,2
Mxd4	Tcp11l2	0.94502	50.58	0.583	rgb(223,106,107)	1.9926	2,2
Mybl1	4632434I11Rik	0.94502	50.58	0.58	rgb(223,106,107)	1.9926	2,2
Nkx1-2	Pappa2	0.94502	50.58	0.578	rgb(223,107,108)	1.9926	2,2
Plagl1	Cd180	0.94502	50.58	0.583	rgb(223,106,107)	1.9926	2,2
Rbpj	Nckap1	0.94502	50.58	0.576	rgb(223,107,108)	1.9926	2,2
Tbx6	Hsd17b7	-0.94502	50.58	-5.8E-01	rgb( 92,141,239)	1.9926	2,2
Tet1	Pccb	0.94502	50.58	0.578	rgb(223,107,108)	1.9926	2,2
Vax2	Ltb4r1	0.94502	50.58	0.576	rgb(223,107,108)	1.9926	2,2
Zfp429	Ubiad1	-0.94502	50.58	-5.8E-01	rgb( 92,141,239)	1.9926	2,2
Zfp467	Sspo	0.94502	50.58	0.583	rgb(223,106,107)	1.9926	2,2
Zfp467	Wisp1	0.94502	50.58	0.577	rgb(223,107,108)	1.9926	2,2
Zfp536	Rpl10a	0.94502	50.58	0.583	rgb(223,106,107)	1.9926	2,2
Zfp629	Trpv2	-0.94502	50.58	-5.8E-01	rgb( 91,141,239)	1.9926	2,2
Zfp956	Bambi	0.94502	50.58	0.578	rgb(223,107,108)	1.9926	2,2
Zfp956	Ikbke	0.94502	50.58	0.578	rgb(223,107,108)	1.9926	2,2
Foxa1	Ret	0.94325	50.57	0.569	rgb(223,108,109)	1.9924	None
Hsf2	Fam49b	-0.94325	50.57	-5.7E-01	rgb( 94,142,239)	1.9924	2,2
Prdm1	Nrf1	0.94325	50.57	0.573	rgb(223,108,109)	1.9924	2,2
Rfx1	H2-DMb2	0.94325	50.57	0.571	rgb(223,108,109)	1.9924	None
Rora	Ascl4	-0.94325	50.57	-5.7E-01	rgb( 94,142,239)	1.9924	2,2
Spib	Cmpk2	-0.94325	50.57	-5.7E-01	rgb( 94,142,239)	1.9924	2,2
Stat2	Gbp6	0.94325	50.57	0.571	rgb(223,108,109)	1.9924	2,2
Stat4	Gbp2	0.94325	50.57	0.57	rgb(223,108,109)	1.9924	2,2
Trerf1	Procr	-0.94325	50.57	-5.7E-01	rgb( 93,142,239)	1.9924	2,2
Twist1	Hspa4l	-0.94325	50.57	-5.7E-01	rgb( 94,142,239)	1.9924	2,2
Adnp	Apbb1ip	0.94325	50.57	0.569	rgb(223,108,109)	1.9924	2,2
Ahdc1	Ifitm3	-0.94325	50.57	-5.7E-01	rgb( 94,142,239)	1.9924	2,2
Batf	Ikzf2	0.94325	50.57	0.569	rgb(223,108,109)	1.9924	2,2
Creb3l1	Foxp1	0.94325	50.57	0.572	rgb(223,108,109)	1.9924	2,2
Csrnp1	Ecd	-0.94325	50.57	-5.7E-01	rgb( 94,142,238)	1.9924	2,2
Eea1	Ctsw	-0.94325	50.57	-5.7E-01	rgb( 93,142,239)	1.9924	2,2
Foxp4	B4galnt1	0.94325	50.57	0.567	rgb(223,109,110)	1.9924	2,2
Hif3a	Syce2	0.94325	50.57	0.574	rgb(223,107,108)	1.9924	2,2
Mbnl2	Pak1	0.94325	50.57	0.567	rgb(223,109,110)	1.9924	2,2
Mbnl2	Utp20	-0.94325	50.57	-5.7E-01	rgb( 94,142,239)	1.9924	2,2
Npas4	Nedd4	-0.94325	50.57	-5.7E-01	rgb( 93,142,239)	1.9924	2,2
Nr4a3	Rel	0.94325	50.57	0.575	rgb(223,107,108)	1.9924	2,2
Otx1	Gcnt1	0.94325	50.57	0.571	rgb(223,108,109)	1.9924	2,2
Ovol1	Dixdc1	0.94325	50.57	0.569	rgb(223,108,110)	1.9924	2,2
Pou6f1	Txk	0.94325	50.57	0.569	rgb(223,108,110)	1.9924	2,2
Rbck1	Ankrd39	0.94325	50.57	0.57	rgb(223,108,109)	1.9924	2,2
Snai3	Sgsm2	0.94325	50.57	0.566	rgb(223,109,110)	1.9924	2,2
Sox5	Serpinf1	0.94325	50.57	0.573	rgb(223,108,109)	1.9924	2,2
Vax2	Avpi1	0.94325	50.57	0.568	rgb(223,108,110)	1.9924	2,2
Vax2	Slc9a9	0.94325	50.57	0.572	rgb(223,108,109)	1.9924	2,2
Whsc1	Cpd	0.94325	50.57	0.574	rgb(223,107,108)	1.9924	2,2
Zbtb32	Fam57a	0.94325	50.57	0.575	rgb(223,107,108)	1.9924	2,2
Zfp169	Inpp4a	0.94325	50.57	0.574	rgb(223,107,108)	1.9924	2,2
Zfp358	Sorcs2	-0.94325	50.57	-5.7E-01	rgb( 94,142,239)	1.9924	2,2
Zfp367	Pknox1	-0.94325	50.57	-5.7E-01	rgb( 94,142,239)	1.9924	2,2
Zfp385a	Zfp365	0.94325	50.57	0.571	rgb(223,108,109)	1.9924	2,2
Zfp386	Spry1	-0.94325	50.57	-5.7E-01	rgb( 94,142,239)	1.9924	2,2
Zfp750	1700007K13Rik	0.94325	50.57	0.572	rgb(223,108,109)	1.9924	2,2
Ar	BC094916	0.94148	50.56	0.562	rgb(223,110,111)	1.9922	None
Foxo3	Cdkn2b	0.94148	50.56	0.563	rgb(223,110,111)	1.9922	None
Myc	Lime1	-0.94148	50.56	-5.6E-01	rgb( 95,143,238)	1.9922	2,2
Nfatc1	Ctla2b	-0.94148	50.56	-5.6E-01	rgb( 96,144,238)	1.9922	2,2
Nfatc1	Sipa1l2	-0.94148	50.56	-5.6E-01	rgb( 94,142,238)	1.9922	2,2
Nfatc1	Tnf	0.94148	50.56	0.556	rgb(223,111,112)	1.9922	2,2
Ppara	Tbkbp1	-0.94148	50.56	-5.6E-01	rgb( 95,143,238)	1.9922	2,2
Rarg	Mc2r	0.94148	50.56	0.564	rgb(223,109,110)	1.9922	2,2
Smad3	Vdr	0.94148	50.56	0.563	rgb(223,109,111)	1.9922	None
Sox6	Phf6	0.94148	50.56	0.564	rgb(223,109,110)	1.9922	2,2
Tcf4	Cntnap2	0.94148	50.56	0.56	rgb(223,110,111)	1.9922	None
Ahrr	Trappc10	0.94148	50.56	0.562	rgb(223,110,111)	1.9922	2,2
Akna	Ms4a6c	0.94148	50.56	0.56	rgb(223,110,111)	1.9922	2,2
Bhlhe40	Tg	0.94148	50.56	0.561	rgb(223,110,111)	1.9922	2,2
Cebpg	Ddit3	0.94148	50.56	0.555	rgb(223,111,112)	1.9922	2,2
Cebpg	Smpd4	-0.94148	50.56	-5.6E-01	rgb( 95,143,238)	1.9922	2,2
Cggbp1	Scyl2	0.94148	50.56	0.562	rgb(223,110,111)	1.9922	2,2
Csrnp1	Mxd1	0.94148	50.56	0.563	rgb(223,109,111)	1.9922	2,2
Dbp	Abcb1b	-0.94148	50.56	-5.6E-01	rgb( 96,143,238)	1.9922	2,2
Drap1	Sepw1	0.94148	50.56	0.558	rgb(223,110,111)	1.9922	2,2
Drap1	Syf2	0.94148	50.56	0.556	rgb(223,111,112)	1.9922	2,2
E4f1	Map3k14	0.94148	50.56	0.558	rgb(223,110,112)	1.9922	2,2
Mbnl2	M6pr	-0.94148	50.56	-5.6E-01	rgb( 96,144,238)	1.9922	2,2
Mbnl2	Serinc5	0.94148	50.56	0.559	rgb(223,110,111)	1.9922	2,2
Nfatc4	Fbxo2	0.94148	50.56	0.558	rgb(223,110,112)	1.9922	2,2
Nfatc4	H2-Eb2	0.94148	50.56	0.56	rgb(223,110,111)	1.9922	2,2
Nfatc4	Lzts2	0.94148	50.56	0.563	rgb(223,109,111)	1.9922	2,2
Nkrf	Slc38a1	0.94148	50.56	0.556	rgb(223,111,112)	1.9922	2,2
Patz1	Mboat7	0.94148	50.56	0.558	rgb(223,111,112)	1.9922	2,2
Plagl1	Actn1	0.94148	50.56	0.555	rgb(223,111,112)	1.9922	2,2
Scrt1	Cyp2s1	0.94148	50.56	0.558	rgb(223,110,112)	1.9922	2,2
Setdb2	Pde4a	-0.94148	50.56	-5.6E-01	rgb( 95,143,238)	1.9922	2,2
Sgsm2	Prickle1	0.94148	50.56	0.562	rgb(223,110,111)	1.9922	2,2
Tcf12	Pafah1b3	-0.94148	50.56	-5.6E-01	rgb( 95,143,238)	1.9922	2,2
Terf1	2310033P09Rik	0.94148	50.56	0.557	rgb(223,111,112)	1.9922	2,2
Thap3	Dpm3	0.94148	50.56	0.562	rgb(223,110,111)	1.9922	2,2
Whsc1	D830031N03Rik	0.94148	50.56	0.563	rgb(223,109,111)	1.9922	2,2
Ybx2	Fam198a	0.94148	50.56	0.558	rgb(223,110,112)	1.9922	2,2
Zbed3	Zadh2	0.94148	50.56	0.561	rgb(223,110,111)	1.9922	2,2
Zfp287	4930523C07Rik	0.94148	50.56	0.559	rgb(223,110,111)	1.9922	2,2
Zfp329	A230072C01Rik	0.94148	50.56	0.556	rgb(223,111,112)	1.9922	2,2
Zfp35	Tsr2	0.94148	50.56	0.559	rgb(223,110,111)	1.9922	2,2
Zfp428	Abhd2	-0.94148	50.56	-5.6E-01	rgb( 96,143,238)	1.9922	2,2
Zfp580	Psmd8	0.94148	50.56	0.56	rgb(223,110,111)	1.9922	2,2
Zfp777	B4galnt4	0.94148	50.56	0.556	rgb(223,111,112)	1.9922	2,2
Zhx1	Ptprc	0.94148	50.56	0.564	rgb(223,109,110)	1.9922	2,2
Zik1	Mvp	-0.94148	50.56	-5.6E-01	rgb( 95,143,238)	1.9922	2,2
E2f1	Cdkn2c	0.9397	50.55	0.547	rgb(223,112,114)	1.992	2,2
Epas1	Mmp14	0.9397	50.55	0.554	rgb(223,111,112)	1.992	None
Erg	Eng	0.9397	50.55	0.553	rgb(223,111,113)	1.992	None
Esr1	Runx2	0.9397	50.55	0.551	rgb(223,112,113)	1.992	None
Etv4	Spp1	0.9397	50.55	0.545	rgb(223,113,114)	1.992	None
Foxo3	Ms4a4b	0.9397	50.55	0.554	rgb(223,111,112)	1.992	2,2
Klf2	Gpr18	0.9397	50.55	0.548	rgb(223,112,113)	1.992	2,2
Nfatc2	Enpp2	0.9397	50.55	0.55	rgb(223,112,113)	1.992	None
Nfkb2	Pigr	0.9397	50.55	0.554	rgb(223,111,112)	1.992	2,2
Runx3	Timp1	0.9397	50.55	0.55	rgb(223,112,113)	1.992	None
Spib	Rsad2	-0.9397	50.55	-5.5E-01	rgb( 98,145,238)	1.992	2,2
Stat4	Serpine2	0.9397	50.55	0.549	rgb(223,112,113)	1.992	2,2
Trerf1	Chst15	0.9397	50.55	0.552	rgb(223,112,113)	1.992	2,2
Trerf1	Crybg3	-0.9397	50.55	-5.5E-01	rgb( 98,145,238)	1.992	2,2
Trerf1	Peli2	-0.9397	50.55	-5.5E-01	rgb( 97,144,238)	1.992	2,2
Twist1	Ptger4	0.9397	50.55	0.554	rgb(223,111,112)	1.992	2,2
Akna	Cep68	0.9397	50.55	0.55	rgb(223,112,113)	1.992	2,2
Atmin	Gramd1b	0.9397	50.55	0.546	rgb(223,113,114)	1.992	2,2
Batf	Mpp2	0.9397	50.55	0.551	rgb(223,112,113)	1.992	2,2
Cebpg	Gpt2	0.9397	50.55	0.55	rgb(223,112,113)	1.992	2,2
Cenpt	Mxd3	0.9397	50.55	0.552	rgb(223,111,113)	1.992	2,2
Cenpt	Vav2	-0.9397	50.55	-5.5E-01	rgb( 97,144,238)	1.992	2,2
Drap1	Fth1	0.9397	50.55	0.553	rgb(223,111,113)	1.992	2,2
Etv5	Ell2	0.9397	50.55	0.549	rgb(223,112,113)	1.992	2,2
Fbxl19	Fth1	-0.9397	50.55	-5.5E-01	rgb( 98,144,238)	1.992	2,2
Foxs1	Hvcn1	0.9397	50.55	0.554	rgb(223,111,112)	1.992	2,2
Hlx	Olfm1	0.9397	50.55	0.552	rgb(223,112,113)	1.992	2,2
Ikzf2	Cd160	0.9397	50.55	0.554	rgb(223,111,112)	1.992	2,2
Jazf1	9430020K01Rik	0.9397	50.55	0.551	rgb(223,112,113)	1.992	2,2
Kdm2b	Gfod1	0.9397	50.55	0.554	rgb(223,111,112)	1.992	2,2
Maff	Casz1	0.9397	50.55	0.554	rgb(223,111,112)	1.992	2,2
Mxd3	Smtn	0.9397	50.55	0.55	rgb(223,112,113)	1.992	2,2
Phf1	Il7r	0.9397	50.55	0.554	rgb(223,111,112)	1.992	2,2
Plagl1	Sema4c	0.9397	50.55	0.549	rgb(223,112,113)	1.992	2,2
Pou2af1	Kcna3	0.9397	50.55	0.553	rgb(223,111,113)	1.992	2,2
Rfx7	Cox7a2l	-0.9397	50.55	-5.5E-01	rgb( 97,144,238)	1.992	2,2
Sp110	4833439L19Rik	0.9397	50.55	0.548	rgb(223,112,113)	1.992	2,2
Thap3	Sf3b3	-0.9397	50.55	-5.5E-01	rgb( 98,145,238)	1.992	2,2
Vax2	Il17re	0.9397	50.55	0.555	rgb(223,111,112)	1.992	2,2
Vax2	Ppp1r14c	0.9397	50.55	0.55	rgb(223,112,113)	1.992	2,2
Zbtb10	Ifit1	0.9397	50.55	0.546	rgb(223,113,114)	1.992	2,2
Zbtb46	Cd83	0.9397	50.55	0.549	rgb(223,112,113)	1.992	2,2
Zfp202	Smpd3	0.9397	50.55	0.551	rgb(223,112,113)	1.992	2,2
Zfp277	Slc6a6	-0.9397	50.55	-5.5E-01	rgb( 98,145,238)	1.992	2,2
Zfp386	Dctn4	0.9397	50.55	0.548	rgb(223,112,114)	1.992	2,2
Zfp429	H60c	-0.9397	50.55	-5.5E-01	rgb( 98,144,238)	1.992	2,2
Zfp808	Rfwd3	0.9397	50.55	0.545	rgb(223,113,114)	1.992	2,2
Zfp81	Commd9	-0.9397	50.55	-5.5E-01	rgb( 98,144,238)	1.992	2,2
Zic2	Nlrp3	0.9397	50.55	0.546	rgb(223,113,114)	1.992	2,2
Ar	Pydc4	0.93793	50.54	0.543	rgb(223,113,114)	1.9918	None
E2f1	Zranb3	0.93793	50.54	0.541	rgb(223,114,115)	1.9918	2,2
Foxo1	Slc1a2	0.93793	50.54	0.538	rgb(223,114,115)	1.9918	2,2
Hif1a	Pgm2	0.93793	50.54	0.545	rgb(223,113,114)	1.9918	2,2
Hsf2	Ifi27l2a	0.93793	50.54	0.541	rgb(223,114,115)	1.9918	2,2
Lef1	Ptgfrn	0.93793	50.54	0.544	rgb(223,113,114)	1.9918	2,2
Maf	Itgb7	0.93793	50.54	0.535	rgb(223,115,116)	1.9918	None
Mef2d	Csrnp1	0.93793	50.54	0.542	rgb(223,113,114)	1.9918	2,2
Mitf	Trpm1	0.93793	50.54	0.536	rgb(223,115,116)	1.9918	None
Nfatc2	Foxp3	0.93793	50.54	0.542	rgb(223,113,114)	1.9918	None
Nfe2	Slc9a3r1	0.93793	50.54	0.543	rgb(223,113,114)	1.9918	2,2
Rarg	2310007L24Rik	0.93793	50.54	0.538	rgb(223,114,115)	1.9918	2,2
Rel	F3	0.93793	50.54	0.538	rgb(223,114,115)	1.9918	None
Rela	Trpc1	0.93793	50.54	0.542	rgb(223,113,115)	1.9918	None
Relb	Ston2	-0.93793	50.54	-5.4E-01	rgb(100,146,237)	1.9918	2,2
Srf	Akap2	0.93793	50.54	0.543	rgb(223,113,114)	1.9918	2,2
Srf	Hk1	-0.93793	50.54	-5.4E-01	rgb(101,146,237)	1.9918	2,2
Stat2	Tbx21	0.93793	50.54	0.544	rgb(223,113,114)	1.9918	2,2
Stat3	Fgf2	0.93793	50.54	0.537	rgb(223,115,116)	1.9918	None
Trp73	Ctla2b	0.93793	50.54	0.543	rgb(223,113,114)	1.9918	2,2
Zfhx3	Myb	-0.93793	50.54	-5.4E-01	rgb( 99,145,238)	1.9918	None
Adnp	Hist1h1a	-0.93793	50.54	-5.4E-01	rgb(100,146,238)	1.9918	2,2
Atf6b	Sf3b3	0.93793	50.54	0.537	rgb(223,114,115)	1.9918	2,2
Bcl11b	Nfatc2	0.93793	50.54	0.543	rgb(223,113,114)	1.9918	2,2
C030039L03Rik	Atp7b	0.93793	50.54	0.542	rgb(223,113,114)	1.9918	2,2
C030039L03Rik	Muc2	0.93793	50.54	0.544	rgb(223,113,114)	1.9918	2,2
Cenpb	Samd1	0.93793	50.54	0.539	rgb(223,114,115)	1.9918	2,2
Dzip1	Samd9l	0.93793	50.54	0.545	rgb(223,113,114)	1.9918	2,2
Elk3	Ckap4	0.93793	50.54	0.543	rgb(223,113,114)	1.9918	2,2
Jdp2	Slc6a9	0.93793	50.54	0.538	rgb(223,114,115)	1.9918	2,2
Mbnl2	Tnfsf8	-0.93793	50.54	-5.4E-01	rgb(101,146,237)	1.9918	2,2
Mxi1	Kif3a	0.93793	50.54	0.537	rgb(223,115,116)	1.9918	2,2
Ncoa2	Nrip1	0.93793	50.54	0.537	rgb(223,114,116)	1.9918	2,2
Osr2	Serpinb1b	0.93793	50.54	0.541	rgb(223,114,115)	1.9918	2,2
Plagl1	Eml1	0.93793	50.54	0.542	rgb(223,114,115)	1.9918	2,2
Pou2af1	Fgf16	0.93793	50.54	0.537	rgb(223,114,115)	1.9918	2,2
Prrx1	Thbd	0.93793	50.54	0.543	rgb(223,113,114)	1.9918	2,2
Rbck1	Dnajc21	-0.93793	50.54	-5.4E-01	rgb(100,146,238)	1.9918	2,2
Scrt1	Dgat1	0.93793	50.54	0.536	rgb(223,115,116)	1.9918	2,2
Sgsm2	Per3	0.93793	50.54	0.538	rgb(223,114,115)	1.9918	2,2
Snai3	Exoc4	0.93793	50.54	0.535	rgb(223,115,116)	1.9918	2,2
Sox5	Ccr8	-0.93793	50.54	-5.4E-01	rgb(100,146,237)	1.9918	2,2
Terf1	Rftn1	-0.93793	50.54	-5.4E-01	rgb(101,146,237)	1.9918	2,2
Tfdp2	Mfsd2a	-0.93793	50.54	-5.4E-01	rgb( 99,145,238)	1.9918	2,2
Thap1	Plcg1	-0.93793	50.54	-5.4E-01	rgb(100,146,237)	1.9918	2,2
Thra	Tjp3	0.93793	50.54	0.542	rgb(223,114,115)	1.9918	2,2
Tmf1	Pik3ca	0.93793	50.54	0.544	rgb(223,113,114)	1.9918	2,2
Vax2	Abhd15	0.93793	50.54	0.537	rgb(223,115,116)	1.9918	2,2
Zbtb17	Pde6d	-0.93793	50.54	-5.4E-01	rgb( 99,145,238)	1.9918	2,2
Zfp266	Cdk6	0.93793	50.54	0.538	rgb(223,114,115)	1.9918	2,2
Zfp281	Crem	0.93793	50.54	0.544	rgb(223,113,114)	1.9918	2,2
Zfp335	C2cd2l	0.93793	50.54	0.535	rgb(223,115,116)	1.9918	2,2
Zfp335	Trappc10	0.93793	50.54	0.542	rgb(223,114,115)	1.9918	2,2
Zfp365	Eda2r	0.93793	50.54	0.537	rgb(223,114,115)	1.9918	2,2
Zfp385a	9230114K14Rik	0.93793	50.54	0.536	rgb(223,115,116)	1.9918	2,2
Zfp385a	Bbc3	0.93793	50.54	0.542	rgb(223,113,115)	1.9918	2,2
Zfp385a	Psrc1	0.93793	50.54	0.545	rgb(223,113,114)	1.9918	2,2
Zfp407	Mpdu1	-0.93793	50.54	-5.4E-01	rgb(101,146,237)	1.9918	2,2
Zfp536	Tekt2	0.93793	50.54	0.544	rgb(223,113,114)	1.9918	2,2
Zfp608	Gap43	0.93793	50.54	0.536	rgb(223,115,116)	1.9918	2,2
Zfp64	Eid1	-0.93793	50.54	-5.4E-01	rgb( 99,145,238)	1.9918	2,2
Zfp667	Fam26f	-0.93793	50.54	-5.4E-01	rgb(100,146,237)	1.9918	2,2
Zfp777	Pdxp	0.93793	50.54	0.536	rgb(223,115,116)	1.9918	2,2
Zfp948	Mtx3	0.93793	50.54	0.542	rgb(223,113,115)	1.9918	2,2
Zfp956	Tsc1	0.93793	50.54	0.538	rgb(223,114,115)	1.9918	2,2
Cebpb	Il12rb2	0.93616	50.53	0.528	rgb(223,116,117)	1.9916	2,2
E2f1	Cenpm	0.93616	50.53	0.53	rgb(223,116,117)	1.9916	2,2
Elf1	Dntt	0.93616	50.53	0.527	rgb(223,116,117)	1.9916	None
Jund	Itgb3	-0.93616	50.53	-5.3E-01	rgb(102,147,237)	1.9916	None
Klf3	Ckm	0.93616	50.53	0.531	rgb(223,116,117)	1.9916	None
Nfe2l2	Nfatc1	-0.93616	50.53	-5.3E-01	rgb(101,146,237)	1.9916	2,2
Nr3c2	Cttn	0.93616	50.53	0.532	rgb(223,115,116)	1.9916	2,2
Rel	Bcl2a1b	0.93616	50.53	0.531	rgb(223,116,117)	1.9916	None
Rel	Ptpn1	-0.93616	50.53	-5.3E-01	rgb(102,147,237)	1.9916	2,2
Relb	Armcx6	-0.93616	50.53	-5.3E-01	rgb(102,147,237)	1.9916	2,2
Satb1	Afp	0.93616	50.53	0.534	rgb(223,115,116)	1.9916	2,2
Smad3	Ier3	0.93616	50.53	0.526	rgb(223,116,118)	1.9916	2,2
Spib	Mx2	-0.93616	50.53	-5.3E-01	rgb(103,148,237)	1.9916	2,2
Stat2	Gbp10	0.93616	50.53	0.533	rgb(223,115,116)	1.9916	2,2
Stat4	Crtam	0.93616	50.53	0.534	rgb(223,115,116)	1.9916	2,2
Zfp148	Vim	-0.93616	50.53	-5.3E-01	rgb(102,147,237)	1.9916	None
Ahrr	Gpr15	0.93616	50.53	0.529	rgb(223,116,117)	1.9916	2,2
Akna	Neurl3	0.93616	50.53	0.532	rgb(223,115,116)	1.9916	2,2
Ccdc17	Impg2	0.93616	50.53	0.532	rgb(223,115,116)	1.9916	2,2
Creb3l2	Myo10	0.93616	50.53	0.528	rgb(223,116,117)	1.9916	2,2
Dmtf1	Psph	-0.93616	50.53	-5.3E-01	rgb(101,147,237)	1.9916	2,2
Etv5	Trib2	-0.93616	50.53	-5.3E-01	rgb(102,147,237)	1.9916	2,2
Fosb	Klf4	0.93616	50.53	0.531	rgb(223,116,117)	1.9916	2,2
Ikzf2	Phtf2	0.93616	50.53	0.532	rgb(223,115,117)	1.9916	2,2
Ikzf3	Dusp14	-0.93616	50.53	-5.3E-01	rgb(101,147,237)	1.9916	2,2
Ikzf4	Mllt6	0.93616	50.53	0.528	rgb(223,116,117)	1.9916	2,2
Kdm2b	Igfbp4	-0.93616	50.53	-5.3E-01	rgb(102,147,237)	1.9916	2,2
Kdm2b	Spin4	0.93616	50.53	0.529	rgb(223,116,117)	1.9916	2,2
Klf13	Trmt11	-0.93616	50.53	-5.3E-01	rgb(101,147,237)	1.9916	2,2
Lin54	Iqgap2	0.93616	50.53	0.532	rgb(223,115,116)	1.9916	2,2
Lin54	Znhit6	-0.93616	50.53	-5.3E-01	rgb(103,147,237)	1.9916	2,2
Litaf	Tfpi	-0.93616	50.53	-5.3E-01	rgb(102,147,237)	1.9916	2,2
Mbnl2	Ptger2	-0.93616	50.53	-5.3E-01	rgb(101,147,237)	1.9916	2,2
Mxd4	Urb1	-0.93616	50.53	-5.3E-01	rgb(102,147,237)	1.9916	2,2
Ncoa1	Csnk1e	0.93616	50.53	0.529	rgb(223,116,117)	1.9916	2,2
Nr4a3	Actn1	0.93616	50.53	0.529	rgb(223,116,117)	1.9916	2,2
Patz1	Arhgap10	0.93616	50.53	0.528	rgb(223,116,117)	1.9916	2,2
Phf1	Tnfrsf1a	0.93616	50.53	0.53	rgb(223,116,117)	1.9916	2,2
Sgsm2	Pdpn	-0.93616	50.53	-5.3E-01	rgb(101,147,237)	1.9916	2,2
Tfdp2	Appl2	0.93616	50.53	0.526	rgb(223,117,118)	1.9916	2,2
Tfdp2	Celf2	0.93616	50.53	0.535	rgb(223,115,116)	1.9916	2,2
Tigd2	Utf1	-0.93616	50.53	-5.3E-01	rgb(101,147,237)	1.9916	2,2
Vax2	Dab2	0.93616	50.53	0.534	rgb(223,115,116)	1.9916	2,2
Whsc1	C2cd3	0.93616	50.53	0.527	rgb(223,116,117)	1.9916	2,2
Zbtb1	Zbtb4	0.93616	50.53	0.531	rgb(223,116,117)	1.9916	2,2
Zbtb4	Gpr89	-0.93616	50.53	-5.3E-01	rgb(102,147,237)	1.9916	2,2
Zbtb5	Heca	0.93616	50.53	0.533	rgb(223,115,116)	1.9916	2,2
Zfp280b	Sytl3	-0.93616	50.53	-5.3E-01	rgb(103,148,237)	1.9916	2,2
Zfp318	Maged1	0.93616	50.53	0.532	rgb(223,115,116)	1.9916	2,2
Zfp35	Dhrs4	0.93616	50.53	0.526	rgb(223,117,118)	1.9916	2,2
Zfp395	Tnip2	-0.93616	50.53	-5.3E-01	rgb(103,148,237)	1.9916	2,2
Zfp407	Abhd6	-0.93616	50.53	-5.3E-01	rgb(101,146,237)	1.9916	2,2
Zfp467	Galm	0.93616	50.53	0.529	rgb(223,116,117)	1.9916	2,2
Zfp473	Arhgef40	0.93616	50.53	0.526	rgb(223,117,118)	1.9916	2,2
Zfp473	Tnfrsf21	-0.93616	50.53	-5.3E-01	rgb(102,147,237)	1.9916	2,2
Zfp52	Ccnd3	-0.93616	50.53	-5.3E-01	rgb(103,147,237)	1.9916	2,2
Zfp629	Prkrir	0.93616	50.53	0.531	rgb(223,116,117)	1.9916	2,2
Zfp629	Zmat3	-0.93616	50.53	-5.3E-01	rgb(101,147,237)	1.9916	2,2
Zfp64	Fbxw2	-0.93616	50.53	-5.3E-01	rgb(102,147,237)	1.9916	2,2
Zfp654	Tnfsf11	0.93616	50.53	0.527	rgb(223,116,117)	1.9916	2,2
Zfp750	Ttll9	0.93616	50.53	0.529	rgb(223,116,117)	1.9916	2,2
Zfp787	Wwp1	-0.93616	50.53	-5.3E-01	rgb(102,147,237)	1.9916	2,2
Zhx2	Sema6b	-0.93616	50.53	-5.3E-01	rgb(103,148,237)	1.9916	2,2
Zhx2	Serpinf1	-0.93616	50.53	-5.3E-01	rgb(102,147,237)	1.9916	2,2
Irf1	Ncf1	0.93438	50.52	0.517	rgb(223,118,119)	1.9914	2,2
Jun	Krt16	0.93438	50.52	0.523	rgb(223,117,118)	1.9914	None
Klf5	Vegfa	0.93438	50.52	0.522	rgb(223,117,118)	1.9914	None
Nfic	Gucy1b3	0.93438	50.52	0.524	rgb(223,117,118)	1.9914	None
Runx3	Lgr4	0.93438	50.52	0.522	rgb(223,117,118)	1.9914	2,2
Satb1	Kif3a	0.93438	50.52	0.518	rgb(223,118,119)	1.9914	2,2
Smad3	Ahr	0.93438	50.52	0.517	rgb(223,118,119)	1.9914	None
Smad4	Skil	0.93438	50.52	0.519	rgb(223,118,119)	1.9914	None
Stat3	Zfp36	0.93438	50.52	0.517	rgb(223,118,119)	1.9914	None
Stat4	Nlrc5	0.93438	50.52	0.518	rgb(223,118,119)	1.9914	2,2
Twist1	Runx2	-0.93438	50.52	-5.2E-01	rgb(104,148,237)	1.9914	None
Xbp1	Gad1	0.93438	50.52	0.523	rgb(223,117,118)	1.9914	None
Zfp382	Cdk6	-0.93438	50.52	-5.2E-01	rgb(104,148,237)	1.9914	None
Ahrr	Pdpn	0.93438	50.52	0.517	rgb(223,118,119)	1.9914	2,2
Ahrr	Ptprj	0.93438	50.52	0.519	rgb(223,118,119)	1.9914	2,2
Atf6b	Atp1a1	0.93438	50.52	0.521	rgb(223,117,119)	1.9914	2,2
Atmin	Slc29a3	0.93438	50.52	0.522	rgb(223,117,118)	1.9914	2,2
C030039L03Rik	Gapdhs	0.93438	50.52	0.522	rgb(223,117,118)	1.9914	2,2
Cebpg	Eif4ebp1	0.93438	50.52	0.52	rgb(223,118,119)	1.9914	2,2
Cenpb	Pfas	0.93438	50.52	0.516	rgb(223,119,120)	1.9914	2,2
Cenpt	Tax1bp3	0.93438	50.52	0.519	rgb(223,118,119)	1.9914	2,2
Creb3l2	Pycr1	0.93438	50.52	0.518	rgb(223,118,119)	1.9914	2,2
Creb3l2	Srgap3	0.93438	50.52	0.519	rgb(223,118,119)	1.9914	2,2
Cux1	Epb4.1l2	0.93438	50.52	0.52	rgb(223,118,119)	1.9914	2,2
Cxxc5	Irf4	-0.93438	50.52	-5.2E-01	rgb(105,149,237)	1.9914	2,2
Dot1l	Sra1	-0.93438	50.52	-5.2E-01	rgb(105,149,237)	1.9914	2,2
Dzip1	Gli3	-0.93438	50.52	-5.2E-01	rgb(105,149,237)	1.9914	2,2
Eea1	Dbt	0.93438	50.52	0.517	rgb(223,118,119)	1.9914	2,2
Esrra	Abtb2	0.93438	50.52	0.518	rgb(223,118,119)	1.9914	2,2
Hbp1	Rcl1	-0.93438	50.52	-5.2E-01	rgb(104,148,237)	1.9914	2,2
Hif3a	Aldoa	0.93438	50.52	0.524	rgb(223,117,118)	1.9914	2,2
Hlx	Lrrk1	0.93438	50.52	0.523	rgb(223,117,118)	1.9914	2,2
Hmgb1	Scyl2	-0.93438	50.52	-5.2E-01	rgb(103,148,237)	1.9914	2,2
Hmgb3	Pla2g4f	0.93438	50.52	0.518	rgb(223,118,119)	1.9914	2,2
Ikzf3	Grb7	0.93438	50.52	0.521	rgb(223,117,118)	1.9914	2,2
Irf5	Calhm2	0.93438	50.52	0.524	rgb(223,117,118)	1.9914	2,2
Kdm2b	Slco4a1	0.93438	50.52	0.524	rgb(223,117,118)	1.9914	2,2
Kdm5b	Bnip3	0.93438	50.52	0.517	rgb(223,118,119)	1.9914	2,2
Kdm5b	Ccng2	0.93438	50.52	0.516	rgb(223,118,119)	1.9914	2,2
Kdm5b	Ero1l	0.93438	50.52	0.516	rgb(223,118,120)	1.9914	2,2
Klf7	Syt11	0.93438	50.52	0.521	rgb(223,117,118)	1.9914	2,2
Mbnl2	1190002N15Rik	0.93438	50.52	0.516	rgb(223,118,119)	1.9914	2,2
Mbnl2	Dzip1	0.93438	50.52	0.525	rgb(223,117,118)	1.9914	2,2
Mxd1	Hunk	-0.93438	50.52	-5.2E-01	rgb(104,148,237)	1.9914	2,2
Ncoa1	Wwp1	0.93438	50.52	0.515	rgb(223,119,120)	1.9914	2,2
Prdm8	Antxr2	0.93438	50.52	0.525	rgb(223,117,118)	1.9914	2,2
Scmh1	Foxo1	0.93438	50.52	0.524	rgb(223,117,118)	1.9914	2,2
Scrt1	Kctd21	0.93438	50.52	0.517	rgb(223,118,119)	1.9914	2,2
Tigd2	Gprin3	0.93438	50.52	0.525	rgb(223,117,118)	1.9914	2,2
Tsc22d1	Plxdc2	0.93438	50.52	0.523	rgb(223,117,118)	1.9914	2,2
Vax2	Cttn	-0.93438	50.52	-5.2E-01	rgb(104,148,237)	1.9914	2,2
Zbtb17	Lsp1	-0.93438	50.52	-5.2E-01	rgb(105,149,237)	1.9914	2,2
Zbtb17	Ppm1f	0.93438	50.52	0.52	rgb(223,118,119)	1.9914	2,2
Zbtb4	Gabbr1	0.93438	50.52	0.521	rgb(223,118,119)	1.9914	2,2
Zfp277	Exosc8	0.93438	50.52	0.517	rgb(223,118,119)	1.9914	2,2
Zfp317	Lamc3	-0.93438	50.52	-5.2E-01	rgb(105,149,237)	1.9914	2,2
Zfp335	Cnnm4	0.93438	50.52	0.517	rgb(223,118,119)	1.9914	2,2
Zfp341	Tnfrsf1a	0.93438	50.52	0.52	rgb(223,118,119)	1.9914	2,2
Zfp385a	Slc2a4	0.93438	50.52	0.522	rgb(223,117,118)	1.9914	2,2
Zfp426	Six4	0.93438	50.52	0.515	rgb(223,119,120)	1.9914	2,2
Zfp429	Dock1	-0.93438	50.52	-5.2E-01	rgb(104,148,237)	1.9914	2,2
Zfp523	Zc3h6	0.93438	50.52	0.515	rgb(223,119,120)	1.9914	2,2
Zfp605	Ift81	0.93438	50.52	0.521	rgb(223,117,119)	1.9914	2,2
Zfp629	Dnmt3b	0.93438	50.52	0.517	rgb(223,118,119)	1.9914	2,2
Zfp629	Synj1	-0.93438	50.52	-5.2E-01	rgb(103,148,237)	1.9914	2,2
Zfp750	Dnm3os	0.93438	50.52	0.517	rgb(223,118,119)	1.9914	2,2
Zfp961	Wdr76	0.93438	50.52	0.518	rgb(223,118,119)	1.9914	2,2
Zkscan17	Cyfip2	0.93438	50.52	0.518	rgb(223,118,119)	1.9914	2,2
Zkscan17	Sh2b1	0.93438	50.52	0.519	rgb(223,118,119)	1.9914	2,2
Zscan22	Mmachc	0.93438	50.52	0.515	rgb(223,119,120)	1.9914	2,2
Hmga1	Cd44	0.93438	50.52	0.84	rgb(226, 56, 58)	1.9914	None
Hmga1	Ermp1	0.93438	50.52	0.84	rgb(226, 56, 58)	1.9914	2,2
Egr1	Spry1	0.93261	50.51	0.506	rgb(223,120,121)	1.9912	None
Erg	Ier3	0.93261	50.51	0.508	rgb(223,120,121)	1.9912	2,2
Fosl2	Plaur	0.93261	50.51	0.509	rgb(223,120,121)	1.9912	None
Gata1	Ccr3	0.93261	50.51	0.507	rgb(223,120,121)	1.9912	None
Gata3	Cd200r1	0.93261	50.51	0.509	rgb(223,120,121)	1.9912	2,2
Hif1a	Aldoc	0.93261	50.51	0.515	rgb(223,119,120)	1.9912	2,2
Hif1a	Egln3	0.93261	50.51	0.509	rgb(223,120,121)	1.9912	None
Jun	Car2	0.93261	50.51	0.511	rgb(223,119,120)	1.9912	None
Junb	Glipr1	0.93261	50.51	0.515	rgb(223,119,120)	1.9912	2,2
Klf2	Mctp2	0.93261	50.51	0.506	rgb(223,120,121)	1.9912	2,2
Mef2d	Atp11a	0.93261	50.51	0.515	rgb(223,119,120)	1.9912	2,2
Nr3c2	Rorc	0.93261	50.51	0.514	rgb(223,119,120)	1.9912	2,2
Sox6	Arhgef17	-0.93261	50.51	-5.1E-01	rgb(106,149,237)	1.9912	2,2
Spib	Ccrl2	-0.93261	50.51	-5.1E-01	rgb(107,150,236)	1.9912	2,2
Spib	Isg20	-0.93261	50.51	-5.1E-01	rgb(106,149,237)	1.9912	2,2
Srebf1	Aacs	0.93261	50.51	0.514	rgb(223,119,120)	1.9912	2,2
Srf	Egln1	-0.93261	50.51	-5.1E-01	rgb(107,150,236)	1.9912	2,2
Srf	Serpine1	-0.93261	50.51	-5.1E-01	rgb(106,150,236)	1.9912	None
Stat3	Notch1	0.93261	50.51	0.51	rgb(223,120,121)	1.9912	2,2
Tbx21	Spp1	0.93261	50.51	0.507	rgb(223,120,121)	1.9912	None
Trerf1	Fibcd1	0.93261	50.51	0.507	rgb(223,120,121)	1.9912	2,2
Trp53	Cd274	0.93261	50.51	0.514	rgb(223,119,120)	1.9912	2,2
Twist1	Dram2	-0.93261	50.51	-5.1E-01	rgb(106,150,236)	1.9912	2,2
Zfp382	Stat3	-0.93261	50.51	-5.1E-01	rgb(106,149,236)	1.9912	None
Akna	C2cd3	0.93261	50.51	0.51	rgb(223,120,121)	1.9912	2,2
Arid3a	Arhgdig	0.93261	50.51	0.506	rgb(223,120,121)	1.9912	2,2
Arid3a	C2cd2l	0.93261	50.51	0.515	rgb(223,119,120)	1.9912	2,2
Bach1	Zdhhc2	-0.93261	50.51	-5.1E-01	rgb(106,149,236)	1.9912	2,2
Batf	5430427O19Rik	-0.93261	50.51	-5.1E-01	rgb(106,149,236)	1.9912	2,2
Batf	Trim36	0.93261	50.51	0.513	rgb(223,119,120)	1.9912	2,2
Bcl11b	Mllt6	0.93261	50.51	0.506	rgb(223,120,121)	1.9912	2,2
Creb3l2	Smtn	0.93261	50.51	0.514	rgb(223,119,120)	1.9912	2,2
Dach2	Ccr1	0.93261	50.51	0.515	rgb(223,119,120)	1.9912	2,2
Drap1	Gmfg	0.93261	50.51	0.514	rgb(223,119,120)	1.9912	2,2
Elk3	Filip1l	-0.93261	50.51	-5.1E-01	rgb(106,149,236)	1.9912	2,2
Foxp2	Nrg1	0.93261	50.51	0.509	rgb(223,120,121)	1.9912	2,2
Foxs1	S100a4	0.93261	50.51	0.512	rgb(223,119,120)	1.9912	2,2
Foxs1	Vax2	0.93261	50.51	0.507	rgb(223,120,121)	1.9912	2,2
Gli3	Trim9	0.93261	50.51	0.508	rgb(223,120,121)	1.9912	2,2
Glis2	Cercam	0.93261	50.51	0.514	rgb(223,119,120)	1.9912	2,2
Glis2	Crtam	-0.93261	50.51	-5.1E-01	rgb(106,150,236)	1.9912	2,2
Ikzf2	Tmod1	0.93261	50.51	0.51	rgb(223,120,121)	1.9912	2,2
Jdp2	Sars	0.93261	50.51	0.515	rgb(223,119,120)	1.9912	2,2
Kdm2b	Tapbpl	0.93261	50.51	0.506	rgb(223,120,121)	1.9912	2,2
Klf13	Mtx3	-0.93261	50.51	-5.1E-01	rgb(106,150,236)	1.9912	2,2
Lin54	Pgs1	0.93261	50.51	0.509	rgb(223,120,121)	1.9912	2,2
Mxd1	Csrnp1	0.93261	50.51	0.514	rgb(223,119,120)	1.9912	2,2
Mxd1	Socs3	0.93261	50.51	0.507	rgb(223,120,121)	1.9912	2,2
Mybl1	Gtse1	0.93261	50.51	0.512	rgb(223,119,120)	1.9912	2,2
Nfatc4	Slc22a2	0.93261	50.51	0.507	rgb(223,120,121)	1.9912	2,2
Plagl1	Ikzf2	0.93261	50.51	0.512	rgb(223,119,120)	1.9912	2,2
Pou2af1	Hs3st1	-0.93261	50.51	-5.1E-01	rgb(107,150,236)	1.9912	2,2
Pou5f2	Arg2	0.93261	50.51	0.515	rgb(223,119,120)	1.9912	2,2
Prdm9	Fyco1	0.93261	50.51	0.513	rgb(223,119,120)	1.9912	2,2
Rlf	Narf	0.93261	50.51	0.505	rgb(223,120,122)	1.9912	2,2
Six5	Lbh	-0.93261	50.51	-5.1E-01	rgb(106,150,236)	1.9912	2,2
Skil	Aqp3	0.93261	50.51	0.506	rgb(223,120,121)	1.9912	2,2
Tef	Tnfsf8	0.93261	50.51	0.513	rgb(223,119,120)	1.9912	2,2
Thap3	Cox7a2l	0.93261	50.51	0.505	rgb(223,121,122)	1.9912	2,2
Zbtb32	Pck2	0.93261	50.51	0.508	rgb(223,120,121)	1.9912	2,2
Zbtb38	Trpv2	0.93261	50.51	0.506	rgb(223,120,121)	1.9912	2,2
Zbtb46	Tmem120b	0.93261	50.51	0.513	rgb(223,119,120)	1.9912	2,2
Zfp146	4931406P16Rik	0.93261	50.51	0.507	rgb(223,120,121)	1.9912	2,2
Zfp277	Amz2	0.93261	50.51	0.513	rgb(223,119,120)	1.9912	2,2
Zfp277	Fam120c	-0.93261	50.51	-5.1E-01	rgb(107,150,236)	1.9912	2,2
Zfp280b	Zfp467	0.93261	50.51	0.509	rgb(223,120,121)	1.9912	2,2
Zfp281	Samsn1	0.93261	50.51	0.511	rgb(223,119,120)	1.9912	2,2
Zfp365	Zmat3	0.93261	50.51	0.508	rgb(223,120,121)	1.9912	2,2
Zfp385a	Dcxr	0.93261	50.51	0.513	rgb(223,119,120)	1.9912	2,2
Zfp385a	Rnf169	0.93261	50.51	0.512	rgb(223,119,120)	1.9912	2,2
Zfp386	Atp6v1d	0.93261	50.51	0.514	rgb(223,119,120)	1.9912	2,2
Zfp395	Abat	-0.93261	50.51	-5.1E-01	rgb(106,150,236)	1.9912	2,2
Zfp414	Rab4b	0.93261	50.51	0.507	rgb(223,120,121)	1.9912	2,2
Zfp473	Crat	0.93261	50.51	0.512	rgb(223,119,120)	1.9912	2,2
Zfp524	Faim3	0.93261	50.51	0.51	rgb(223,120,121)	1.9912	2,2
Zfp532	F9	0.93261	50.51	0.509	rgb(223,120,121)	1.9912	2,2
Zfp608	Hspb7	-0.93261	50.51	-5.1E-01	rgb(106,149,236)	1.9912	2,2
Zfp655	Chm	0.93261	50.51	0.505	rgb(223,121,122)	1.9912	2,2
Zfp703	Utrn	-0.93261	50.51	-5.1E-01	rgb(106,150,236)	1.9912	2,2
Zfp750	Bloc1s2	0.93261	50.51	0.506	rgb(223,120,121)	1.9912	2,2
Zfp750	Ckmt1	0.93261	50.51	0.51	rgb(223,120,121)	1.9912	2,2
Zfp827	Skap2	-0.93261	50.51	-5.1E-01	rgb(105,149,237)	1.9912	2,2
Zfx	Cisd3	-0.93261	50.51	-5.1E-01	rgb(106,149,237)	1.9912	2,2
Zkscan17	Mgat4b	0.93261	50.51	0.515	rgb(223,119,120)	1.9912	2,2
Zscan2	Lyl1	0.93261	50.51	0.509	rgb(223,120,121)	1.9912	2,2
Zscan22	Dcakd	0.93261	50.51	0.514	rgb(223,119,120)	1.9912	2,2
Atf2	Tspyl4	0.93084	50.5	0.498	rgb(222,122,123)	1.991	2,2
Foxa1	Dzip1	0.93084	50.5	0.504	rgb(223,121,122)	1.991	2,2
Foxo1	Clec7a	0.93084	50.5	0.496	rgb(222,122,123)	1.991	2,2
Foxp3	L1cam	0.93084	50.5	0.501	rgb(223,121,122)	1.991	2,2
Hes1	Chst3	-0.93084	50.5	-5.0E-01	rgb(108,151,236)	1.991	2,2
Hsf2	Nrn1	0.93084	50.5	0.501	rgb(223,121,122)	1.991	2,2
Irf1	Gbp10	0.93084	50.5	0.501	rgb(223,121,122)	1.991	2,2
Jun	Csf1	0.93084	50.5	0.502	rgb(223,121,122)	1.991	None
Klf2	Wwc1	0.93084	50.5	0.496	rgb(222,122,123)	1.991	2,2
Nfatc2	Gpr83	0.93084	50.5	0.497	rgb(222,122,123)	1.991	2,2
Nfil3	Tnfsf10	-0.93084	50.5	-5.0E-01	rgb(109,151,236)	1.991	None
Nfkb1	Il1rn	0.93084	50.5	0.497	rgb(222,122,123)	1.991	None
Nr3c2	Otud1	-0.93084	50.5	-5.0E-01	rgb(110,152,236)	1.991	2,2
Rarg	Ccdc63	0.93084	50.5	0.504	rgb(223,121,122)	1.991	2,2
Relb	Ppm1f	0.93084	50.5	0.496	rgb(222,122,123)	1.991	2,2
Sp2	Dnmt3b	0.93084	50.5	0.504	rgb(223,121,122)	1.991	None
Srf	Bnip3	-0.93084	50.5	-5.0E-01	rgb(109,151,236)	1.991	2,2
Stat4	Gimap4	0.93084	50.5	0.495	rgb(222,122,123)	1.991	2,2
Stat4	Gzmb	0.93084	50.5	0.498	rgb(222,122,123)	1.991	2,2
Stat4	S100a4	0.93084	50.5	0.499	rgb(222,122,123)	1.991	None
Trp73	Ctsw	0.93084	50.5	0.501	rgb(223,121,122)	1.991	2,2
Trp73	Il15ra	-0.93084	50.5	-5.0E-01	rgb(108,151,236)	1.991	2,2
Twist1	Fn1	0.93084	50.5	0.499	rgb(222,122,123)	1.991	None
Zfp382	Stat5b	-0.93084	50.5	-5.0E-01	rgb(109,152,236)	1.991	None
Ahrr	Klre1	0.93084	50.5	0.496	rgb(222,122,123)	1.991	2,2
Akna	Nrip1	0.93084	50.5	0.504	rgb(223,121,122)	1.991	2,2
Ascl4	4930481A15Rik	0.93084	50.5	0.497	rgb(222,122,123)	1.991	2,2
Atmin	Scyl2	0.93084	50.5	0.501	rgb(223,121,122)	1.991	2,2
Atmin	Ski	-0.93084	50.5	-5.0E-01	rgb(107,150,236)	1.991	2,2
Bhlhe40	Ndrg1	0.93084	50.5	0.499	rgb(222,122,123)	1.991	2,2
C030039L03Rik	Kcnc3	0.93084	50.5	0.502	rgb(223,121,122)	1.991	2,2
Cebpg	Erap1	-0.93084	50.5	-5.0E-01	rgb(109,151,236)	1.991	2,2
Cenpb	Mafg	0.93084	50.5	0.504	rgb(223,121,122)	1.991	2,2
Cenpb	Mesdc1	0.93084	50.5	0.497	rgb(222,122,123)	1.991	2,2
Dot1l	Rnf130	-0.93084	50.5	-5.0E-01	rgb(108,151,236)	1.991	2,2
Egr4	Fam20c	0.93084	50.5	0.498	rgb(222,122,123)	1.991	2,2
Elk3	Ergic1	0.93084	50.5	0.502	rgb(223,121,122)	1.991	2,2
Elk3	Stab1	0.93084	50.5	0.502	rgb(223,121,122)	1.991	2,2
Esrra	Ric8	0.93084	50.5	0.505	rgb(223,121,122)	1.991	2,2
Esrra	Slc39a14	0.93084	50.5	0.496	rgb(222,122,123)	1.991	2,2
Etv5	Zswim4	0.93084	50.5	0.504	rgb(223,121,122)	1.991	2,2
Fbxl19	Wrnip1	0.93084	50.5	0.502	rgb(223,121,122)	1.991	2,2
Foxn3	Sntb1	0.93084	50.5	0.499	rgb(222,122,123)	1.991	2,2
Foxp2	Nebl	0.93084	50.5	0.497	rgb(222,122,123)	1.991	2,2
Hlx	Tspan13	0.93084	50.5	0.496	rgb(222,122,123)	1.991	2,2
Ikzf2	Il18r1	0.93084	50.5	0.502	rgb(223,121,122)	1.991	2,2
Irf5	Hps6	0.93084	50.5	0.502	rgb(223,121,122)	1.991	2,2
Jazf1	Pik3ap1	0.93084	50.5	0.495	rgb(222,122,123)	1.991	2,2
Kdm2b	Susd3	-0.93084	50.5	-5.0E-01	rgb(109,152,236)	1.991	2,2
Klf13	Arrb1	0.93084	50.5	0.498	rgb(222,122,123)	1.991	2,2
Mxd1	Smyd5	-0.93084	50.5	-5.0E-01	rgb(109,151,236)	1.991	2,2
Mxd3	Polr3b	-0.93084	50.5	-5.0E-01	rgb(109,151,236)	1.991	2,2
Mxi1	Aen	-0.93084	50.5	-5.0E-01	rgb(108,151,236)	1.991	2,2
Ncoa1	Zbtb4	0.93084	50.5	0.503	rgb(223,121,122)	1.991	2,2
Ncoa2	Pag1	0.93084	50.5	0.496	rgb(222,122,123)	1.991	2,2
Nfatc4	Gpr153	0.93084	50.5	0.497	rgb(222,122,123)	1.991	2,2
Nfatc4	Insm1	0.93084	50.5	0.497	rgb(222,122,123)	1.991	2,2
Nkx1-2	Fam46c	-0.93084	50.5	-5.0E-01	rgb(108,151,236)	1.991	2,2
Nkx1-2	Twist1	0.93084	50.5	0.501	rgb(223,121,122)	1.991	2,2
Nr1d1	Abi3	0.93084	50.5	0.501	rgb(223,121,122)	1.991	2,2
Plagl1	Stk38l	0.93084	50.5	0.499	rgb(222,122,123)	1.991	2,2
Plscr1	Clic1	0.93084	50.5	0.502	rgb(223,121,122)	1.991	2,2
Rbpj	Sntb1	-0.93084	50.5	-5.0E-01	rgb(108,151,236)	1.991	2,2
Sgsm2	Zfp467	0.93084	50.5	0.496	rgb(222,122,123)	1.991	2,2
Ski	Furin	0.93084	50.5	0.505	rgb(223,121,122)	1.991	2,2
Sp6	Rab8b	0.93084	50.5	0.498	rgb(222,122,123)	1.991	2,2
Tcf7l1	R3hdm1	0.93084	50.5	0.503	rgb(223,121,122)	1.991	2,2
Thap3	Arrb2	0.93084	50.5	0.5	rgb(222,122,123)	1.991	2,2
Thap7	Ap3b1	-0.93084	50.5	-5.0E-01	rgb(108,151,236)	1.991	2,2
Tigd2	Krt16	-0.93084	50.5	-5.0E-01	rgb(109,151,236)	1.991	2,2
Tulp3	Creb3l2	0.93084	50.5	0.498	rgb(222,122,123)	1.991	2,2
Zbtb17	Cln5	-0.93084	50.5	-5.0E-01	rgb(108,151,236)	1.991	2,2
Zbtb44	Trove2	0.93084	50.5	0.5	rgb(222,122,123)	1.991	2,2
Zfp11	Hmgcl	-0.93084	50.5	-5.0E-01	rgb(108,150,236)	1.991	2,2
Zfp113	Rab35	-0.93084	50.5	-5.0E-01	rgb(109,152,236)	1.991	2,2
Zfp169	Hdac4	0.93084	50.5	0.498	rgb(222,122,123)	1.991	2,2
Zfp280b	Itpr1	0.93084	50.5	0.499	rgb(222,122,123)	1.991	2,2
Zfp280b	Prkca	0.93084	50.5	0.496	rgb(222,122,123)	1.991	2,2
Zfp281	Zcchc12	0.93084	50.5	0.498	rgb(222,122,123)	1.991	2,2
Zfp335	Fundc2	-0.93084	50.5	-5.0E-01	rgb(109,151,236)	1.991	2,2
Zfp365	9030617O03Rik	0.93084	50.5	0.499	rgb(222,122,123)	1.991	2,2
Zfp367	Helb	0.93084	50.5	0.496	rgb(222,122,123)	1.991	2,2
Zfp420	Prr5l	-0.93084	50.5	-5.0E-01	rgb(108,151,236)	1.991	2,2
Zfp429	Dixdc1	-0.93084	50.5	-5.0E-01	rgb(109,151,236)	1.991	2,2
Zfp429	Plod3	-0.93084	50.5	-5.0E-01	rgb(109,151,236)	1.991	2,2
Zfp429	Slamf7	0.93084	50.5	0.502	rgb(223,121,122)	1.991	2,2
Zfp608	Eid1	0.93084	50.5	0.499	rgb(222,122,123)	1.991	2,2
Zfp629	Tnfrsf10b	-0.93084	50.5	-5.0E-01	rgb(108,151,236)	1.991	2,2
Zfp668	Dcakd	0.93084	50.5	0.497	rgb(222,122,123)	1.991	2,2
Zfp750	Ercc5	0.93084	50.5	0.497	rgb(222,122,123)	1.991	2,2
Zfp777	Zc3h7b	0.93084	50.5	0.501	rgb(223,121,122)	1.991	2,2
Zfp960	Spats2	-0.93084	50.5	-5.0E-01	rgb(109,151,236)	1.991	2,2
Hmga1	Neat1	0.93084	50.5	0.84	rgb(226, 56, 58)	1.991	2,2
E2f1	Fam111a	0.92906	50.49	0.485	rgb(222,124,125)	1.9908	2,2
Egr1	Nedd9	0.92906	50.49	0.485	rgb(222,124,125)	1.9908	2,2
Erg	Cxcr4	0.92906	50.49	0.493	rgb(222,123,124)	1.9908	None
Gli1	Socs1	-0.92906	50.49	-4.9E-01	rgb(110,152,236)	1.9908	2,2
Irf1	Gbp9	0.92906	50.49	0.494	rgb(222,123,124)	1.9908	2,2
Junb	Selp	-0.92906	50.49	-4.9E-01	rgb(111,152,236)	1.9908	2,2
Mycn	Papolg	-0.92906	50.49	-4.9E-01	rgb(110,152,236)	1.9908	2,2
Nfkb1	Ccl20	0.92906	50.49	0.491	rgb(222,123,124)	1.9908	None
Nkx3-1	Ar	-0.92906	50.49	-4.9E-01	rgb(110,152,236)	1.9908	None
Npas2	Enah	-0.92906	50.49	-4.9E-01	rgb(111,153,236)	1.9908	2,2
Pparg	Plxna1	-0.92906	50.49	-4.9E-01	rgb(111,153,236)	1.9908	2,2
Runx2	Thap4	0.92906	50.49	0.485	rgb(222,124,125)	1.9908	2,2
Satb1	Grap	0.92906	50.49	0.487	rgb(222,124,125)	1.9908	2,2
Spib	Ifit1	-0.92906	50.49	-4.9E-01	rgb(112,153,235)	1.9908	2,2
Srebf1	Lama5	0.92906	50.49	0.492	rgb(222,123,124)	1.9908	2,2
Stat1	Ly6a	0.92906	50.49	0.493	rgb(222,123,124)	1.9908	2,2
Trp73	Lgmn	0.92906	50.49	0.49	rgb(222,123,124)	1.9908	2,2
Twist1	Dnm3	0.92906	50.49	0.488	rgb(222,124,125)	1.9908	None
Xbp1	Foxo1	-0.92906	50.49	-4.9E-01	rgb(112,153,235)	1.9908	None
Zeb1	Epcam	-0.92906	50.49	-4.9E-01	rgb(110,152,236)	1.9908	None
Zfp382	March3	-0.92906	50.49	-4.9E-01	rgb(110,152,236)	1.9908	2,2
Adnp	Dcxr	-0.92906	50.49	-4.9E-01	rgb(110,152,236)	1.9908	2,2
Adnp	Fbxo11	0.92906	50.49	0.492	rgb(222,123,124)	1.9908	2,2
Ankzf1	3110057O12Rik	0.92906	50.49	0.491	rgb(222,123,124)	1.9908	2,2
Batf	Pten	-0.92906	50.49	-4.9E-01	rgb(112,153,235)	1.9908	2,2
Bhlhe40	Fam129a	0.92906	50.49	0.489	rgb(222,124,125)	1.9908	2,2
Carf	Thrb	0.92906	50.49	0.487	rgb(222,124,125)	1.9908	2,2
Cenpb	Mex3d	0.92906	50.49	0.49	rgb(222,123,124)	1.9908	2,2
Creb3l2	Pld2	0.92906	50.49	0.493	rgb(222,123,124)	1.9908	2,2
Creb3l2	Spred3	0.92906	50.49	0.486	rgb(222,124,125)	1.9908	2,2
Dzip1	Abcg2	0.92906	50.49	0.489	rgb(222,124,125)	1.9908	2,2
Elk3	Slc4a11	0.92906	50.49	0.493	rgb(222,123,124)	1.9908	2,2
Foxp2	Sh2d4a	0.92906	50.49	0.493	rgb(222,123,124)	1.9908	2,2
Gli3	Gja5	0.92906	50.49	0.487	rgb(222,124,125)	1.9908	2,2
Hif3a	Stc1	0.92906	50.49	0.487	rgb(222,124,125)	1.9908	2,2
Jazf1	Klhl3	0.92906	50.49	0.492	rgb(222,123,124)	1.9908	2,2
Kdm5b	Utrn	0.92906	50.49	0.491	rgb(222,123,124)	1.9908	2,2
Lhx6	Cd101	0.92906	50.49	0.491	rgb(222,123,124)	1.9908	2,2
Lin54	Rpp14	-0.92906	50.49	-4.9E-01	rgb(110,152,236)	1.9908	2,2
Litaf	Gzmf	0.92906	50.49	0.49	rgb(222,123,124)	1.9908	2,2
Mafg	Tspan13	-0.92906	50.49	-4.9E-01	rgb(110,152,236)	1.9908	2,2
Mbnl2	St8sia6	0.92906	50.49	0.491	rgb(222,123,124)	1.9908	2,2
Mbnl2	Trerf1	0.92906	50.49	0.492	rgb(222,123,124)	1.9908	2,2
Meis3	Tex261	0.92906	50.49	0.491	rgb(222,123,124)	1.9908	2,2
Mxd1	1600014C10Rik	0.92906	50.49	0.494	rgb(222,123,124)	1.9908	2,2
Mxd1	Gart	-0.92906	50.49	-4.9E-01	rgb(110,152,236)	1.9908	2,2
Mxd4	Ypel3	0.92906	50.49	0.493	rgb(222,123,124)	1.9908	2,2
Mxi1	Rnf181	0.92906	50.49	0.494	rgb(222,123,124)	1.9908	2,2
Ncoa1	Wdfy2	0.92906	50.49	0.491	rgb(222,123,124)	1.9908	2,2
Nkx1-2	Cd70	0.92906	50.49	0.488	rgb(222,124,125)	1.9908	2,2
Nr4a3	Ehd4	-0.92906	50.49	-4.9E-01	rgb(110,152,236)	1.9908	2,2
Pou2af1	Runx1	0.92906	50.49	0.494	rgb(222,123,124)	1.9908	2,2
Rbck1	Ears2	0.92906	50.49	0.493	rgb(222,123,124)	1.9908	2,2
Rbpj	Id2	0.92906	50.49	0.492	rgb(222,123,124)	1.9908	2,2
Rfx3	Vav1	-0.92906	50.49	-4.9E-01	rgb(112,153,235)	1.9908	2,2
Scml4	Dpp4	0.92906	50.49	0.494	rgb(222,123,124)	1.9908	2,2
Scrt1	Zfp12	0.92906	50.49	0.489	rgb(222,124,125)	1.9908	2,2
Sgsm2	Cd226	0.92906	50.49	0.485	rgb(222,124,125)	1.9908	2,2
Sgsm2	Kcnd1	0.92906	50.49	0.485	rgb(222,124,125)	1.9908	2,2
Six1	Actn1	-0.92906	50.49	-4.9E-01	rgb(111,152,236)	1.9908	2,2
Skil	Gstt3	-0.92906	50.49	-4.9E-01	rgb(111,153,236)	1.9908	2,2
Son	Zfp592	0.92906	50.49	0.49	rgb(222,123,124)	1.9908	2,2
Sp100	Stat2	0.92906	50.49	0.486	rgb(222,124,125)	1.9908	2,2
Thap3	Gm1673	0.92906	50.49	0.486	rgb(222,124,125)	1.9908	2,2
Thap3	N4bp2l1	0.92906	50.49	0.493	rgb(222,123,124)	1.9908	2,2
Thap7	Higd1a	0.92906	50.49	0.494	rgb(222,123,124)	1.9908	2,2
Tigd2	Plcd1	0.92906	50.49	0.493	rgb(222,123,124)	1.9908	2,2
Vax2	Atp6v1b1	0.92906	50.49	0.489	rgb(222,124,125)	1.9908	2,2
Vax2	Myo1f	0.92906	50.49	0.486	rgb(222,124,125)	1.9908	2,2
Vax2	Nebl	0.92906	50.49	0.493	rgb(222,123,124)	1.9908	2,2
Whsc1	Dclre1a	0.92906	50.49	0.494	rgb(222,123,124)	1.9908	2,2
Zbtb1	Retsat	-0.92906	50.49	-4.9E-01	rgb(112,153,235)	1.9908	2,2
Zbtb22	Hps6	0.92906	50.49	0.493	rgb(222,123,124)	1.9908	2,2
Zbtb38	5330426P16Rik	0.92906	50.49	0.485	rgb(222,124,125)	1.9908	2,2
Zbtb5	Cd24a	-0.92906	50.49	-4.9E-01	rgb(111,153,235)	1.9908	2,2
Zfp277	Rnf19b	-0.92906	50.49	-4.9E-01	rgb(111,152,236)	1.9908	2,2
Zfp329	Neat1	0.92906	50.49	0.487	rgb(222,124,125)	1.9908	2,2
Zfp367	Tox2	-0.92906	50.49	-4.9E-01	rgb(111,153,235)	1.9908	2,2
Zfp367	Wdr76	0.92906	50.49	0.491	rgb(222,123,124)	1.9908	2,2
Zfp385a	Celf5	0.92906	50.49	0.486	rgb(222,124,125)	1.9908	2,2
Zfp385a	Ptp4a3	0.92906	50.49	0.491	rgb(222,123,124)	1.9908	2,2
Zfp395	Sav1	0.92906	50.49	0.489	rgb(222,124,125)	1.9908	2,2
Zfp467	Gprasp2	0.92906	50.49	0.495	rgb(222,123,123)	1.9908	2,2
Zfp467	Stk39	0.92906	50.49	0.485	rgb(222,124,125)	1.9908	2,2
Zfp536	Hopx	0.92906	50.49	0.493	rgb(222,123,124)	1.9908	2,2
Zfp608	Gpm6b	0.92906	50.49	0.485	rgb(222,124,125)	1.9908	2,2
Zfp629	Atf6	0.92906	50.49	0.494	rgb(222,123,124)	1.9908	2,2
Zfp629	Zfp108	0.92906	50.49	0.494	rgb(222,123,124)	1.9908	2,2
Zfp868	Chrm4	-0.92906	50.49	-4.9E-01	rgb(110,152,236)	1.9908	2,2
Ar	Ifi204	0.92729	50.48	0.481	rgb(222,125,126)	1.9906	None
Atf3	Ccl5	0.92729	50.48	0.48	rgb(222,125,126)	1.9906	None
Cebpb	Prdm1	0.92729	50.48	0.482	rgb(222,125,126)	1.9906	None
Clock	Per3	0.92729	50.48	0.478	rgb(222,126,127)	1.9906	None
Foxo1	Olr1	0.92729	50.48	0.478	rgb(222,126,127)	1.9906	2,2
Gli1	Muc5ac	0.92729	50.48	0.484	rgb(222,125,125)	1.9906	None
Hif1a	3110057O12Rik	0.92729	50.48	0.483	rgb(222,125,126)	1.9906	2,2
Hif1a	Narf	0.92729	50.48	0.481	rgb(222,125,126)	1.9906	2,2
Hif1a	P4hb	0.92729	50.48	0.479	rgb(222,126,126)	1.9906	2,2
Hif1a	Ppp1r3b	0.92729	50.48	0.482	rgb(222,125,126)	1.9906	2,2
Junb	9230114K14Rik	0.92729	50.48	0.484	rgb(222,125,126)	1.9906	2,2
Klf5	Slc2a1	0.92729	50.48	0.477	rgb(222,126,127)	1.9906	2,2
Lef1	Nt5e	0.92729	50.48	0.477	rgb(222,126,127)	1.9906	None
Nfatc1	Rap1gds1	-0.92729	50.48	-4.8E-01	rgb(113,154,235)	1.9906	2,2
Nfkb1	Nupr1	0.92729	50.48	0.482	rgb(222,125,126)	1.9906	2,2
Nfkb2	Fut4	0.92729	50.48	0.48	rgb(222,125,126)	1.9906	2,2
Rel	M6pr	0.92729	50.48	0.485	rgb(222,124,125)	1.9906	2,2
Runx3	Bbs12	0.92729	50.48	0.478	rgb(222,126,127)	1.9906	2,2
Rxra	Casp3	-0.92729	50.48	-4.8E-01	rgb(112,153,235)	1.9906	2,2
Spib	Xaf1	-0.92729	50.48	-4.8E-01	rgb(113,154,235)	1.9906	2,2
Stat1	Lgals3bp	0.92729	50.48	0.477	rgb(222,126,127)	1.9906	2,2
Stat2	Gbp2	0.92729	50.48	0.477	rgb(222,126,127)	1.9906	2,2
Trp73	Abi3	0.92729	50.48	0.483	rgb(222,125,126)	1.9906	2,2
Trp73	Erap1	-0.92729	50.48	-4.8E-01	rgb(114,154,235)	1.9906	2,2
Twist1	Cd28	-0.92729	50.48	-4.8E-01	rgb(112,153,235)	1.9906	2,2
Aebp2	Litaf	-0.92729	50.48	-4.8E-01	rgb(112,153,235)	1.9906	2,2
Akna	Arhgef6	0.92729	50.48	0.484	rgb(222,125,126)	1.9906	2,2
Arid3a	Pydc3	-0.92729	50.48	-4.8E-01	rgb(112,153,235)	1.9906	2,2
Arid3b	Sh3bp1	0.92729	50.48	0.484	rgb(222,125,125)	1.9906	2,2
Atf6b	S100a13	-0.92729	50.48	-4.8E-01	rgb(113,154,235)	1.9906	2,2
Atmin	Rgmb	-0.92729	50.48	-4.8E-01	rgb(113,154,235)	1.9906	2,2
Atmin	Slc6a9	0.92729	50.48	0.482	rgb(222,125,126)	1.9906	2,2
Bbx	Exoc4	0.92729	50.48	0.477	rgb(222,126,127)	1.9906	2,2
Bcl6b	S1pr1	-0.92729	50.48	-4.8E-01	rgb(114,154,235)	1.9906	2,2
Bcl6b	Sspo	0.92729	50.48	0.484	rgb(222,125,126)	1.9906	2,2
Cebpg	Rab39b	0.92729	50.48	0.477	rgb(222,126,127)	1.9906	2,2
Cebpg	Rasgrp2	0.92729	50.48	0.483	rgb(222,125,126)	1.9906	2,2
Creb3l2	Acsl4	0.92729	50.48	0.48	rgb(222,125,126)	1.9906	2,2
Creb3l2	Itga3	0.92729	50.48	0.481	rgb(222,125,126)	1.9906	2,2
Creb3l2	Slc4a8	0.92729	50.48	0.477	rgb(222,126,127)	1.9906	2,2
Dpf1	Entpd2	0.92729	50.48	0.484	rgb(222,125,126)	1.9906	2,2
Drap1	Krtcap2	0.92729	50.48	0.482	rgb(222,125,126)	1.9906	2,2
Hif3a	Rnf208	0.92729	50.48	0.476	rgb(222,126,127)	1.9906	2,2
Hif3a	Zfp395	0.92729	50.48	0.478	rgb(222,126,127)	1.9906	2,2
Insm1	Arid5a	-0.92729	50.48	-4.8E-01	rgb(114,154,235)	1.9906	2,2
Irf5	Tmem43	0.92729	50.48	0.476	rgb(222,126,127)	1.9906	2,2
Kdm2b	Ust	-0.92729	50.48	-4.8E-01	rgb(114,154,235)	1.9906	2,2
Kdm5b	Sap30	0.92729	50.48	0.48	rgb(222,125,126)	1.9906	2,2
Lhx6	Sh2b1	0.92729	50.48	0.478	rgb(222,126,127)	1.9906	2,2
Mef2b	Mapk13	0.92729	50.48	0.481	rgb(222,125,126)	1.9906	2,2
Mxd1	Ly6c1	0.92729	50.48	0.478	rgb(222,126,127)	1.9906	2,2
Ncoa1	Tmem184b	0.92729	50.48	0.482	rgb(222,125,126)	1.9906	2,2
Ncoa2	Dtx4	0.92729	50.48	0.483	rgb(222,125,126)	1.9906	2,2
Nfat5	Zfp609	0.92729	50.48	0.481	rgb(222,125,126)	1.9906	2,2
Osr2	Sugt1	0.92729	50.48	0.48	rgb(222,125,126)	1.9906	2,2
Otx1	Slc29a3	0.92729	50.48	0.481	rgb(222,125,126)	1.9906	2,2
Ovol1	Fgf11	0.92729	50.48	0.478	rgb(222,126,127)	1.9906	2,2
Phf20	Fyco1	0.92729	50.48	0.478	rgb(222,126,127)	1.9906	2,2
Plscr1	Ubash3a	-0.92729	50.48	-4.8E-01	rgb(112,153,235)	1.9906	2,2
Pou3f1	Zfp651	0.92729	50.48	0.475	rgb(222,126,127)	1.9906	2,2
Pou6f1	Dhcr24	-0.92729	50.48	-4.8E-01	rgb(113,154,235)	1.9906	2,2
Sgsm2	Thoc3	-0.92729	50.48	-4.8E-01	rgb(113,154,235)	1.9906	2,2
Ski	Runx1	0.92729	50.48	0.483	rgb(222,125,126)	1.9906	2,2
Thra	Ppp1r3b	0.92729	50.48	0.485	rgb(222,124,125)	1.9906	2,2
Topors	4632434I11Rik	0.92729	50.48	0.479	rgb(222,126,126)	1.9906	2,2
Tulp3	Ikzf4	0.92729	50.48	0.478	rgb(222,126,127)	1.9906	2,2
Zbtb38	Idh1	0.92729	50.48	0.478	rgb(222,126,127)	1.9906	2,2
Zfp184	Maoa	0.92729	50.48	0.477	rgb(222,126,127)	1.9906	2,2
Zfp219	Dab2ip	0.92729	50.48	0.482	rgb(222,125,126)	1.9906	2,2
Zfp277	Itpr1	-0.92729	50.48	-4.8E-01	rgb(114,154,235)	1.9906	2,2
Zfp280b	Rnf150	0.92729	50.48	0.477	rgb(222,126,127)	1.9906	2,2
Zfp280b	Smox	-0.92729	50.48	-4.8E-01	rgb(114,154,235)	1.9906	2,2
Zfp280b	Smpdl3b	0.92729	50.48	0.479	rgb(222,126,126)	1.9906	2,2
Zfp281	Ptprc	0.92729	50.48	0.475	rgb(222,126,127)	1.9906	2,2
Zfp296	Cyp2s1	-0.92729	50.48	-4.8E-01	rgb(112,153,235)	1.9906	2,2
Zfp319	Ski	0.92729	50.48	0.484	rgb(222,124,125)	1.9906	2,2
Zfp354c	Acpp	0.92729	50.48	0.479	rgb(222,126,127)	1.9906	2,2
Zfp385a	Gtse1	0.92729	50.48	0.479	rgb(222,126,127)	1.9906	2,2
Zfp385a	Pmm1	0.92729	50.48	0.482	rgb(222,125,126)	1.9906	2,2
Zfp426	Cd274	0.92729	50.48	0.48	rgb(222,125,126)	1.9906	2,2
Zfp473	Pex19	-0.92729	50.48	-4.8E-01	rgb(113,154,235)	1.9906	2,2
Zfp52	Eml1	0.92729	50.48	0.484	rgb(222,125,126)	1.9906	2,2
Zfp524	Rpl14	0.92729	50.48	0.481	rgb(222,125,126)	1.9906	2,2
Zfp629	Zkscan17	0.92729	50.48	0.475	rgb(222,126,127)	1.9906	2,2
Zfp651	Cxcl16	0.92729	50.48	0.477	rgb(222,126,127)	1.9906	2,2
Zfp658	Myo5b	0.92729	50.48	0.476	rgb(222,126,127)	1.9906	2,2
Zfp750	Commd9	0.92729	50.48	0.482	rgb(222,125,126)	1.9906	2,2
Zfp750	Pik3r3	0.92729	50.48	0.478	rgb(222,126,127)	1.9906	2,2
Zfp758	Plekhf2	0.92729	50.48	0.481	rgb(222,125,126)	1.9906	2,2
Zfp771	Phlda3	0.92729	50.48	0.482	rgb(222,125,126)	1.9906	2,2
Zfp775	Fam69b	0.92729	50.48	0.475	rgb(222,126,127)	1.9906	2,2
Zfp777	Litaf	-0.92729	50.48	-4.8E-01	rgb(114,154,235)	1.9906	2,2
Zfp827	Npc2	-0.92729	50.48	-4.8E-01	rgb(113,154,235)	1.9906	2,2
Zfp868	Orm2	0.92729	50.48	0.482	rgb(222,125,126)	1.9906	2,2
Zfp870	Homez	0.92729	50.48	0.482	rgb(222,125,126)	1.9906	2,2
Zfp9	Nrf1	-0.92729	50.48	-4.8E-01	rgb(113,154,235)	1.9906	2,2
Zfp960	F2rl1	-0.92729	50.48	-4.8E-01	rgb(113,154,235)	1.9906	2,2
Zhx2	Arc	0.92729	50.48	0.479	rgb(222,125,126)	1.9906	2,2
Zkscan17	Icam2	-0.92729	50.48	-4.8E-01	rgb(112,153,235)	1.9906	2,2
Zkscan17	Uros	-0.92729	50.48	-4.8E-01	rgb(113,154,235)	1.9906	2,2
Ar	AI607873	0.92552	50.47	0.472	rgb(222,127,128)	1.9904	None
Atf2	Pck2	0.92552	50.47	0.473	rgb(222,127,128)	1.9904	None
Atf5	Trmt5	-0.92552	50.47	-4.7E-01	rgb(114,154,235)	1.9904	2,2
Egr2	Sgsm2	-0.92552	50.47	-4.7E-01	rgb(115,155,235)	1.9904	2,2
Etv4	Ric8	0.92552	50.47	0.473	rgb(222,127,128)	1.9904	2,2
Foxa1	Nebl	-0.92552	50.47	-4.7E-01	rgb(115,155,235)	1.9904	2,2
Foxo1	Stat3	-0.92552	50.47	-4.7E-01	rgb(116,156,235)	1.9904	None
Foxo3	Stab1	-0.92552	50.47	-4.7E-01	rgb(114,154,235)	1.9904	2,2
Gata1	Epor	0.92552	50.47	0.472	rgb(222,127,128)	1.9904	None
Hif1a	Rhoq	0.92552	50.47	0.468	rgb(222,128,129)	1.9904	2,2
Irf1	Irf7	0.92552	50.47	0.47	rgb(222,127,128)	1.9904	2,2
Msc	Rxra	-0.92552	50.47	-4.7E-01	rgb(116,156,235)	1.9904	2,2
Mycn	0610007P14Rik	0.92552	50.47	0.466	rgb(222,128,129)	1.9904	2,2
Ncoa3	Bcl2	0.92552	50.47	0.475	rgb(222,126,127)	1.9904	None
Nfatc1	Egr3	0.92552	50.47	0.474	rgb(222,126,127)	1.9904	None
Nfkb1	Il17a	0.92552	50.47	0.472	rgb(222,127,128)	1.9904	None
Nfkb2	Cdk6	0.92552	50.47	0.471	rgb(222,127,128)	1.9904	None
Nfkb2	Jak2	0.92552	50.47	0.468	rgb(222,128,129)	1.9904	2,2
Nr3c2	Trpm1	-0.92552	50.47	-4.7E-01	rgb(116,156,235)	1.9904	2,2
Prdm1	Cdc25b	0.92552	50.47	0.471	rgb(222,127,128)	1.9904	2,2
Prdm1	E2f7	0.92552	50.47	0.468	rgb(222,128,129)	1.9904	2,2
Rel	Agpat3	-0.92552	50.47	-4.7E-01	rgb(114,155,235)	1.9904	2,2
Runx2	Lgals3	0.92552	50.47	0.467	rgb(222,128,129)	1.9904	None
Runx3	Hpcal4	0.92552	50.47	0.472	rgb(222,127,128)	1.9904	2,2
Sox6	Anln	-0.92552	50.47	-4.7E-01	rgb(115,155,235)	1.9904	2,2
Sp4	Ass1	0.92552	50.47	0.47	rgb(222,127,128)	1.9904	None
Srebf2	Pparg	0.92552	50.47	0.47	rgb(222,127,128)	1.9904	None
Stat2	Ifit3	0.92552	50.47	0.468	rgb(222,128,129)	1.9904	None
Stat3	Etv6	0.92552	50.47	0.466	rgb(222,128,129)	1.9904	None
Stat3	Socs3	0.92552	50.47	0.465	rgb(222,128,129)	1.9904	None
Stat4	Bank1	0.92552	50.47	0.47	rgb(222,127,128)	1.9904	2,2
Stat4	Sfmbt2	0.92552	50.47	0.473	rgb(222,127,128)	1.9904	2,2
Stat4	Slc26a10	0.92552	50.47	0.474	rgb(222,126,127)	1.9904	2,2
Trerf1	8430427H17Rik	-0.92552	50.47	-4.7E-01	rgb(115,155,235)	1.9904	2,2
Trerf1	Shroom3	-0.92552	50.47	-4.7E-01	rgb(116,155,235)	1.9904	2,2
Zeb1	Lamc2	0.92552	50.47	0.469	rgb(222,127,128)	1.9904	None
Aebp2	Hook2	0.92552	50.47	0.469	rgb(222,127,128)	1.9904	2,2
Ahctf1	Dhx33	0.92552	50.47	0.473	rgb(222,127,128)	1.9904	2,2
Akna	Ces2c	0.92552	50.47	0.469	rgb(222,127,128)	1.9904	2,2
Akna	Rcsd1	0.92552	50.47	0.473	rgb(222,127,128)	1.9904	2,2
Cdc5l	Trp53i13	-0.92552	50.47	-4.7E-01	rgb(114,154,235)	1.9904	2,2
Cebpg	Gpr176	-0.92552	50.47	-4.7E-01	rgb(115,155,235)	1.9904	2,2
Cebpg	Krtcap2	0.92552	50.47	0.473	rgb(222,127,128)	1.9904	2,2
Cebpg	Pck2	0.92552	50.47	0.473	rgb(222,127,128)	1.9904	2,2
Csrnp1	Arhgef10	0.92552	50.47	0.466	rgb(222,128,129)	1.9904	2,2
Eea1	Ece1	0.92552	50.47	0.467	rgb(222,128,129)	1.9904	2,2
Elk3	Lamc2	0.92552	50.47	0.469	rgb(222,127,128)	1.9904	2,2
Elk3	Syn1	0.92552	50.47	0.474	rgb(222,127,127)	1.9904	2,2
Fbxl19	Id2	-0.92552	50.47	-4.7E-01	rgb(115,155,235)	1.9904	2,2
Fosb	Wee1	-0.92552	50.47	-4.7E-01	rgb(115,155,235)	1.9904	2,2
Foxp1	Gap43	-0.92552	50.47	-4.7E-01	rgb(115,155,235)	1.9904	2,2
Gm13157	Hk1	-0.92552	50.47	-4.7E-01	rgb(115,155,235)	1.9904	2,2
Gm13157	Xpnpep1	-0.92552	50.47	-4.7E-01	rgb(116,156,235)	1.9904	2,2
Gtf2ird1	Nynrin	0.92552	50.47	0.467	rgb(222,128,129)	1.9904	2,2
Hif3a	Arrb1	0.92552	50.47	0.475	rgb(222,126,127)	1.9904	2,2
Hif3a	Rasl12	0.92552	50.47	0.468	rgb(222,128,129)	1.9904	2,2
Ikzf3	Foxp2	-0.92552	50.47	-4.7E-01	rgb(116,155,235)	1.9904	2,2
Ikzf3	Zpbp2	0.92552	50.47	0.473	rgb(222,127,128)	1.9904	2,2
Ikzf4	Lta	0.92552	50.47	0.47	rgb(222,127,128)	1.9904	2,2
Ikzf5	Gys1	-0.92552	50.47	-4.7E-01	rgb(116,155,235)	1.9904	2,2
Irf5	Phldb1	0.92552	50.47	0.474	rgb(222,126,127)	1.9904	2,2
Kdm5b	Rasgef1b	-0.92552	50.47	-4.7E-01	rgb(116,155,235)	1.9904	2,2
Klf12	Pter	0.92552	50.47	0.475	rgb(222,126,127)	1.9904	2,2
Lhx6	Agpat3	0.92552	50.47	0.469	rgb(222,127,128)	1.9904	2,2
Mtf2	Txndc17	-0.92552	50.47	-4.7E-01	rgb(115,155,235)	1.9904	2,2
Mxi1	Dnajc27	-0.92552	50.47	-4.7E-01	rgb(116,155,235)	1.9904	2,2
Npas4	Slc29a3	0.92552	50.47	0.47	rgb(222,127,128)	1.9904	2,2
Nr1d1	Thra	0.92552	50.47	0.466	rgb(222,128,129)	1.9904	2,2
Patz1	Tdrkh	-0.92552	50.47	-4.7E-01	rgb(114,155,235)	1.9904	2,2
Phf1	Cyp2d22	0.92552	50.47	0.471	rgb(222,127,128)	1.9904	2,2
Phf1	Galk1	-0.92552	50.47	-4.7E-01	rgb(116,155,235)	1.9904	2,2
Plagl1	Ms4a4c	0.92552	50.47	0.466	rgb(222,128,129)	1.9904	2,2
Plscr1	Bcl2l2	0.92552	50.47	0.475	rgb(222,126,127)	1.9904	2,2
Rlf	Sumf2	-0.92552	50.47	-4.7E-01	rgb(116,155,235)	1.9904	2,2
Rorc	Sesn1	-0.92552	50.47	-4.7E-01	rgb(116,155,235)	1.9904	2,2
Rorc	Tnfrsf25	0.92552	50.47	0.469	rgb(222,127,128)	1.9904	2,2
Scrt1	Slc41a2	0.92552	50.47	0.468	rgb(222,128,128)	1.9904	2,2
Sgsm2	Cul9	0.92552	50.47	0.471	rgb(222,127,128)	1.9904	2,2
Sgsm2	Tjp3	0.92552	50.47	0.467	rgb(222,128,129)	1.9904	2,2
Snapc2	Spin4	-0.92552	50.47	-4.7E-01	rgb(114,154,235)	1.9904	2,2
Tcf12	Yif1b	-0.92552	50.47	-4.7E-01	rgb(115,155,235)	1.9904	2,2
Tead3	Plekho1	0.92552	50.47	0.468	rgb(222,128,129)	1.9904	2,2
Thra	Ndrg2	0.92552	50.47	0.467	rgb(222,128,129)	1.9904	2,2
Vax2	Arhgef40	0.92552	50.47	0.472	rgb(222,127,128)	1.9904	2,2
Vax2	Crybg3	0.92552	50.47	0.466	rgb(222,128,129)	1.9904	2,2
Vax2	Wdfy2	0.92552	50.47	0.466	rgb(222,128,129)	1.9904	2,2
Zbtb37	Kcna3	0.92552	50.47	0.473	rgb(222,127,128)	1.9904	2,2
Zbtb37	Zfp7	0.92552	50.47	0.473	rgb(222,127,128)	1.9904	2,2
Zfp105	Tbc1d14	-0.92552	50.47	-4.7E-01	rgb(114,155,235)	1.9904	2,2
Zfp219	Irf5	0.92552	50.47	0.469	rgb(222,127,128)	1.9904	2,2
Zfp26	Mgat5	0.92552	50.47	0.471	rgb(222,127,128)	1.9904	2,2
Zfp260	Sepp1	0.92552	50.47	0.472	rgb(222,127,128)	1.9904	2,2
Zfp277	Tmem35	0.92552	50.47	0.468	rgb(222,128,128)	1.9904	2,2
Zfp28	Prdm16	0.92552	50.47	0.473	rgb(222,127,128)	1.9904	2,2
Zfp280b	Itgb1	0.92552	50.47	0.467	rgb(222,128,129)	1.9904	2,2
Zfp280b	Mgat5	-0.92552	50.47	-4.7E-01	rgb(115,155,235)	1.9904	2,2
Zfp280b	Tiparp	-0.92552	50.47	-4.7E-01	rgb(116,155,235)	1.9904	2,2
Zfp296	Fam168b	-0.92552	50.47	-4.7E-01	rgb(115,155,235)	1.9904	2,2
Zfp35	Kdelc1	0.92552	50.47	0.469	rgb(222,127,128)	1.9904	2,2
Zfp365	Zfp750	0.92552	50.47	0.469	rgb(222,127,128)	1.9904	2,2
Zfp429	Snhg6	0.92552	50.47	0.469	rgb(222,127,128)	1.9904	2,2
Zfp467	Acsbg1	-0.92552	50.47	-4.7E-01	rgb(114,155,235)	1.9904	2,2
Zfp467	Rhbdl3	0.92552	50.47	0.473	rgb(222,127,128)	1.9904	2,2
Zfp629	Tmem19	-0.92552	50.47	-4.7E-01	rgb(114,154,235)	1.9904	2,2
Zfp64	Fzd5	0.92552	50.47	0.465	rgb(222,128,129)	1.9904	2,2
Zfp771	Tyw1	0.92552	50.47	0.468	rgb(222,128,129)	1.9904	2,2
Zfp777	Whamm	0.92552	50.47	0.466	rgb(222,128,129)	1.9904	2,2
Zfp874a	Rnf169	0.92552	50.47	0.471	rgb(222,127,128)	1.9904	2,2
Zscan2	Cdkn2c	0.92552	50.47	0.466	rgb(222,128,129)	1.9904	2,2
Atf5	Itga7	0.92374	50.46	0.457	rgb(222,130,131)	1.9902	2,2
Cebpb	Irf4	0.92374	50.46	0.463	rgb(222,128,129)	1.9902	None
E2f4	Zfp36	0.92374	50.46	0.462	rgb(222,129,130)	1.9902	2,2
Ets1	Cnrip1	0.92374	50.46	0.461	rgb(222,129,130)	1.9902	2,2
Foxo3	Rasgrf2	0.92374	50.46	0.459	rgb(222,129,130)	1.9902	2,2
Hes1	Ptprf	0.92374	50.46	0.458	rgb(222,129,130)	1.9902	2,2
Hes1	Serpine2	-0.92374	50.46	-4.6E-01	rgb(118,157,234)	1.9902	2,2
Hif1a	Bcar1	0.92374	50.46	0.457	rgb(222,130,131)	1.9902	2,2
Hif1a	Bmpr1a	0.92374	50.46	0.456	rgb(222,130,131)	1.9902	2,2
Hif1a	Tubb6	0.92374	50.46	0.462	rgb(222,129,130)	1.9902	2,2
Irf1	Cxcl10	0.92374	50.46	0.465	rgb(222,128,129)	1.9902	None
Irf1	Sema4a	0.92374	50.46	0.455	rgb(222,130,131)	1.9902	2,2
Irf8	P2rx5	0.92374	50.46	0.463	rgb(222,129,129)	1.9902	2,2
Irf8	Tox	-0.92374	50.46	-4.6E-01	rgb(118,157,234)	1.9902	2,2
Jun	Plk2	0.92374	50.46	0.458	rgb(222,129,130)	1.9902	2,2
Junb	Ercc5	0.92374	50.46	0.456	rgb(222,130,131)	1.9902	2,2
Klf5	Cyfip2	0.92374	50.46	0.457	rgb(222,130,131)	1.9902	2,2
Lef1	Il13	-0.92374	50.46	-4.6E-01	rgb(117,156,234)	1.9902	None
Lyl1	Neurl1b	0.92374	50.46	0.459	rgb(222,129,130)	1.9902	2,2
Mef2d	Exosc8	-0.92374	50.46	-4.6E-01	rgb(116,156,235)	1.9902	2,2
Msc	Gstm1	0.92374	50.46	0.457	rgb(222,130,131)	1.9902	2,2
Nfatc1	Sgip1	-0.92374	50.46	-4.6E-01	rgb(118,156,234)	1.9902	2,2
Ppard	Lpin2	-0.92374	50.46	-4.6E-01	rgb(117,156,234)	1.9902	2,2
Ppard	Ptpn11	-0.92374	50.46	-4.6E-01	rgb(118,157,234)	1.9902	2,2
Pparg	Sesn1	0.92374	50.46	0.46	rgb(222,129,130)	1.9902	2,2
Rara	Acp5	-0.92374	50.46	-4.6E-01	rgb(118,157,234)	1.9902	2,2
Rela	Avpi1	0.92374	50.46	0.459	rgb(222,129,130)	1.9902	2,2
Relb	Foxp3	0.92374	50.46	0.457	rgb(222,130,131)	1.9902	2,2
Relb	Ifi203	0.92374	50.46	0.458	rgb(222,130,130)	1.9902	2,2
Srebf2	Helb	-0.92374	50.46	-4.6E-01	rgb(118,157,234)	1.9902	2,2
Stat2	Parp9	0.92374	50.46	0.462	rgb(222,129,130)	1.9902	2,2
Tbx21	Eif4e3	0.92374	50.46	0.456	rgb(222,130,131)	1.9902	2,2
Tcf3	Insm1	0.92374	50.46	0.46	rgb(222,129,130)	1.9902	None
Zeb2	5830416P10Rik	-0.92374	50.46	-4.6E-01	rgb(117,156,235)	1.9902	2,2
Zeb2	Ttn	-0.92374	50.46	-4.6E-01	rgb(118,157,234)	1.9902	2,2
Adnp	Zadh2	0.92374	50.46	0.461	rgb(222,129,130)	1.9902	2,2
Aebp2	Arhgef3	-0.92374	50.46	-4.6E-01	rgb(118,157,234)	1.9902	2,2
Ascl2	Nol3	0.92374	50.46	0.459	rgb(222,129,130)	1.9902	2,2
Bach1	Fyn	0.92374	50.46	0.463	rgb(222,129,129)	1.9902	2,2
Batf	Serpinf1	0.92374	50.46	0.464	rgb(222,128,129)	1.9902	2,2
Bcl11b	Jak3	0.92374	50.46	0.465	rgb(222,128,129)	1.9902	2,2
Bcl11b	Ptgfrn	0.92374	50.46	0.455	rgb(222,130,131)	1.9902	2,2
Bcl11b	Vav1	0.92374	50.46	0.455	rgb(222,130,131)	1.9902	2,2
Bhlhe40	Ndrg2	0.92374	50.46	0.459	rgb(222,129,130)	1.9902	2,2
Cdc5l	Nefh	0.92374	50.46	0.459	rgb(222,129,130)	1.9902	2,2
Cebpg	Gpr89	-0.92374	50.46	-4.6E-01	rgb(117,156,235)	1.9902	2,2
Cenpt	Crat	0.92374	50.46	0.462	rgb(222,129,130)	1.9902	2,2
Cenpt	Ramp3	0.92374	50.46	0.464	rgb(222,128,129)	1.9902	2,2
Csrnp1	Sgk1	0.92374	50.46	0.46	rgb(222,129,130)	1.9902	2,2
Cux1	Rilpl2	-0.92374	50.46	-4.6E-01	rgb(117,156,234)	1.9902	2,2
Cux1	Tlcd2	-0.92374	50.46	-4.6E-01	rgb(118,157,234)	1.9902	2,2
Cxxc5	Fam174b	0.92374	50.46	0.456	rgb(222,130,131)	1.9902	2,2
Cxxc5	Lamc3	-0.92374	50.46	-4.6E-01	rgb(117,156,234)	1.9902	2,2
Dot1l	Auh	-0.92374	50.46	-4.6E-01	rgb(118,157,234)	1.9902	2,2
Ebf1	Ermn	0.92374	50.46	0.463	rgb(222,128,129)	1.9902	2,2
Egr3	Nr4a3	0.92374	50.46	0.46	rgb(222,129,130)	1.9902	2,2
Elk3	1110007C09Rik	0.92374	50.46	0.464	rgb(222,128,129)	1.9902	2,2
Elk3	Ubash3b	0.92374	50.46	0.462	rgb(222,129,130)	1.9902	2,2
Etv5	Srxn1	0.92374	50.46	0.458	rgb(222,130,130)	1.9902	2,2
Fosb	Rapgef5	-0.92374	50.46	-4.6E-01	rgb(116,156,235)	1.9902	2,2
Fosb	Samd9l	0.92374	50.46	0.458	rgb(222,129,130)	1.9902	2,2
Foxn3	Nfyb	-0.92374	50.46	-4.6E-01	rgb(118,157,234)	1.9902	2,2
Hif3a	Ppard	0.92374	50.46	0.458	rgb(222,130,130)	1.9902	2,2
Hmgb3	Gemin6	0.92374	50.46	0.463	rgb(222,129,130)	1.9902	2,2
Hmgb3	Pdhx	0.92374	50.46	0.459	rgb(222,129,130)	1.9902	2,2
Hmgb3	Ypel2	0.92374	50.46	0.464	rgb(222,128,129)	1.9902	2,2
Ikzf2	Ikzf4	0.92374	50.46	0.463	rgb(222,129,129)	1.9902	2,2
Insm1	Ptpn2	-0.92374	50.46	-4.6E-01	rgb(118,157,234)	1.9902	2,2
Irf5	Rnf135	0.92374	50.46	0.462	rgb(222,129,130)	1.9902	2,2
Kdm2b	Adora2a	0.92374	50.46	0.458	rgb(222,130,130)	1.9902	2,2
Kdm5b	Srgap3	0.92374	50.46	0.464	rgb(222,128,129)	1.9902	2,2
Lhx6	Maged2	0.92374	50.46	0.457	rgb(222,130,131)	1.9902	2,2
Lhx6	Maml3	0.92374	50.46	0.462	rgb(222,129,130)	1.9902	2,2
Lin54	Aen	-0.92374	50.46	-4.6E-01	rgb(118,157,234)	1.9902	2,2
Lin54	Icam2	-0.92374	50.46	-4.6E-01	rgb(116,156,235)	1.9902	2,2
Mbnl2	Edem1	0.92374	50.46	0.456	rgb(222,130,131)	1.9902	2,2
Mxd4	Adck3	0.92374	50.46	0.462	rgb(222,129,130)	1.9902	2,2
Ncoa1	Ebag9	-0.92374	50.46	-4.6E-01	rgb(117,156,235)	1.9902	2,2
Ncoa1	Lrba	0.92374	50.46	0.463	rgb(222,129,129)	1.9902	2,2
Nfia	Gla	0.92374	50.46	0.46	rgb(222,129,130)	1.9902	2,2
Phf1	Ecm1	0.92374	50.46	0.462	rgb(222,129,130)	1.9902	2,2
Phf1	L1cam	0.92374	50.46	0.463	rgb(222,128,129)	1.9902	2,2
Phf1	Xrcc5	-0.92374	50.46	-4.6E-01	rgb(118,157,234)	1.9902	2,2
Plagl1	S1pr2	-0.92374	50.46	-4.6E-01	rgb(117,156,234)	1.9902	2,2
Plagl1	Slc38a1	0.92374	50.46	0.46	rgb(222,129,130)	1.9902	2,2
Plagl1	Tmc6	-0.92374	50.46	-4.6E-01	rgb(118,157,234)	1.9902	2,2
Pou2af1	2810459M11Rik	-0.92374	50.46	-4.6E-01	rgb(116,156,235)	1.9902	2,2
Pou2af1	Vav2	-0.92374	50.46	-4.6E-01	rgb(117,156,235)	1.9902	2,2
Pou6f1	Gm11346	0.92374	50.46	0.456	rgb(222,130,131)	1.9902	2,2
Rlf	Dctpp1	-0.92374	50.46	-4.6E-01	rgb(116,156,235)	1.9902	2,2
Scmh1	Apbb1ip	0.92374	50.46	0.459	rgb(222,129,130)	1.9902	2,2
Sp6	Rassf4	0.92374	50.46	0.459	rgb(222,129,130)	1.9902	2,2
Tcf7l1	Ppp1r13l	0.92374	50.46	0.462	rgb(222,129,130)	1.9902	2,2
Tfdp2	Oxct1	0.92374	50.46	0.462	rgb(222,129,130)	1.9902	2,2
Tigd2	Riok3	0.92374	50.46	0.463	rgb(222,129,130)	1.9902	2,2
Vax2	Pde6d	0.92374	50.46	0.463	rgb(222,129,130)	1.9902	2,2
Zbtb17	Il10rb	-0.92374	50.46	-4.6E-01	rgb(118,157,234)	1.9902	2,2
Zbtb38	Ppp2r5b	0.92374	50.46	0.463	rgb(222,129,129)	1.9902	2,2
Zfp276	Amigo3	0.92374	50.46	0.459	rgb(222,129,130)	1.9902	2,2
Zfp277	Flna	-0.92374	50.46	-4.6E-01	rgb(117,156,235)	1.9902	2,2
Zfp280b	Ap1s3	0.92374	50.46	0.461	rgb(222,129,130)	1.9902	2,2
Zfp300	Zfp318	0.92374	50.46	0.458	rgb(222,129,130)	1.9902	2,2
Zfp319	Tmem184b	0.92374	50.46	0.456	rgb(222,130,131)	1.9902	2,2
Zfp335	Txndc17	-0.92374	50.46	-4.6E-01	rgb(116,156,235)	1.9902	2,2
Zfp385a	Dnm3	0.92374	50.46	0.455	rgb(222,130,131)	1.9902	2,2
Zfp385a	Phlda3	0.92374	50.46	0.461	rgb(222,129,130)	1.9902	2,2
Zfp385a	Slc19a2	0.92374	50.46	0.462	rgb(222,129,130)	1.9902	2,2
Zfp428	Scyl2	-0.92374	50.46	-4.6E-01	rgb(118,157,234)	1.9902	2,2
Zfp429	Slc27a4	-0.92374	50.46	-4.6E-01	rgb(116,156,235)	1.9902	2,2
Zfp523	Podnl1	0.92374	50.46	0.461	rgb(222,129,130)	1.9902	2,2
Zfp598	Cd9	-0.92374	50.46	-4.6E-01	rgb(117,156,235)	1.9902	2,2
Zfp606	Ripk1	-0.92374	50.46	-4.6E-01	rgb(118,157,234)	1.9902	2,2
Zfp64	Hexim1	0.92374	50.46	0.458	rgb(222,129,130)	1.9902	2,2
Zfp703	Cdc25b	0.92374	50.46	0.462	rgb(222,129,130)	1.9902	2,2
Zfp703	M6pr	-0.92374	50.46	-4.6E-01	rgb(118,157,234)	1.9902	2,2
Zfp750	Abcb1b	0.92374	50.46	0.457	rgb(222,130,131)	1.9902	2,2
Zfp750	Lrrc28	0.92374	50.46	0.461	rgb(222,129,130)	1.9902	2,2
Zfp750	Sulf2	0.92374	50.46	0.459	rgb(222,129,130)	1.9902	2,2
Zfp777	Cnnm3	0.92374	50.46	0.455	rgb(222,130,131)	1.9902	2,2
Zfp831	Lypd6b	0.92374	50.46	0.463	rgb(222,129,130)	1.9902	2,2
Zfp9	Ccdc40	0.92374	50.46	0.46	rgb(222,129,130)	1.9902	2,2
Zfp947	Bcl3	-0.92374	50.46	-4.6E-01	rgb(118,157,234)	1.9902	2,2
Zik1	Apitd1	0.92374	50.46	0.455	rgb(222,130,131)	1.9902	2,2
Zkscan17	Cs	0.92374	50.46	0.462	rgb(222,129,130)	1.9902	2,2
Zkscan17	Pycr1	0.92374	50.46	0.463	rgb(222,129,129)	1.9902	2,2
Zmat1	Fam120c	0.92374	50.46	0.46	rgb(222,129,130)	1.9902	2,2
Cebpz	Thbs1	0.92197	50.45	0.45	rgb(222,131,132)	1.99	2,2
Clock	Nr1d1	0.92197	50.45	0.455	rgb(222,130,131)	1.99	None
E2f1	Dars2	0.92197	50.45	0.446	rgb(222,132,133)	1.99	2,2
Elf1	Nfkb2	-0.92197	50.45	-4.5E-01	rgb(118,157,234)	1.99	2,2
Epas1	Serpine1	0.92197	50.45	0.451	rgb(222,131,132)	1.99	None
Ets1	Spp1	0.92197	50.45	0.447	rgb(222,132,133)	1.99	None
Fosl2	Il5	0.92197	50.45	0.448	rgb(222,131,132)	1.99	None
Foxp3	Espn	0.92197	50.45	0.446	rgb(222,132,133)	1.99	2,2
Gli1	Lsp1	0.92197	50.45	0.447	rgb(222,132,133)	1.99	2,2
Hif1a	Vim	0.92197	50.45	0.449	rgb(222,131,132)	1.99	None
Hsf2	Pacs1	-0.92197	50.45	-4.5E-01	rgb(120,158,234)	1.99	2,2
Klf2	Ccr7	0.92197	50.45	0.449	rgb(222,131,132)	1.99	None
Klf2	Psme1	0.92197	50.45	0.446	rgb(222,132,133)	1.99	2,2
Klf5	Sav1	0.92197	50.45	0.451	rgb(222,131,132)	1.99	2,2
Klf6	Acsl6	0.92197	50.45	0.453	rgb(222,130,131)	1.99	2,2
Maf	Acp5	0.92197	50.45	0.452	rgb(222,131,132)	1.99	2,2
Maf	Ccl3	-0.92197	50.45	-4.5E-01	rgb(120,158,234)	1.99	2,2
Myb	Gata3	0.92197	50.45	0.454	rgb(222,130,131)	1.99	None
Ncoa3	Skil	0.92197	50.45	0.453	rgb(222,130,131)	1.99	2,2
Nfatc1	Dusp2	0.92197	50.45	0.455	rgb(222,130,131)	1.99	2,2
Nfatc1	Ubiad1	0.92197	50.45	0.453	rgb(222,130,131)	1.99	2,2
Nfil3	Ptprs	-0.92197	50.45	-4.5E-01	rgb(120,158,234)	1.99	2,2
Nfkb2	Dab2ip	0.92197	50.45	0.451	rgb(222,131,132)	1.99	2,2
Nfkb2	Gatm	0.92197	50.45	0.448	rgb(222,131,132)	1.99	2,2
Nfkb2	Gpm6b	0.92197	50.45	0.451	rgb(222,131,132)	1.99	2,2
Npas2	Dysf	-0.92197	50.45	-4.5E-01	rgb(120,158,234)	1.99	2,2
Ppara	Lpl	0.92197	50.45	0.452	rgb(222,131,132)	1.99	None
Rarg	Thbd	0.92197	50.45	0.446	rgb(222,132,133)	1.99	None
Relb	Adamts6	0.92197	50.45	0.451	rgb(222,131,132)	1.99	2,2
Runx2	Twist1	0.92197	50.45	0.454	rgb(222,130,131)	1.99	None
Sox4	Tnrc6a	0.92197	50.45	0.448	rgb(222,131,132)	1.99	2,2
Srebf1	Pdp2	0.92197	50.45	0.446	rgb(222,132,133)	1.99	2,2
Stat3	Tox2	0.92197	50.45	0.449	rgb(222,131,132)	1.99	2,2
Tbx21	Sema7a	0.92197	50.45	0.454	rgb(222,130,131)	1.99	2,2
Tcf7l2	Ptgs2	0.92197	50.45	0.451	rgb(222,131,132)	1.99	None
Trerf1	Prr5l	-0.92197	50.45	-4.5E-01	rgb(119,158,234)	1.99	2,2
Usf2	Igf2r	0.92197	50.45	0.455	rgb(222,130,131)	1.99	None
Zfp382	Mitf	-0.92197	50.45	-4.5E-01	rgb(120,158,234)	1.99	None
Ahrr	St8sia6	-0.92197	50.45	-4.5E-01	rgb(118,157,234)	1.99	2,2
Arid3b	Inpp5a	0.92197	50.45	0.453	rgb(222,130,131)	1.99	2,2
Arid5a	Tnip2	0.92197	50.45	0.453	rgb(222,130,131)	1.99	2,2
Atf6b	Urb1	0.92197	50.45	0.448	rgb(222,131,132)	1.99	2,2
Atmin	Gprin3	-0.92197	50.45	-4.5E-01	rgb(119,157,234)	1.99	2,2
Batf3	Stom	0.92197	50.45	0.452	rgb(222,131,132)	1.99	2,2
Casz1	Dlgap3	0.92197	50.45	0.454	rgb(222,130,131)	1.99	2,2
Casz1	Lrmp	-0.92197	50.45	-4.5E-01	rgb(120,158,234)	1.99	2,2
Cc2d1a	Trim3	0.92197	50.45	0.454	rgb(222,130,131)	1.99	2,2
Cebpg	Slc1a4	0.92197	50.45	0.449	rgb(222,131,132)	1.99	2,2
Creb3l1	Ovol1	0.92197	50.45	0.446	rgb(222,132,133)	1.99	2,2
Creb3l2	Cdh23	0.92197	50.45	0.449	rgb(222,131,132)	1.99	2,2
Cux1	Ears2	-0.92197	50.45	-4.5E-01	rgb(120,158,234)	1.99	2,2
Cux1	Lbh	0.92197	50.45	0.449	rgb(222,131,132)	1.99	2,2
Dach2	Sh3pxd2b	0.92197	50.45	0.453	rgb(222,130,131)	1.99	2,2
Dzip1	Nlrc5	0.92197	50.45	0.447	rgb(222,132,132)	1.99	2,2
Elk3	Rora	0.92197	50.45	0.454	rgb(222,130,131)	1.99	2,2
Foxn3	Cetn4	-0.92197	50.45	-4.5E-01	rgb(119,157,234)	1.99	2,2
Gli3	Dzip1	-0.92197	50.45	-4.5E-01	rgb(120,158,234)	1.99	2,2
Gli3	Lgr4	0.92197	50.45	0.445	rgb(222,132,133)	1.99	2,2
Gli3	Lpin2	-0.92197	50.45	-4.5E-01	rgb(120,158,234)	1.99	2,2
Hif3a	Kbtbd13	0.92197	50.45	0.452	rgb(222,131,132)	1.99	2,2
Hmgb3	Ifit2	0.92197	50.45	0.454	rgb(222,130,131)	1.99	2,2
Irf5	Prkcd	0.92197	50.45	0.452	rgb(222,131,132)	1.99	2,2
Jazf1	Pim1	-0.92197	50.45	-4.5E-01	rgb(119,157,234)	1.99	2,2
Jazf1	Rara	-0.92197	50.45	-4.5E-01	rgb(120,158,234)	1.99	2,2
Kdm2b	5730508B09Rik	-0.92197	50.45	-4.5E-01	rgb(120,158,234)	1.99	2,2
Kdm5b	BC029722	-0.92197	50.45	-4.5E-01	rgb(118,157,234)	1.99	2,2
Lhx6	Tbc1d14	0.92197	50.45	0.446	rgb(222,132,133)	1.99	2,2
Mbnl2	Tdrkh	-0.92197	50.45	-4.5E-01	rgb(120,158,234)	1.99	2,2
Mtf2	Psmd8	-0.92197	50.45	-4.5E-01	rgb(120,158,234)	1.99	2,2
Mxd3	Coro7	0.92197	50.45	0.447	rgb(222,132,133)	1.99	2,2
Mxd3	Fbxo44	0.92197	50.45	0.452	rgb(222,131,132)	1.99	2,2
Nacc2	Tgoln1	0.92197	50.45	0.454	rgb(222,130,131)	1.99	2,2
Ncoa1	Eci1	-0.92197	50.45	-4.5E-01	rgb(119,157,234)	1.99	2,2
Ncoa2	Phlpp1	0.92197	50.45	0.447	rgb(222,132,133)	1.99	2,2
Ncoa2	Tcf12	0.92197	50.45	0.447	rgb(222,132,133)	1.99	2,2
Nfat5	Qser1	0.92197	50.45	0.448	rgb(222,131,132)	1.99	2,2
Nkx1-2	Dhrs3	0.92197	50.45	0.455	rgb(222,130,131)	1.99	2,2
Osr2	Cox6b2	0.92197	50.45	0.453	rgb(222,131,131)	1.99	2,2
Osr2	Sema6a	0.92197	50.45	0.448	rgb(222,131,132)	1.99	2,2
Otx1	Dmd	0.92197	50.45	0.454	rgb(222,130,131)	1.99	2,2
Ovol1	Sema4g	0.92197	50.45	0.448	rgb(222,131,132)	1.99	2,2
Phf1	Scml4	0.92197	50.45	0.446	rgb(222,132,133)	1.99	2,2
Pknox1	Gdpd1	-0.92197	50.45	-4.5E-01	rgb(120,158,234)	1.99	2,2
Plscr1	Plod2	0.92197	50.45	0.451	rgb(222,131,132)	1.99	2,2
Pou2af1	Dnajc6	0.92197	50.45	0.455	rgb(222,130,131)	1.99	2,2
Pou6f1	Lax1	0.92197	50.45	0.447	rgb(222,132,133)	1.99	2,2
Rlf	Nudt8	-0.92197	50.45	-4.5E-01	rgb(119,157,234)	1.99	2,2
Rxrb	Itgb7	0.92197	50.45	0.452	rgb(222,131,132)	1.99	2,2
Scml4	Heca	0.92197	50.45	0.448	rgb(222,132,132)	1.99	2,2
Scrt1	Neat1	0.92197	50.45	0.454	rgb(222,130,131)	1.99	2,2
Scrt1	Tnfrsf18	0.92197	50.45	0.452	rgb(222,131,132)	1.99	2,2
Sgsm2	Unc93b1	0.92197	50.45	0.449	rgb(222,131,132)	1.99	2,2
Ski	Ifitm2	-0.92197	50.45	-4.5E-01	rgb(119,157,234)	1.99	2,2
Sox13	Ada	0.92197	50.45	0.449	rgb(222,131,132)	1.99	2,2
Sox13	Afap1l1	0.92197	50.45	0.446	rgb(222,132,133)	1.99	2,2
Tcf7l1	Cln6	0.92197	50.45	0.445	rgb(222,132,133)	1.99	2,2
Terf1	H1f0	0.92197	50.45	0.451	rgb(222,131,132)	1.99	2,2
Tet3	Cnnm3	0.92197	50.45	0.447	rgb(222,132,133)	1.99	2,2
Tet3	Crebbp	0.92197	50.45	0.451	rgb(222,131,132)	1.99	2,2
Tet3	Ptpn2	-0.92197	50.45	-4.5E-01	rgb(119,157,234)	1.99	2,2
Tfdp2	Rabggta	-0.92197	50.45	-4.5E-01	rgb(120,158,234)	1.99	2,2
Thra	Sertad3	0.92197	50.45	0.45	rgb(222,131,132)	1.99	2,2
Vax2	Cysltr1	0.92197	50.45	0.449	rgb(222,131,132)	1.99	2,2
Vax2	Mpp3	0.92197	50.45	0.448	rgb(222,131,132)	1.99	2,2
Whsc1	Arhgap33	0.92197	50.45	0.455	rgb(222,130,131)	1.99	2,2
Yy2	Slc41a3	-0.92197	50.45	-4.5E-01	rgb(119,157,234)	1.99	2,2
Zbtb11	Pex19	-0.92197	50.45	-4.5E-01	rgb(119,157,234)	1.99	2,2
Zbtb7c	Npr1	0.92197	50.45	0.453	rgb(222,131,131)	1.99	2,2
Zfp111	Apbb1ip	-0.92197	50.45	-4.5E-01	rgb(119,157,234)	1.99	2,2
Zfp26	Rbm15	0.92197	50.45	0.449	rgb(222,131,132)	1.99	2,2
Zfp280b	Dapl1	0.92197	50.45	0.446	rgb(222,132,133)	1.99	2,2
Zfp281	Gbp7	0.92197	50.45	0.45	rgb(222,131,132)	1.99	2,2
Zfp287	Tmem154	0.92197	50.45	0.453	rgb(222,130,131)	1.99	2,2
Zfp367	Rpa2	0.92197	50.45	0.453	rgb(222,130,131)	1.99	2,2
Zfp40	4930503L19Rik	0.92197	50.45	0.445	rgb(222,132,133)	1.99	2,2
Zfp467	C630043F03Rik	-0.92197	50.45	-4.5E-01	rgb(119,157,234)	1.99	2,2
Zfp467	Maml3	0.92197	50.45	0.448	rgb(222,131,132)	1.99	2,2
Zfp473	Sema6b	0.92197	50.45	0.445	rgb(222,132,133)	1.99	2,2
Zfp511	Foxf2	-0.92197	50.45	-4.5E-01	rgb(120,158,234)	1.99	2,2
Zfp526	Wdr81	0.92197	50.45	0.446	rgb(222,132,133)	1.99	2,2
Zfp536	Itsn1	0.92197	50.45	0.446	rgb(222,132,133)	1.99	2,2
Zfp60	Sphk1	-0.92197	50.45	-4.5E-01	rgb(120,158,234)	1.99	2,2
Zfp629	Hemgn	0.92197	50.45	0.448	rgb(222,131,132)	1.99	2,2
Zfp629	Tbc1d16	0.92197	50.45	0.448	rgb(222,131,132)	1.99	2,2
Zfp692	Znhit6	-0.92197	50.45	-4.5E-01	rgb(120,158,234)	1.99	2,2
Zfp827	Rreb1	0.92197	50.45	0.451	rgb(222,131,132)	1.99	2,2
Zfp831	Smarca2	0.92197	50.45	0.448	rgb(222,132,132)	1.99	2,2
Zfp870	Gtse1	0.92197	50.45	0.454	rgb(222,130,131)	1.99	2,2
Zfp956	Fam49b	-0.92197	50.45	-4.5E-01	rgb(119,157,234)	1.99	2,2
Zfpm1	Slain1	0.92197	50.45	0.447	rgb(222,132,133)	1.99	2,2
Zhx2	Flot2	-0.92197	50.45	-4.5E-01	rgb(118,157,234)	1.99	2,2
Zhx2	Glipr2	-0.92197	50.45	-4.5E-01	rgb(118,157,234)	1.99	2,2
Zkscan17	Spn	-0.92197	50.45	-4.5E-01	rgb(119,157,234)	1.99	2,2
Ar	Pyhin1	0.9202	50.44	0.436	rgb(222,134,135)	1.9898	None
Atf5	F2rl1	0.9202	50.44	0.444	rgb(222,132,133)	1.9898	2,2
Creb1	Grpr	0.9202	50.44	0.441	rgb(222,133,134)	1.9898	None
Egr2	Ifnar1	-0.9202	50.44	-4.4E-01	rgb(122,159,234)	1.9898	2,2
Erg	Stk39	-0.9202	50.44	-4.4E-01	rgb(121,159,234)	1.9898	2,2
Fli1	Tiparp	0.9202	50.44	0.435	rgb(222,134,135)	1.9898	2,2
Fos	Nts	0.9202	50.44	0.444	rgb(222,132,133)	1.9898	None
Foxa1	Pigr	0.9202	50.44	0.435	rgb(222,134,135)	1.9898	2,2
Foxo3	Bbc3	0.9202	50.44	0.441	rgb(222,133,134)	1.9898	None
Gata3	Cnnm1	0.9202	50.44	0.436	rgb(222,134,135)	1.9898	2,2
Hes1	6530402F18Rik	-0.9202	50.44	-4.4E-01	rgb(122,160,234)	1.9898	2,2
Hes1	Nt5dc1	-0.9202	50.44	-4.4E-01	rgb(121,159,234)	1.9898	2,2
Hif1a	Higd1a	0.9202	50.44	0.445	rgb(222,132,133)	1.9898	2,2
Irf1	Rsad2	0.9202	50.44	0.436	rgb(222,134,135)	1.9898	2,2
Irf4	Nfatc2	0.9202	50.44	0.438	rgb(222,133,134)	1.9898	None
Irf9	Pml	0.9202	50.44	0.437	rgb(222,134,134)	1.9898	None
Jund	Timp1	0.9202	50.44	0.443	rgb(222,132,133)	1.9898	None
Klf2	Thbd	0.9202	50.44	0.44	rgb(222,133,134)	1.9898	None
Klf5	Slc6a9	0.9202	50.44	0.438	rgb(222,133,134)	1.9898	2,2
Lef1	Epas1	-0.9202	50.44	-4.4E-01	rgb(122,159,234)	1.9898	2,2
Lef1	Sp6	-0.9202	50.44	-4.4E-01	rgb(121,159,234)	1.9898	2,2
Lyl1	Hist1h1b	0.9202	50.44	0.439	rgb(222,133,134)	1.9898	2,2
Mef2d	Abtb2	0.9202	50.44	0.444	rgb(222,132,133)	1.9898	2,2
Mycn	Il12rb1	0.9202	50.44	0.443	rgb(222,132,133)	1.9898	2,2
Nfatc1	Ctla2a	-0.9202	50.44	-4.4E-01	rgb(122,159,234)	1.9898	2,2
Nfatc1	Ptpn2	-0.9202	50.44	-4.4E-01	rgb(121,159,234)	1.9898	2,2
Nfkb2	Sgsm2	0.9202	50.44	0.442	rgb(222,133,133)	1.9898	2,2
Nfkb2	Syt7	0.9202	50.44	0.436	rgb(222,134,135)	1.9898	2,2
Npas2	Kdm2b	0.9202	50.44	0.44	rgb(222,133,134)	1.9898	2,2
Npas2	Rreb1	0.9202	50.44	0.444	rgb(222,132,133)	1.9898	2,2
Pbx2	Lrrc66	0.9202	50.44	0.444	rgb(222,132,133)	1.9898	2,2
Ppara	Pydc3	-0.9202	50.44	-4.4E-01	rgb(121,159,234)	1.9898	2,2
Ppara	Stat2	-0.9202	50.44	-4.4E-01	rgb(122,159,234)	1.9898	2,2
Rest	Pltp	0.9202	50.44	0.436	rgb(222,134,135)	1.9898	2,2
Rreb1	Lpin2	-0.9202	50.44	-4.4E-01	rgb(121,159,234)	1.9898	2,2
Rxra	Cxcr5	0.9202	50.44	0.445	rgb(222,132,133)	1.9898	None
Sox6	Cd83	-0.9202	50.44	-4.4E-01	rgb(121,159,234)	1.9898	2,2
Srebf2	Hsd17b7	0.9202	50.44	0.44	rgb(222,133,134)	1.9898	2,2
Srf	Slc27a4	-0.9202	50.44	-4.4E-01	rgb(122,159,234)	1.9898	2,2
Stat2	Ptgs2	0.9202	50.44	0.442	rgb(222,133,133)	1.9898	None
Stat4	Tgtp2	0.9202	50.44	0.444	rgb(222,132,133)	1.9898	2,2
Tead1	Naca	-0.9202	50.44	-4.4E-01	rgb(122,159,234)	1.9898	2,2
Trp73	Tnk2	0.9202	50.44	0.442	rgb(222,133,133)	1.9898	2,2
Xbp1	Usp22	0.9202	50.44	0.436	rgb(222,134,135)	1.9898	2,2
Zfp148	Gcnt1	-0.9202	50.44	-4.4E-01	rgb(122,159,234)	1.9898	2,2
Zfp382	Atp6v0a1	-0.9202	50.44	-4.4E-01	rgb(121,159,234)	1.9898	2,2
Zfp382	Celf2	0.9202	50.44	0.441	rgb(222,133,134)	1.9898	2,2
AW146154	Tnfsf8	0.9202	50.44	0.445	rgb(222,132,133)	1.9898	2,2
Ahctf1	Urb1	0.9202	50.44	0.436	rgb(222,134,135)	1.9898	2,2
Ahrr	Isg20	-0.9202	50.44	-4.4E-01	rgb(122,159,234)	1.9898	2,2
Arid3a	Lamc1	0.9202	50.44	0.44	rgb(222,133,134)	1.9898	2,2
Arid3a	Zhx2	-0.9202	50.44	-4.4E-01	rgb(122,159,234)	1.9898	2,2
Arid5a	Tgm2	0.9202	50.44	0.437	rgb(222,133,134)	1.9898	2,2
Atmin	H2-Aa	0.9202	50.44	0.445	rgb(222,132,133)	1.9898	2,2
Casz1	Adam10	-0.9202	50.44	-4.4E-01	rgb(121,159,234)	1.9898	2,2
Cebpg	Mafg	0.9202	50.44	0.437	rgb(222,134,134)	1.9898	2,2
Cebpg	Slc6a9	0.9202	50.44	0.435	rgb(222,134,135)	1.9898	2,2
Cenpt	Trim46	0.9202	50.44	0.44	rgb(222,133,134)	1.9898	2,2
Creb3l1	Klf13	0.9202	50.44	0.44	rgb(222,133,134)	1.9898	2,2
Creb3l2	Spint1	0.9202	50.44	0.441	rgb(222,133,134)	1.9898	2,2
Csrnp1	Fosl2	0.9202	50.44	0.436	rgb(222,134,135)	1.9898	2,2
Csrnp1	Osm	0.9202	50.44	0.44	rgb(222,133,134)	1.9898	2,2
Dach2	Gnb5	0.9202	50.44	0.438	rgb(222,133,134)	1.9898	2,2
Dbp	Prkar1b	0.9202	50.44	0.437	rgb(222,134,134)	1.9898	2,2
Dot1l	Mesdc1	0.9202	50.44	0.44	rgb(222,133,134)	1.9898	2,2
Drap1	Rpl36al	0.9202	50.44	0.444	rgb(222,132,133)	1.9898	2,2
Dzip1	Chn2	0.9202	50.44	0.439	rgb(222,133,134)	1.9898	2,2
Dzip1	Eaf2	-0.9202	50.44	-4.4E-01	rgb(121,159,234)	1.9898	2,2
Dzip1	Rpgrip1	0.9202	50.44	0.442	rgb(222,133,134)	1.9898	2,2
Ebf1	Dcp2	-0.9202	50.44	-4.4E-01	rgb(121,159,234)	1.9898	2,2
Ebf1	St8sia6	-0.9202	50.44	-4.4E-01	rgb(122,159,234)	1.9898	2,2
Elk3	Cd200r1	-0.9202	50.44	-4.4E-01	rgb(121,159,234)	1.9898	2,2
Elk3	Kbtbd11	-0.9202	50.44	-4.4E-01	rgb(122,159,234)	1.9898	2,2
Etv5	Acvrl1	-0.9202	50.44	-4.4E-01	rgb(122,159,234)	1.9898	2,2
Foxn3	Tdrkh	-0.9202	50.44	-4.4E-01	rgb(122,159,234)	1.9898	2,2
Foxp1	St8sia6	0.9202	50.44	0.44	rgb(222,133,134)	1.9898	2,2
Foxp2	Zdbf2	0.9202	50.44	0.445	rgb(222,132,133)	1.9898	2,2
Foxs1	Dlgap3	0.9202	50.44	0.444	rgb(222,132,133)	1.9898	2,2
Foxs1	Slc38a1	-0.9202	50.44	-4.4E-01	rgb(121,159,234)	1.9898	2,2
Glis1	Cdk18	0.9202	50.44	0.437	rgb(222,134,134)	1.9898	2,2
Glis1	Pdzk1ip1	-0.9202	50.44	-4.4E-01	rgb(121,159,234)	1.9898	2,2
Glis2	Cacnb3	0.9202	50.44	0.437	rgb(222,134,134)	1.9898	2,2
Gzf1	BC026585	0.9202	50.44	0.438	rgb(222,133,134)	1.9898	2,2
Hif3a	Bcar1	0.9202	50.44	0.437	rgb(222,133,134)	1.9898	2,2
Hmga2	Nrp2	0.9202	50.44	0.442	rgb(222,133,133)	1.9898	2,2
Hmgb1	AI506816	0.9202	50.44	0.438	rgb(222,133,134)	1.9898	2,2
Ikzf2	Ddr1	-0.9202	50.44	-4.4E-01	rgb(121,159,234)	1.9898	2,2
Ikzf3	Ppm1k	-0.9202	50.44	-4.4E-01	rgb(121,159,234)	1.9898	2,2
Jazf1	Enpp4	-0.9202	50.44	-4.4E-01	rgb(122,159,234)	1.9898	2,2
Kdm2b	Mex3b	0.9202	50.44	0.443	rgb(222,132,133)	1.9898	2,2
Kdm2b	Mycbp2	0.9202	50.44	0.44	rgb(222,133,134)	1.9898	2,2
Kdm2b	Tnfrsf25	-0.9202	50.44	-4.4E-01	rgb(121,159,234)	1.9898	2,2
Kdm5b	Map3k1	0.9202	50.44	0.437	rgb(222,134,134)	1.9898	2,2
Kdm5b	Pfkp	0.9202	50.44	0.438	rgb(222,133,134)	1.9898	2,2
Klf13	Gne	-0.9202	50.44	-4.4E-01	rgb(121,159,234)	1.9898	2,2
Klf9	Trpm6	-0.9202	50.44	-4.4E-01	rgb(121,159,234)	1.9898	2,2
L3mbtl3	Src	0.9202	50.44	0.44	rgb(222,133,134)	1.9898	2,2
Mafg	Ripk2	-0.9202	50.44	-4.4E-01	rgb(121,159,234)	1.9898	2,2
Mbnl2	Plcg1	0.9202	50.44	0.437	rgb(222,133,134)	1.9898	2,2
Mxd1	Fastkd2	-0.9202	50.44	-4.4E-01	rgb(122,159,234)	1.9898	2,2
Mxi1	Serpinf1	0.9202	50.44	0.437	rgb(222,133,134)	1.9898	2,2
Naif1	Rpl14	-0.9202	50.44	-4.4E-01	rgb(122,159,234)	1.9898	2,2
Nfatc4	Tspan3	-0.9202	50.44	-4.4E-01	rgb(121,158,234)	1.9898	2,2
Nfatc4	Zcchc12	0.9202	50.44	0.439	rgb(222,133,134)	1.9898	2,2
Nr1d1	Impdh1	0.9202	50.44	0.441	rgb(222,133,134)	1.9898	2,2
Otx1	Cyr61	0.9202	50.44	0.435	rgb(222,134,135)	1.9898	2,2
Ovol1	Jag2	0.9202	50.44	0.435	rgb(222,134,135)	1.9898	2,2
Pcgf2	Il2ra	0.9202	50.44	0.441	rgb(222,133,134)	1.9898	2,2
Pcgf2	Tulp3	0.9202	50.44	0.441	rgb(222,133,134)	1.9898	2,2
Phf1	Maoa	-0.9202	50.44	-4.4E-01	rgb(121,159,234)	1.9898	2,2
Pou6f1	Kcnip2	0.9202	50.44	0.436	rgb(222,134,135)	1.9898	2,2
Prdm2	Bcor	0.9202	50.44	0.442	rgb(222,133,133)	1.9898	2,2
Prrx1	Ccdc80	0.9202	50.44	0.437	rgb(222,133,134)	1.9898	2,2
Rbpj	Cetn4	0.9202	50.44	0.442	rgb(222,133,133)	1.9898	2,2
Rbpj	Rai14	0.9202	50.44	0.442	rgb(222,133,133)	1.9898	2,2
Rlf	Apitd1	-0.9202	50.44	-4.4E-01	rgb(122,159,234)	1.9898	2,2
Rlf	Pik3ca	0.9202	50.44	0.441	rgb(222,133,134)	1.9898	2,2
Sgsm2	Kiss1r	0.9202	50.44	0.442	rgb(222,133,133)	1.9898	2,2
Sox13	Anxa3	-0.9202	50.44	-4.4E-01	rgb(122,159,234)	1.9898	2,2
Sox5	Itga3	0.9202	50.44	0.44	rgb(222,133,134)	1.9898	2,2
Tal2	Rgs1	0.9202	50.44	0.443	rgb(222,132,133)	1.9898	2,2
Tcf12	Rnh1	-0.9202	50.44	-4.4E-01	rgb(121,159,234)	1.9898	2,2
Tigd2	Mcm9	-0.9202	50.44	-4.4E-01	rgb(122,159,234)	1.9898	2,2
Trps1	Trove2	0.9202	50.44	0.438	rgb(222,133,134)	1.9898	2,2
Tsc22d1	Zfp7	-0.9202	50.44	-4.4E-01	rgb(121,158,234)	1.9898	2,2
Vax2	Lzts1	0.9202	50.44	0.435	rgb(222,134,135)	1.9898	2,2
Vax2	Podnl1	0.9202	50.44	0.443	rgb(222,132,133)	1.9898	2,2
Zbed3	Mpp2	0.9202	50.44	0.438	rgb(222,133,134)	1.9898	2,2
Zbtb17	Rbms2	-0.9202	50.44	-4.4E-01	rgb(122,159,234)	1.9898	2,2
Zbtb17	Vegfb	-0.9202	50.44	-4.4E-01	rgb(121,158,234)	1.9898	2,2
Zbtb4	Nkx1-2	-0.9202	50.44	-4.4E-01	rgb(122,159,234)	1.9898	2,2
Zbtb41	Fbxo30	0.9202	50.44	0.442	rgb(222,133,134)	1.9898	2,2
Zfp263	Zfp629	0.9202	50.44	0.437	rgb(222,134,134)	1.9898	2,2
Zfp280b	Tpd52	-0.9202	50.44	-4.4E-01	rgb(122,159,234)	1.9898	2,2
Zfp296	Helb	-0.9202	50.44	-4.4E-01	rgb(121,158,234)	1.9898	2,2
Zfp358	Lama5	0.9202	50.44	0.442	rgb(222,133,133)	1.9898	2,2
Zfp385a	Lamc1	0.9202	50.44	0.445	rgb(222,132,133)	1.9898	2,2
Zfp385a	Pyhin1	-0.9202	50.44	-4.4E-01	rgb(121,158,234)	1.9898	2,2
Zfp385a	Sell	-0.9202	50.44	-4.4E-01	rgb(122,159,234)	1.9898	2,2
Zfp397	Chst12	-0.9202	50.44	-4.4E-01	rgb(121,159,234)	1.9898	2,2
Zfp428	Tsr2	0.9202	50.44	0.441	rgb(222,133,134)	1.9898	2,2
Zfp467	Wnt6	0.9202	50.44	0.443	rgb(222,132,133)	1.9898	2,2
Zfp523	Fyco1	0.9202	50.44	0.437	rgb(222,134,134)	1.9898	2,2
Zfp606	Dsp	-0.9202	50.44	-4.4E-01	rgb(121,159,234)	1.9898	2,2
Zfp629	Fgfr1	0.9202	50.44	0.438	rgb(222,133,134)	1.9898	2,2
Zfp668	Extl3	0.9202	50.44	0.442	rgb(222,133,133)	1.9898	2,2
Zfp771	C920009B18Rik	-0.9202	50.44	-4.4E-01	rgb(122,159,234)	1.9898	2,2
Zfp956	Nfyb	-0.9202	50.44	-4.4E-01	rgb(121,158,234)	1.9898	2,2
Zfp960	Masp2	0.9202	50.44	0.439	rgb(222,133,134)	1.9898	2,2
Zic2	Gck	0.9202	50.44	0.44	rgb(222,133,134)	1.9898	2,2
Zic2	Gfod1	-0.9202	50.44	-4.4E-01	rgb(122,159,234)	1.9898	2,2
Zzz3	S100a1	-0.9202	50.44	-4.4E-01	rgb(121,158,234)	1.9898	2,2
Atf3	Cd70	0.91842	50.43	0.433	rgb(222,134,135)	1.9896	2,2
Elf1	Sh3kbp1	0.91842	50.43	0.43	rgb(222,135,136)	1.9896	2,2
Epas1	Dgat1	0.91842	50.43	0.432	rgb(222,134,135)	1.9896	2,2
Etv6	Kdm6b	0.91842	50.43	0.434	rgb(222,134,135)	1.9896	2,2
Foxa1	Nckap1	0.91842	50.43	0.431	rgb(222,135,136)	1.9896	2,2
Foxo1	Rorc	-0.91842	50.43	-4.3E-01	rgb(124,160,233)	1.9896	2,2
Foxp3	Il2ra	0.91842	50.43	0.434	rgb(222,134,135)	1.9896	None
Gata3	Tmprss3	0.91842	50.43	0.433	rgb(222,134,135)	1.9896	2,2
Hes1	Wnt1	-0.91842	50.43	-4.3E-01	rgb(123,160,233)	1.9896	2,2
Hic1	Cd160	0.91842	50.43	0.426	rgb(222,136,136)	1.9896	2,2
Hif1a	Capn5	0.91842	50.43	0.429	rgb(222,135,136)	1.9896	2,2
Hsf2	Grap	0.91842	50.43	0.426	rgb(222,136,137)	1.9896	2,2
Irf4	2010002M12Rik	-0.91842	50.43	-4.3E-01	rgb(123,160,234)	1.9896	2,2
Irf4	Ddx60	-0.91842	50.43	-4.3E-01	rgb(123,160,233)	1.9896	2,2
Irf9	Foxp4	-0.91842	50.43	-4.3E-01	rgb(124,160,233)	1.9896	2,2
Irf9	Tsga10	0.91842	50.43	0.429	rgb(222,135,136)	1.9896	2,2
Klf10	Tbc1d4	-0.91842	50.43	-4.3E-01	rgb(125,161,233)	1.9896	2,2
Klf5	Cdkn2d	0.91842	50.43	0.427	rgb(222,135,136)	1.9896	2,2
Klf8	Ptrf	-0.91842	50.43	-4.3E-01	rgb(124,160,233)	1.9896	2,2
Maf	Maff	0.91842	50.43	0.426	rgb(222,136,137)	1.9896	None
Msc	Cmya5	-0.91842	50.43	-4.3E-01	rgb(125,161,233)	1.9896	2,2
Msc	Grap	-0.91842	50.43	-4.3E-01	rgb(123,160,233)	1.9896	2,2
Msc	Klf2	0.91842	50.43	0.431	rgb(222,135,135)	1.9896	2,2
Msx2	Bcl2	-0.91842	50.43	-4.3E-01	rgb(123,160,233)	1.9896	None
Nfatc2	Tns1	0.91842	50.43	0.433	rgb(222,134,135)	1.9896	2,2
Nfic	Col18a1	0.91842	50.43	0.435	rgb(222,134,135)	1.9896	None
Pbx2	Scrt1	0.91842	50.43	0.43	rgb(222,135,136)	1.9896	2,2
Ppard	Txndc17	0.91842	50.43	0.434	rgb(222,134,135)	1.9896	2,2
Rel	Mical1	-0.91842	50.43	-4.3E-01	rgb(125,161,233)	1.9896	2,2
Relb	Fcamr	0.91842	50.43	0.429	rgb(222,135,136)	1.9896	2,2
Rest	Syn1	0.91842	50.43	0.426	rgb(222,136,137)	1.9896	None
Runx1	Lgals3	0.91842	50.43	0.425	rgb(222,136,137)	1.9896	None
Sox4	Gabbr1	0.91842	50.43	0.431	rgb(222,135,136)	1.9896	2,2
Sp2	2810408A11Rik	-0.91842	50.43	-4.3E-01	rgb(123,160,233)	1.9896	2,2
Spib	Gbp9	-0.91842	50.43	-4.3E-01	rgb(124,161,233)	1.9896	2,2
Spib	Tpbg	-0.91842	50.43	-4.3E-01	rgb(123,160,233)	1.9896	2,2
Srf	Wdr81	-0.91842	50.43	-4.3E-01	rgb(124,160,233)	1.9896	2,2
Stat1	Dtx3l	0.91842	50.43	0.425	rgb(222,136,137)	1.9896	2,2
Stat3	Arid5a	0.91842	50.43	0.427	rgb(222,136,136)	1.9896	2,2
Stat3	Il1rn	0.91842	50.43	0.434	rgb(222,134,135)	1.9896	None
Stat4	Fgr	0.91842	50.43	0.425	rgb(222,136,137)	1.9896	2,2
Stat4	Igtp	0.91842	50.43	0.428	rgb(222,135,136)	1.9896	2,2
Stat4	Tmem158	0.91842	50.43	0.426	rgb(222,136,136)	1.9896	2,2
Tead1	Abcc3	0.91842	50.43	0.431	rgb(222,135,136)	1.9896	2,2
Trerf1	Ppef1	-0.91842	50.43	-4.3E-01	rgb(124,160,233)	1.9896	2,2
Usf2	Ctnna1	0.91842	50.43	0.425	rgb(222,136,137)	1.9896	2,2
Xbp1	Fgr	-0.91842	50.43	-4.3E-01	rgb(123,160,233)	1.9896	2,2
Xbp1	Smox	0.91842	50.43	0.429	rgb(222,135,136)	1.9896	2,2
Xbp1	Zhx2	0.91842	50.43	0.428	rgb(222,135,136)	1.9896	None
Zeb2	Ccdc92	0.91842	50.43	0.434	rgb(222,134,135)	1.9896	2,2
Zfp191	Eif4ebp1	-0.91842	50.43	-4.3E-01	rgb(124,161,233)	1.9896	2,2
Adnp	Hist1h1b	-0.91842	50.43	-4.3E-01	rgb(123,160,233)	1.9896	2,2
Ahctf1	Sertad3	-0.91842	50.43	-4.3E-01	rgb(123,160,233)	1.9896	2,2
Ankzf1	Pdia2	0.91842	50.43	0.428	rgb(222,135,136)	1.9896	2,2
Batf	Csgalnact1	0.91842	50.43	0.435	rgb(222,134,135)	1.9896	2,2
Batf	Fbn2	-0.91842	50.43	-4.3E-01	rgb(124,160,233)	1.9896	2,2
Bhlha15	Surf4	0.91842	50.43	0.433	rgb(222,134,135)	1.9896	2,2
C030039L03Rik	Nphp3	0.91842	50.43	0.43	rgb(222,135,136)	1.9896	2,2
Cebpg	Plxna1	-0.91842	50.43	-4.3E-01	rgb(123,160,233)	1.9896	2,2
Creb3l2	Atp2b4	0.91842	50.43	0.429	rgb(222,135,136)	1.9896	2,2
Creb3l2	Cldnd2	-0.91842	50.43	-4.3E-01	rgb(123,160,233)	1.9896	2,2
Creb3l2	Mapkbp1	0.91842	50.43	0.435	rgb(222,134,135)	1.9896	2,2
Creb3l2	Rbmx	-0.91842	50.43	-4.3E-01	rgb(124,160,233)	1.9896	2,2
Creb3l2	Sema4d	0.91842	50.43	0.428	rgb(222,135,136)	1.9896	2,2
Cux1	Klf2	0.91842	50.43	0.428	rgb(222,135,136)	1.9896	2,2
Drap1	Psme1	0.91842	50.43	0.426	rgb(222,136,137)	1.9896	2,2
Eea1	Abcg1	-0.91842	50.43	-4.3E-01	rgb(125,161,233)	1.9896	2,2
Elk3	Acsbg1	0.91842	50.43	0.429	rgb(222,135,136)	1.9896	2,2
Elk3	Btla	-0.91842	50.43	-4.3E-01	rgb(123,160,234)	1.9896	2,2
Elk3	Fam53b	0.91842	50.43	0.43	rgb(222,135,136)	1.9896	2,2
Eomes	Chm	-0.91842	50.43	-4.3E-01	rgb(124,160,233)	1.9896	2,2
Etv5	Gbp7	0.91842	50.43	0.427	rgb(222,135,136)	1.9896	2,2
Fosb	Cdkn1b	0.91842	50.43	0.427	rgb(222,136,136)	1.9896	2,2
Foxp2	Basp1	0.91842	50.43	0.431	rgb(222,135,135)	1.9896	2,2
Gli3	Foxf2	0.91842	50.43	0.427	rgb(222,135,136)	1.9896	2,2
Glis2	Tenc1	0.91842	50.43	0.434	rgb(222,134,135)	1.9896	2,2
Glis3	Rin2	0.91842	50.43	0.434	rgb(222,134,135)	1.9896	2,2
Gm10778	Edaradd	0.91842	50.43	0.432	rgb(222,134,135)	1.9896	2,2
Hif3a	Nphp3	0.91842	50.43	0.435	rgb(222,134,135)	1.9896	2,2
Hif3a	Stc2	0.91842	50.43	0.43	rgb(222,135,136)	1.9896	2,2
Ikzf2	Batf	0.91842	50.43	0.432	rgb(222,135,135)	1.9896	2,2
Ikzf2	Myo1e	0.91842	50.43	0.435	rgb(222,134,135)	1.9896	2,2
Ikzf4	L1cam	0.91842	50.43	0.431	rgb(222,135,136)	1.9896	2,2
Ikzf5	Ptp4a1	0.91842	50.43	0.425	rgb(222,136,137)	1.9896	2,2
Irf5	Fbxo18	0.91842	50.43	0.433	rgb(222,134,135)	1.9896	2,2
Irf5	Nostrin	0.91842	50.43	0.43	rgb(222,135,136)	1.9896	2,2
Irf5	Tmbim1	0.91842	50.43	0.425	rgb(222,136,137)	1.9896	2,2
Irf5	Trpv2	0.91842	50.43	0.432	rgb(222,134,135)	1.9896	2,2
Kdm2b	Gngt2	-0.91842	50.43	-4.3E-01	rgb(124,161,233)	1.9896	2,2
Kdm2b	Tnfsf11	0.91842	50.43	0.431	rgb(222,135,136)	1.9896	2,2
Kdm2b	Ubiad1	0.91842	50.43	0.426	rgb(222,136,136)	1.9896	2,2
Kdm5b	Plcxd1	0.91842	50.43	0.434	rgb(222,134,135)	1.9896	2,2
Kdm5b	Prr5l	-0.91842	50.43	-4.3E-01	rgb(124,160,233)	1.9896	2,2
Lhx6	Gca	-0.91842	50.43	-4.3E-01	rgb(124,161,233)	1.9896	2,2
Maff	Tnf	0.91842	50.43	0.428	rgb(222,135,136)	1.9896	2,2
Mbnl2	Tex2	0.91842	50.43	0.433	rgb(222,134,135)	1.9896	2,2
Mef2b	Cox6a2	0.91842	50.43	0.431	rgb(222,135,136)	1.9896	2,2
Ncoa1	Lrfn1	0.91842	50.43	0.434	rgb(222,134,135)	1.9896	2,2
Nkx1-2	Abcd3	0.91842	50.43	0.428	rgb(222,135,136)	1.9896	2,2
Nr1h2	Rab4b	0.91842	50.43	0.43	rgb(222,135,136)	1.9896	2,2
Otx1	Fam81a	0.91842	50.43	0.426	rgb(222,136,137)	1.9896	2,2
Ovol1	Ier3	0.91842	50.43	0.432	rgb(222,134,135)	1.9896	2,2
Phf1	Osgin1	0.91842	50.43	0.431	rgb(222,135,136)	1.9896	2,2
Phf20	Tst	0.91842	50.43	0.426	rgb(222,136,137)	1.9896	2,2
Plagl1	Slc3a2	0.91842	50.43	0.427	rgb(222,135,136)	1.9896	2,2
Pou2af1	Crtam	0.91842	50.43	0.432	rgb(222,135,135)	1.9896	2,2
Pou2af1	Il10ra	-0.91842	50.43	-4.3E-01	rgb(124,161,233)	1.9896	2,2
Pou2af1	Sh3bp1	-0.91842	50.43	-4.3E-01	rgb(123,160,233)	1.9896	2,2
Pou6f1	Sesn3	0.91842	50.43	0.428	rgb(222,135,136)	1.9896	2,2
Prrx1	Cav1	0.91842	50.43	0.435	rgb(222,134,135)	1.9896	2,2
Prrx1	Fat1	0.91842	50.43	0.429	rgb(222,135,136)	1.9896	2,2
Rbck1	Aacs	0.91842	50.43	0.431	rgb(222,135,135)	1.9896	2,2
Rbck1	Tapbp	0.91842	50.43	0.426	rgb(222,136,137)	1.9896	2,2
Rbpj	Spats2	0.91842	50.43	0.426	rgb(222,136,136)	1.9896	2,2
Scml4	4930481A15Rik	0.91842	50.43	0.434	rgb(222,134,135)	1.9896	2,2
Scml4	Epsti1	0.91842	50.43	0.425	rgb(222,136,137)	1.9896	2,2
Scrt1	Cbln3	0.91842	50.43	0.43	rgb(222,135,136)	1.9896	2,2
Scrt1	Plcxd1	0.91842	50.43	0.43	rgb(222,135,136)	1.9896	2,2
Sgsm2	Unc119b	0.91842	50.43	0.428	rgb(222,135,136)	1.9896	2,2
Ski	Tnfrsf18	-0.91842	50.43	-4.3E-01	rgb(124,160,233)	1.9896	2,2
Skil	Aim1	0.91842	50.43	0.431	rgb(222,135,136)	1.9896	2,2
Sp100	Npc2	0.91842	50.43	0.428	rgb(222,135,136)	1.9896	2,2
Tef	Ephx1	0.91842	50.43	0.431	rgb(222,135,136)	1.9896	2,2
Tigd2	Spry1	-0.91842	50.43	-4.3E-01	rgb(124,161,233)	1.9896	2,2
Trps1	Ppfibp1	0.91842	50.43	0.433	rgb(222,134,135)	1.9896	2,2
Tulp3	Hist3h2bb-ps	-0.91842	50.43	-4.3E-01	rgb(124,160,233)	1.9896	2,2
Tulp3	Il2ra	0.91842	50.43	0.428	rgb(222,135,136)	1.9896	2,2
Tulp3	Ppard	0.91842	50.43	0.431	rgb(222,135,136)	1.9896	2,2
Tulp3	S100a4	-0.91842	50.43	-4.3E-01	rgb(123,160,233)	1.9896	2,2
Tulp3	Zfp609	0.91842	50.43	0.431	rgb(222,135,135)	1.9896	2,2
Whsc1	Anln	0.91842	50.43	0.427	rgb(222,135,136)	1.9896	2,2
Whsc1	Exo1	0.91842	50.43	0.432	rgb(222,135,135)	1.9896	2,2
Zbtb17	Igf2r	0.91842	50.43	0.425	rgb(222,136,137)	1.9896	2,2
Zbtb17	Ppp1r10	0.91842	50.43	0.435	rgb(222,134,135)	1.9896	2,2
Zbtb22	Mical1	0.91842	50.43	0.426	rgb(222,136,137)	1.9896	2,2
Zbtb7c	Snapc1	0.91842	50.43	0.43	rgb(222,135,136)	1.9896	2,2
Zfp109	Gm10584	0.91842	50.43	0.428	rgb(222,135,136)	1.9896	2,2
Zfp276	Ing2	-0.91842	50.43	-4.3E-01	rgb(124,161,233)	1.9896	2,2
Zfp276	Tmed3	-0.91842	50.43	-4.3E-01	rgb(123,160,233)	1.9896	2,2
Zfp28	Cd101	0.91842	50.43	0.433	rgb(222,134,135)	1.9896	2,2
Zfp28	Myo3b	0.91842	50.43	0.435	rgb(222,134,135)	1.9896	2,2
Zfp280b	Npas2	0.91842	50.43	0.429	rgb(222,135,136)	1.9896	2,2
Zfp280b	P2ry1	0.91842	50.43	0.431	rgb(222,135,136)	1.9896	2,2
Zfp292	Ica1l	0.91842	50.43	0.428	rgb(222,135,136)	1.9896	2,2
Zfp362	Ttyh3	0.91842	50.43	0.426	rgb(222,136,137)	1.9896	2,2
Zfp407	Mllt6	0.91842	50.43	0.43	rgb(222,135,136)	1.9896	2,2
Zfp429	F2rl1	0.91842	50.43	0.429	rgb(222,135,136)	1.9896	2,2
Zfp429	H60b	-0.91842	50.43	-4.3E-01	rgb(125,161,233)	1.9896	2,2
Zfp429	Mtmr7	0.91842	50.43	0.427	rgb(222,135,136)	1.9896	2,2
Zfp429	Plxnd1	-0.91842	50.43	-4.3E-01	rgb(124,161,233)	1.9896	2,2
Zfp429	Wls	-0.91842	50.43	-4.3E-01	rgb(124,161,233)	1.9896	2,2
Zfp429	Zfp874a	0.91842	50.43	0.428	rgb(222,135,136)	1.9896	2,2
Zfp516	Matk	0.91842	50.43	0.428	rgb(222,135,136)	1.9896	2,2
Zfp608	1700040L02Rik	0.91842	50.43	0.431	rgb(222,135,136)	1.9896	2,2
Zfp608	Pik3r6	-0.91842	50.43	-4.3E-01	rgb(124,160,233)	1.9896	2,2
Zfp629	Entpd1	0.91842	50.43	0.431	rgb(222,135,135)	1.9896	2,2
Zfp651	Col2a1	0.91842	50.43	0.425	rgb(222,136,137)	1.9896	2,2
Zfp664	Igf2bp3	-0.91842	50.43	-4.3E-01	rgb(124,160,233)	1.9896	2,2
Zfp688	Bend3	-0.91842	50.43	-4.3E-01	rgb(123,160,233)	1.9896	2,2
Zfp787	Ppfibp1	-0.91842	50.43	-4.3E-01	rgb(124,160,233)	1.9896	2,2
Zfp827	Tmod1	0.91842	50.43	0.432	rgb(222,135,135)	1.9896	2,2
Zfp870	4632434I11Rik	0.91842	50.43	0.435	rgb(222,134,135)	1.9896	2,2
Zfp933	Reep3	0.91842	50.43	0.43	rgb(222,135,136)	1.9896	2,2
Zfp943	Zfp445	0.91842	50.43	0.432	rgb(222,135,135)	1.9896	2,2
Zfp960	Dock1	0.91842	50.43	0.43	rgb(222,135,136)	1.9896	2,2
Zfp960	Ifi204	0.91842	50.43	0.426	rgb(222,136,137)	1.9896	2,2
Zhx1	Cd28	0.91842	50.43	0.428	rgb(222,135,136)	1.9896	2,2
Zhx2	Ctnnd1	-0.91842	50.43	-4.3E-01	rgb(124,160,233)	1.9896	2,2
Zmat1	Pdp2	-0.91842	50.43	-4.3E-01	rgb(123,160,234)	1.9896	2,2
Atf2	Arl4d	0.91665	50.42	0.419	rgb(222,137,138)	1.9894	2,2
Atf5	Bcl2	0.91665	50.42	0.424	rgb(222,136,137)	1.9894	None
Atf5	Tet1	0.91665	50.42	0.416	rgb(222,138,138)	1.9894	2,2
Bcl6	Ndst1	0.91665	50.42	0.424	rgb(222,136,137)	1.9894	2,2
Clock	Per2	0.91665	50.42	0.425	rgb(222,136,137)	1.9894	None
Crem	Ccl4	-0.91665	50.42	-4.2E-01	rgb(125,161,233)	1.9894	None
Egr2	Il24	0.91665	50.42	0.416	rgb(222,138,138)	1.9894	2,2
Erg	Wnt11	0.91665	50.42	0.421	rgb(222,137,137)	1.9894	None
Ets1	Rhoc	0.91665	50.42	0.418	rgb(222,137,138)	1.9894	None
Fosl2	Crispld2	-0.91665	50.42	-4.2E-01	rgb(125,161,233)	1.9894	2,2
Foxo1	Il12a	0.91665	50.42	0.42	rgb(222,137,138)	1.9894	2,2
Gata3	Vdr	0.91665	50.42	0.417	rgb(222,137,138)	1.9894	2,2
Hes1	Otud1	-0.91665	50.42	-4.2E-01	rgb(125,161,233)	1.9894	2,2
Irf9	Cdkn1b	0.91665	50.42	0.42	rgb(222,137,138)	1.9894	None
Irf9	Dusp22	0.91665	50.42	0.416	rgb(222,138,138)	1.9894	2,2
Jund	Rraga	0.91665	50.42	0.424	rgb(222,136,137)	1.9894	2,2
Klf2	Pparg	-0.91665	50.42	-4.2E-01	rgb(125,161,233)	1.9894	None
Klf8	Neo1	-0.91665	50.42	-4.2E-01	rgb(125,161,233)	1.9894	2,2
Msc	Ctla4	0.91665	50.42	0.415	rgb(222,138,139)	1.9894	None
Nfe2	Rasgrp2	0.91665	50.42	0.418	rgb(222,137,138)	1.9894	2,2
Nfe2l2	Serp2	0.91665	50.42	0.417	rgb(222,137,138)	1.9894	2,2
Nfkb1	Upp1	0.91665	50.42	0.421	rgb(222,137,138)	1.9894	None
Nfkb2	Dock4	-0.91665	50.42	-4.2E-01	rgb(127,162,233)	1.9894	2,2
Pou2f2	Srgap3	0.91665	50.42	0.42	rgb(222,137,138)	1.9894	2,2
Ppard	Cxcr3	0.91665	50.42	0.416	rgb(222,138,138)	1.9894	2,2
Ppard	Timp1	0.91665	50.42	0.42	rgb(222,137,138)	1.9894	None
Rara	Cxcr5	0.91665	50.42	0.422	rgb(222,136,137)	1.9894	None
Relb	2900026A02Rik	0.91665	50.42	0.417	rgb(222,137,138)	1.9894	2,2
Rreb1	Ccdc141	-0.91665	50.42	-4.2E-01	rgb(125,161,233)	1.9894	2,2
Rreb1	Dpp4	-0.91665	50.42	-4.2E-01	rgb(125,161,233)	1.9894	2,2
Snai2	Met	-0.91665	50.42	-4.2E-01	rgb(126,162,233)	1.9894	None
Sox6	Fam188b	-0.91665	50.42	-4.2E-01	rgb(126,162,233)	1.9894	2,2
Stat2	Mx2	0.91665	50.42	0.416	rgb(222,138,138)	1.9894	2,2
Stat4	Ifngr2	-0.91665	50.42	-4.2E-01	rgb(126,162,233)	1.9894	2,2
Tead1	Tnfrsf12a	-0.91665	50.42	-4.2E-01	rgb(125,161,233)	1.9894	2,2
Trerf1	Slc16a6	-0.91665	50.42	-4.2E-01	rgb(126,162,233)	1.9894	2,2
Trp53	Isg20	0.91665	50.42	0.417	rgb(222,137,138)	1.9894	2,2
Trp53	Mndal	0.91665	50.42	0.421	rgb(222,137,137)	1.9894	None
Vdr	Acsl4	-0.91665	50.42	-4.2E-01	rgb(126,161,233)	1.9894	2,2
Vdr	Cmtm7	0.91665	50.42	0.423	rgb(222,136,137)	1.9894	2,2
Zfp148	Dusp1	0.91665	50.42	0.42	rgb(222,137,138)	1.9894	2,2
Zfp148	Lad1	0.91665	50.42	0.417	rgb(222,137,138)	1.9894	2,2
Zfp382	Id2	-0.91665	50.42	-4.2E-01	rgb(127,162,233)	1.9894	2,2
A430033K04Rik	Ly6k	-0.91665	50.42	-4.2E-01	rgb(125,161,233)	1.9894	2,2
Adnp	Hist1h1d	-0.91665	50.42	-4.2E-01	rgb(125,161,233)	1.9894	2,2
Ahrr	Treml2	0.91665	50.42	0.424	rgb(222,136,137)	1.9894	2,2
Akna	Ahdc1	0.91665	50.42	0.424	rgb(222,136,137)	1.9894	2,2
Arid3a	Hk2	0.91665	50.42	0.42	rgb(222,137,138)	1.9894	2,2
Arntl2	Clec2g	0.91665	50.42	0.416	rgb(222,138,138)	1.9894	2,2
Arntl2	Mvp	0.91665	50.42	0.418	rgb(222,137,138)	1.9894	2,2
Ash1l	Cd81	-0.91665	50.42	-4.2E-01	rgb(127,162,233)	1.9894	2,2
Atmin	Litaf	0.91665	50.42	0.416	rgb(222,138,138)	1.9894	2,2
Atmin	Rnf149	-0.91665	50.42	-4.2E-01	rgb(125,161,233)	1.9894	2,2
Batf	Gucy2e	0.91665	50.42	0.42	rgb(222,137,138)	1.9894	2,2
Batf	Pnkd	0.91665	50.42	0.421	rgb(222,137,137)	1.9894	2,2
Batf	St3gal1	0.91665	50.42	0.425	rgb(222,136,137)	1.9894	2,2
Batf	Tmem19	-0.91665	50.42	-4.2E-01	rgb(126,162,233)	1.9894	2,2
Bbx	Prrg4	0.91665	50.42	0.418	rgb(222,137,138)	1.9894	2,2
Casz1	Ninj1	0.91665	50.42	0.417	rgb(222,137,138)	1.9894	2,2
Casz1	Oxct1	-0.91665	50.42	-4.2E-01	rgb(125,161,233)	1.9894	2,2
Casz1	Rcsd1	-0.91665	50.42	-4.2E-01	rgb(125,161,233)	1.9894	2,2
Cbx2	Steap3	0.91665	50.42	0.425	rgb(222,136,137)	1.9894	2,2
Cebpg	Gltscr2	0.91665	50.42	0.424	rgb(222,136,137)	1.9894	2,2
Cebpg	Sap30	0.91665	50.42	0.425	rgb(222,136,137)	1.9894	2,2
Cebpg	Son	-0.91665	50.42	-4.2E-01	rgb(126,162,233)	1.9894	2,2
Cenpb	Mllt6	0.91665	50.42	0.419	rgb(222,137,138)	1.9894	2,2
Cenpt	Galc	0.91665	50.42	0.422	rgb(222,136,137)	1.9894	2,2
Creb3l2	Fam83g	0.91665	50.42	0.42	rgb(222,137,138)	1.9894	2,2
Creb3l2	Gprc5a	0.91665	50.42	0.425	rgb(222,136,137)	1.9894	2,2
Csrnp1	Gem	0.91665	50.42	0.416	rgb(222,137,138)	1.9894	2,2
Cux1	Tg	-0.91665	50.42	-4.2E-01	rgb(126,162,233)	1.9894	2,2
Cxxc5	Cap2	0.91665	50.42	0.425	rgb(222,136,137)	1.9894	2,2
Dach2	Gpr141	0.91665	50.42	0.421	rgb(222,137,138)	1.9894	2,2
Dpf1	Cpne6	0.91665	50.42	0.424	rgb(222,136,137)	1.9894	2,2
Dzip1	Hdac9	0.91665	50.42	0.421	rgb(222,137,137)	1.9894	2,2
Elk3	Nt5e	0.91665	50.42	0.416	rgb(222,138,138)	1.9894	2,2
Eomes	Amigo2	0.91665	50.42	0.423	rgb(222,136,137)	1.9894	2,2
Erf	Ccng1	-0.91665	50.42	-4.2E-01	rgb(126,162,233)	1.9894	2,2
Erf	Mex3d	0.91665	50.42	0.419	rgb(222,137,138)	1.9894	2,2
Erf	Ssbp4	0.91665	50.42	0.42	rgb(222,137,138)	1.9894	2,2
Esrra	Sec14l1	0.91665	50.42	0.424	rgb(222,136,137)	1.9894	2,2
Etv5	Tnip3	-0.91665	50.42	-4.2E-01	rgb(126,162,233)	1.9894	2,2
Fbxl19	Cln5	-0.91665	50.42	-4.2E-01	rgb(126,162,233)	1.9894	2,2
Foxp1	Prnp	-0.91665	50.42	-4.2E-01	rgb(126,162,233)	1.9894	2,2
Foxp2	Dio2	0.91665	50.42	0.421	rgb(222,136,137)	1.9894	2,2
Foxp2	Gm5544	0.91665	50.42	0.419	rgb(222,137,138)	1.9894	2,2
Foxp2	Ntrk3	0.91665	50.42	0.423	rgb(222,136,137)	1.9894	2,2
Gli3	Mbtd1	-0.91665	50.42	-4.2E-01	rgb(125,161,233)	1.9894	2,2
Gtf2ird1	Rims3	0.91665	50.42	0.422	rgb(222,136,137)	1.9894	2,2
Hif3a	8430427H17Rik	0.91665	50.42	0.416	rgb(222,138,138)	1.9894	2,2
Hmgb3	Dpy19l3	-0.91665	50.42	-4.2E-01	rgb(127,162,233)	1.9894	2,2
Hoxd4	Dsp	0.91665	50.42	0.418	rgb(222,137,138)	1.9894	2,2
Hsf4	Map4k5	-0.91665	50.42	-4.2E-01	rgb(127,162,233)	1.9894	2,2
Ikzf2	Flna	0.91665	50.42	0.417	rgb(222,137,138)	1.9894	2,2
Ikzf2	Plagl1	0.91665	50.42	0.416	rgb(222,138,138)	1.9894	2,2
Ikzf2	Samd9l	0.91665	50.42	0.416	rgb(222,137,138)	1.9894	2,2
Kdm2b	Endod1	-0.91665	50.42	-4.2E-01	rgb(125,161,233)	1.9894	2,2
Kdm2b	Myo1b	0.91665	50.42	0.418	rgb(222,137,138)	1.9894	2,2
Klf12	Slc23a2	0.91665	50.42	0.416	rgb(222,138,138)	1.9894	2,2
Lhx6	Adam12	0.91665	50.42	0.424	rgb(222,136,137)	1.9894	2,2
Litaf	Cmya5	0.91665	50.42	0.422	rgb(222,136,137)	1.9894	2,2
Mafb	Zfp532	0.91665	50.42	0.42	rgb(222,137,138)	1.9894	2,2
Maff	Egln3	0.91665	50.42	0.423	rgb(222,136,137)	1.9894	2,2
Mbnl2	Dctpp1	-0.91665	50.42	-4.2E-01	rgb(125,161,233)	1.9894	2,2
Mbnl2	Oaz3	-0.91665	50.42	-4.2E-01	rgb(126,161,233)	1.9894	2,2
Mbnl2	Rcsd1	0.91665	50.42	0.421	rgb(222,137,137)	1.9894	2,2
Mbnl2	Rpn1	-0.91665	50.42	-4.2E-01	rgb(127,162,233)	1.9894	2,2
Mtf2	Cst3	-0.91665	50.42	-4.2E-01	rgb(127,162,233)	1.9894	2,2
Mtf2	Dctn4	-0.91665	50.42	-4.2E-01	rgb(127,162,233)	1.9894	2,2
Mxd1	Gadd45g	0.91665	50.42	0.42	rgb(222,137,138)	1.9894	2,2
Ncoa1	Cutc	-0.91665	50.42	-4.2E-01	rgb(125,161,233)	1.9894	2,2
Nkx1-2	Calcr	0.91665	50.42	0.42	rgb(222,137,138)	1.9894	2,2
Osr2	Dlc1	0.91665	50.42	0.421	rgb(222,137,137)	1.9894	2,2
Phf1	Znrf1	0.91665	50.42	0.425	rgb(222,136,137)	1.9894	2,2
Pknox1	Lmna	-0.91665	50.42	-4.2E-01	rgb(126,161,233)	1.9894	2,2
Pknox1	Polr3gl	-0.91665	50.42	-4.2E-01	rgb(125,161,233)	1.9894	2,2
Pou2af1	Bend3	0.91665	50.42	0.425	rgb(222,136,137)	1.9894	2,2
Pou6f1	Pde2a	0.91665	50.42	0.418	rgb(222,137,138)	1.9894	2,2
Rorc	Ccdc63	0.91665	50.42	0.419	rgb(222,137,138)	1.9894	2,2
Six1	Dusp2	0.91665	50.42	0.416	rgb(222,138,138)	1.9894	2,2
Six5	Arhgef17	0.91665	50.42	0.418	rgb(222,137,138)	1.9894	2,2
Ski	Stab1	0.91665	50.42	0.425	rgb(222,136,137)	1.9894	2,2
Ski	Znrf1	0.91665	50.42	0.417	rgb(222,137,138)	1.9894	2,2
Snapc2	Otud7b	-0.91665	50.42	-4.2E-01	rgb(126,161,233)	1.9894	2,2
Sox13	Prodh	0.91665	50.42	0.417	rgb(222,137,138)	1.9894	2,2
Sox13	Sulf2	0.91665	50.42	0.417	rgb(222,137,138)	1.9894	2,2
Sp100	Trim14	0.91665	50.42	0.422	rgb(222,136,137)	1.9894	2,2
Tbx6	Vasn	0.91665	50.42	0.421	rgb(222,137,137)	1.9894	2,2
Tcf12	Gatm	-0.91665	50.42	-4.2E-01	rgb(127,162,233)	1.9894	2,2
Tcf7l1	Clip3	0.91665	50.42	0.416	rgb(222,138,138)	1.9894	2,2
Tcf7l1	Dlg4	0.91665	50.42	0.417	rgb(222,137,138)	1.9894	2,2
Tcf7l1	Zbtb46	-0.91665	50.42	-4.2E-01	rgb(126,162,233)	1.9894	2,2
Terf1	Trim36	0.91665	50.42	0.424	rgb(222,136,137)	1.9894	2,2
Thap3	Pik3ip1	0.91665	50.42	0.421	rgb(222,136,137)	1.9894	2,2
Thra	Blvrb	0.91665	50.42	0.42	rgb(222,137,138)	1.9894	2,2
Thra	Itgb7	0.91665	50.42	0.418	rgb(222,137,138)	1.9894	2,2
Tigd2	Znhit6	-0.91665	50.42	-4.2E-01	rgb(126,162,233)	1.9894	2,2
Tigd2	Znrf1	0.91665	50.42	0.416	rgb(222,138,138)	1.9894	2,2
Trps1	Sirpa	-0.91665	50.42	-4.2E-01	rgb(125,161,233)	1.9894	2,2
Tulp3	Npas2	0.91665	50.42	0.425	rgb(222,136,137)	1.9894	2,2
Tulp3	Slc39a8	0.91665	50.42	0.415	rgb(222,138,138)	1.9894	2,2
Vax2	Dlg2	0.91665	50.42	0.422	rgb(222,136,137)	1.9894	2,2
Yy2	Qars	-0.91665	50.42	-4.2E-01	rgb(126,162,233)	1.9894	2,2
Zbed3	Plagl1	0.91665	50.42	0.415	rgb(222,138,138)	1.9894	2,2
Zbtb17	Aen	0.91665	50.42	0.415	rgb(222,138,138)	1.9894	2,2
Zbtb17	Gne	0.91665	50.42	0.419	rgb(222,137,138)	1.9894	2,2
Zbtb3	Rd3	0.91665	50.42	0.419	rgb(222,137,138)	1.9894	2,2
Zbtb38	Itpr1	0.91665	50.42	0.422	rgb(222,136,137)	1.9894	2,2
Zbtb4	Nlrc3	0.91665	50.42	0.424	rgb(222,136,137)	1.9894	2,2
Zfp184	Fkbp11	0.91665	50.42	0.422	rgb(222,136,137)	1.9894	2,2
Zfp277	Psd	-0.91665	50.42	-4.2E-01	rgb(126,161,233)	1.9894	2,2
Zfp280b	Cd180	-0.91665	50.42	-4.2E-01	rgb(126,161,233)	1.9894	2,2
Zfp280c	Rfx7	0.91665	50.42	0.419	rgb(222,137,138)	1.9894	2,2
Zfp318	Tmprss3	0.91665	50.42	0.415	rgb(222,138,139)	1.9894	2,2
Zfp335	Notch1	0.91665	50.42	0.419	rgb(222,137,138)	1.9894	2,2
Zfp35	Numbl	-0.91665	50.42	-4.2E-01	rgb(125,161,233)	1.9894	2,2
Zfp354c	Nphp3	0.91665	50.42	0.419	rgb(222,137,138)	1.9894	2,2
Zfp358	Rnf208	0.91665	50.42	0.416	rgb(222,138,138)	1.9894	2,2
Zfp385a	1700007K13Rik	0.91665	50.42	0.421	rgb(222,137,137)	1.9894	2,2
Zfp385a	Ccng1	0.91665	50.42	0.419	rgb(222,137,138)	1.9894	2,2
Zfp386	1700025G04Rik	0.91665	50.42	0.419	rgb(222,137,138)	1.9894	2,2
Zfp429	Mcoln2	-0.91665	50.42	-4.2E-01	rgb(126,162,233)	1.9894	2,2
Zfp473	Tjp3	0.91665	50.42	0.42	rgb(222,137,138)	1.9894	2,2
Zfp511	1700084E18Rik	0.91665	50.42	0.419	rgb(222,137,138)	1.9894	2,2
Zfp511	Prkd3	-0.91665	50.42	-4.2E-01	rgb(125,161,233)	1.9894	2,2
Zfp516	Cbx4	0.91665	50.42	0.415	rgb(222,138,139)	1.9894	2,2
Zfp532	Afap1l1	0.91665	50.42	0.42	rgb(222,137,138)	1.9894	2,2
Zfp606	Nek6	-0.91665	50.42	-4.2E-01	rgb(126,162,233)	1.9894	2,2
Zfp629	Gmfg	0.91665	50.42	0.421	rgb(222,137,138)	1.9894	2,2
Zfp629	Nfe2l2	0.91665	50.42	0.417	rgb(222,137,138)	1.9894	2,2
Zfp667	Vps37d	0.91665	50.42	0.419	rgb(222,137,138)	1.9894	2,2
Zfp768	Tmcc2	0.91665	50.42	0.421	rgb(222,137,137)	1.9894	2,2
Zfp777	Crebbp	0.91665	50.42	0.417	rgb(222,137,138)	1.9894	2,2
Zfp960	Lhx2	0.91665	50.42	0.419	rgb(222,137,138)	1.9894	2,2
Zkscan17	Zfp629	0.91665	50.42	0.422	rgb(222,136,137)	1.9894	2,2
Hmga1	Havcr2	0.91665	50.42	0.84	rgb(226, 56, 58)	1.9894	2,2
Ar	Tnf	-0.91488	50.41	-4.1E-01	rgb(128,163,233)	1.9892	None
Bcl6	Cd80	-0.91488	50.41	-4.1E-01	rgb(127,162,233)	1.9892	None
Egr1	Pyhin1	-0.91488	50.41	-4.1E-01	rgb(128,163,233)	1.9892	2,2
Erg	Akirin1	0.91488	50.41	0.408	rgb(221,139,140)	1.9892	2,2
Erg	Mt1	0.91488	50.41	0.41	rgb(222,139,139)	1.9892	2,2
Fos	Cpne6	0.91488	50.41	0.412	rgb(222,138,139)	1.9892	2,2
Foxa1	Aff3	-0.91488	50.41	-4.1E-01	rgb(129,163,232)	1.9892	2,2
Foxa1	Metrnl	0.91488	50.41	0.407	rgb(221,139,140)	1.9892	2,2
Foxo1	Marcks	0.91488	50.41	0.406	rgb(221,139,140)	1.9892	2,2
Foxo3	Glipr1	0.91488	50.41	0.41	rgb(222,139,139)	1.9892	2,2
Gata2	Dgkk	-0.91488	50.41	-4.1E-01	rgb(129,163,232)	1.9892	2,2
Gata3	Cd83	0.91488	50.41	0.414	rgb(222,138,139)	1.9892	2,2
Hes1	Cd4	-0.91488	50.41	-4.1E-01	rgb(127,162,233)	1.9892	None
Hes1	Dlc1	-0.91488	50.41	-4.1E-01	rgb(127,162,233)	1.9892	2,2
Hes1	Fam84a	-0.91488	50.41	-4.1E-01	rgb(129,163,232)	1.9892	2,2
Hif1a	Jmjd6	0.91488	50.41	0.41	rgb(222,139,139)	1.9892	2,2
Irf9	Ifit1	0.91488	50.41	0.41	rgb(222,139,140)	1.9892	2,2
Junb	Rai14	0.91488	50.41	0.409	rgb(222,139,140)	1.9892	2,2
Klf10	Cyth3	-0.91488	50.41	-4.1E-01	rgb(128,163,233)	1.9892	2,2
Klf2	Cdk18	-0.91488	50.41	-4.1E-01	rgb(129,163,232)	1.9892	2,2
Klf5	Gpt2	0.91488	50.41	0.411	rgb(222,138,139)	1.9892	2,2
Maf	Treml2	0.91488	50.41	0.412	rgb(222,138,139)	1.9892	2,2
Msc	Foxo1	0.91488	50.41	0.411	rgb(222,138,139)	1.9892	2,2
Nfil3	Mitf	0.91488	50.41	0.409	rgb(222,139,140)	1.9892	2,2
Nfkb1	Nos3	0.91488	50.41	0.414	rgb(222,138,139)	1.9892	None
Nfkb2	Tex15	0.91488	50.41	0.406	rgb(221,140,140)	1.9892	2,2
Nr4a1	Ifngr2	0.91488	50.41	0.408	rgb(221,139,140)	1.9892	2,2
Ppara	Enam	0.91488	50.41	0.406	rgb(221,140,140)	1.9892	2,2
Ppard	Lpl	0.91488	50.41	0.414	rgb(222,138,139)	1.9892	None
Prox1	Twist1	-0.91488	50.41	-4.1E-01	rgb(128,163,233)	1.9892	None
Rarg	Gpm6b	-0.91488	50.41	-4.1E-01	rgb(128,163,233)	1.9892	2,2
Rarg	Vax2	0.91488	50.41	0.41	rgb(222,139,140)	1.9892	2,2
Rela	Ccl22	0.91488	50.41	0.408	rgb(221,139,140)	1.9892	None
Relb	Fam129c	0.91488	50.41	0.408	rgb(221,139,140)	1.9892	2,2
Relb	Phtf2	0.91488	50.41	0.41	rgb(222,139,140)	1.9892	2,2
Relb	Plxnd1	0.91488	50.41	0.411	rgb(222,139,139)	1.9892	2,2
Rfx1	H2-DMb1	0.91488	50.41	0.411	rgb(222,138,139)	1.9892	None
Sox4	Ncam1	0.91488	50.41	0.413	rgb(222,138,139)	1.9892	None
Stat3	Ccno	0.91488	50.41	0.406	rgb(221,139,140)	1.9892	2,2
Stat3	Mrc1	0.91488	50.41	0.414	rgb(222,138,139)	1.9892	2,2
Stat3	Slc4a11	0.91488	50.41	0.405	rgb(221,140,140)	1.9892	2,2
Stat3	Tbx21	0.91488	50.41	0.406	rgb(221,140,140)	1.9892	2,2
Tead1	Dtx3l	0.91488	50.41	0.412	rgb(222,138,139)	1.9892	2,2
Tead1	Nckap1	0.91488	50.41	0.41	rgb(222,139,139)	1.9892	2,2
Trp53	Ahr	-0.91488	50.41	-4.1E-01	rgb(128,163,233)	1.9892	2,2
Trp73	Ahrr	0.91488	50.41	0.406	rgb(221,139,140)	1.9892	2,2
Trp73	Asb16	0.91488	50.41	0.412	rgb(222,138,139)	1.9892	2,2
Xbp1	Furin	0.91488	50.41	0.413	rgb(222,138,139)	1.9892	2,2
Zfp191	Pik3r3	0.91488	50.41	0.415	rgb(222,138,139)	1.9892	2,2
Ahctf1	4931406P16Rik	0.91488	50.41	0.414	rgb(222,138,139)	1.9892	2,2
Ahctf1	Gimap7	-0.91488	50.41	-4.1E-01	rgb(129,163,232)	1.9892	2,2
Arid3a	B4galnt1	-0.91488	50.41	-4.1E-01	rgb(128,163,233)	1.9892	2,2
Arid3b	Rab35	0.91488	50.41	0.409	rgb(221,139,140)	1.9892	2,2
Arid3b	Ssh2	0.91488	50.41	0.41	rgb(222,139,139)	1.9892	2,2
Arid5a	Neurl3	0.91488	50.41	0.414	rgb(222,138,139)	1.9892	2,2
Atmin	Apol9b	-0.91488	50.41	-4.1E-01	rgb(127,162,233)	1.9892	2,2
Bach1	Rasgrp2	0.91488	50.41	0.411	rgb(222,138,139)	1.9892	2,2
Batf	Cntnap1	-0.91488	50.41	-4.1E-01	rgb(128,163,233)	1.9892	2,2
Bcl6b	St3gal1	0.91488	50.41	0.408	rgb(221,139,140)	1.9892	2,2
Bhlha15	Fam120c	-0.91488	50.41	-4.1E-01	rgb(127,162,233)	1.9892	2,2
Brf2	D930048N14Rik	-0.91488	50.41	-4.1E-01	rgb(127,162,233)	1.9892	2,2
Casz1	Myo10	0.91488	50.41	0.411	rgb(222,139,139)	1.9892	2,2
Cbx2	Ttyh3	0.91488	50.41	0.407	rgb(221,139,140)	1.9892	2,2
Ccdc17	Ankra2	0.91488	50.41	0.407	rgb(221,139,140)	1.9892	2,2
Cebpg	Glrp1	0.91488	50.41	0.409	rgb(222,139,140)	1.9892	2,2
Cebpg	Snx19	-0.91488	50.41	-4.1E-01	rgb(129,163,232)	1.9892	2,2
Creb3l1	Mdn1	-0.91488	50.41	-4.1E-01	rgb(129,163,232)	1.9892	2,2
Creb3l2	Sema6b	0.91488	50.41	0.413	rgb(222,138,139)	1.9892	2,2
Cux1	B4galt2	-0.91488	50.41	-4.1E-01	rgb(128,163,233)	1.9892	2,2
Drap1	Anapc1	-0.91488	50.41	-4.1E-01	rgb(128,163,233)	1.9892	2,2
Egr4	Tmcc2	0.91488	50.41	0.408	rgb(221,139,140)	1.9892	2,2
Egr4	Wnt10a	0.91488	50.41	0.414	rgb(222,138,139)	1.9892	2,2
Elk3	Adam19	0.91488	50.41	0.41	rgb(222,139,139)	1.9892	2,2
Elk3	Dusp14	0.91488	50.41	0.412	rgb(222,138,139)	1.9892	2,2
Elk3	Gpr183	-0.91488	50.41	-4.1E-01	rgb(127,162,233)	1.9892	2,2
Elk4	Tacc1	0.91488	50.41	0.41	rgb(222,139,140)	1.9892	2,2
Eomes	Tlk1	0.91488	50.41	0.408	rgb(221,139,140)	1.9892	2,2
Eomes	Trat1	0.91488	50.41	0.406	rgb(221,139,140)	1.9892	2,2
Etv5	Grtp1	0.91488	50.41	0.409	rgb(221,139,140)	1.9892	2,2
Etv5	Rab19	0.91488	50.41	0.411	rgb(222,138,139)	1.9892	2,2
Fbxl19	Cox7a2l	-0.91488	50.41	-4.1E-01	rgb(128,163,233)	1.9892	2,2
Fbxl19	Phldb1	0.91488	50.41	0.409	rgb(221,139,140)	1.9892	2,2
Foxb1	C1ra	0.91488	50.41	0.406	rgb(221,139,140)	1.9892	2,2
Foxb1	Rnf144b	0.91488	50.41	0.408	rgb(221,139,140)	1.9892	2,2
Foxp1	Arhgap12	-0.91488	50.41	-4.1E-01	rgb(128,163,233)	1.9892	2,2
Foxs1	St3gal5	-0.91488	50.41	-4.1E-01	rgb(128,163,233)	1.9892	2,2
Glis2	Itgb8	-0.91488	50.41	-4.1E-01	rgb(129,163,232)	1.9892	2,2
Hmgb3	Ehbp1	0.91488	50.41	0.415	rgb(222,138,139)	1.9892	2,2
Hmgb3	Il33	-0.91488	50.41	-4.1E-01	rgb(129,163,232)	1.9892	2,2
Hmgb3	Il9r	0.91488	50.41	0.405	rgb(221,140,140)	1.9892	2,2
Hmgb3	Mpdu1	0.91488	50.41	0.414	rgb(222,138,139)	1.9892	2,2
Hmgb3	Nostrin	0.91488	50.41	0.411	rgb(222,138,139)	1.9892	2,2
Hmgb3	Nrgn	0.91488	50.41	0.409	rgb(221,139,140)	1.9892	2,2
Ikzf2	Olfm2	0.91488	50.41	0.411	rgb(222,139,139)	1.9892	2,2
Ikzf3	Mfge8	-0.91488	50.41	-4.1E-01	rgb(128,163,233)	1.9892	2,2
Insm1	Rap1gap2	0.91488	50.41	0.405	rgb(221,140,140)	1.9892	2,2
Irf5	Dazap2	-0.91488	50.41	-4.1E-01	rgb(128,163,233)	1.9892	2,2
Jazf1	Aim2	0.91488	50.41	0.411	rgb(222,138,139)	1.9892	2,2
Kdm2b	Fam20a	-0.91488	50.41	-4.1E-01	rgb(128,163,233)	1.9892	2,2
Kdm2b	Fbxo2	-0.91488	50.41	-4.1E-01	rgb(129,163,232)	1.9892	2,2
Kdm2b	Plekhf2	-0.91488	50.41	-4.1E-01	rgb(128,163,233)	1.9892	2,2
Klf11	Rell1	0.91488	50.41	0.408	rgb(221,139,140)	1.9892	2,2
Klf13	Zfp36l2	0.91488	50.41	0.411	rgb(222,138,139)	1.9892	2,2
Lhx6	Nhsl2	0.91488	50.41	0.41	rgb(222,139,140)	1.9892	2,2
Lhx6	Rel	-0.91488	50.41	-4.1E-01	rgb(127,162,233)	1.9892	2,2
Mafg	Fbxo4	-0.91488	50.41	-4.1E-01	rgb(128,163,233)	1.9892	2,2
Mbnl2	Vdr	0.91488	50.41	0.406	rgb(221,140,140)	1.9892	2,2
Mga	Zfp646	0.91488	50.41	0.407	rgb(221,139,140)	1.9892	2,2
Mxi1	Gys1	0.91488	50.41	0.41	rgb(222,139,139)	1.9892	2,2
Mxi1	Urb1	-0.91488	50.41	-4.1E-01	rgb(127,162,233)	1.9892	2,2
Ncoa1	Afap1	0.91488	50.41	0.413	rgb(222,138,139)	1.9892	2,2
Nfatc4	Pde4a	0.91488	50.41	0.411	rgb(222,138,139)	1.9892	2,2
Nkrf	Gnb5	-0.91488	50.41	-4.1E-01	rgb(128,163,233)	1.9892	2,2
Nkx1-2	Glt28d2	0.91488	50.41	0.407	rgb(221,139,140)	1.9892	2,2
Nr1d1	Aqp3	0.91488	50.41	0.415	rgb(222,138,139)	1.9892	2,2
Ovol2	Wipi1	0.91488	50.41	0.406	rgb(221,139,140)	1.9892	2,2
Phf1	Dgat1	0.91488	50.41	0.407	rgb(221,139,140)	1.9892	2,2
Pknox1	Got1	-0.91488	50.41	-4.1E-01	rgb(127,162,233)	1.9892	2,2
Pknox1	Sord	-0.91488	50.41	-4.1E-01	rgb(128,163,233)	1.9892	2,2
Plagl1	Cpox	0.91488	50.41	0.409	rgb(222,139,140)	1.9892	2,2
Plagl1	Dll1	0.91488	50.41	0.409	rgb(221,139,140)	1.9892	2,2
Plagl1	Zdhhc2	0.91488	50.41	0.41	rgb(222,139,140)	1.9892	2,2
Pou2af1	Syde2	0.91488	50.41	0.407	rgb(221,139,140)	1.9892	2,2
Pou6f1	Vps37b	0.91488	50.41	0.412	rgb(222,138,139)	1.9892	2,2
Rag1	Scn5a	0.91488	50.41	0.41	rgb(222,139,140)	1.9892	2,2
Rbpj	Tmem154	-0.91488	50.41	-4.1E-01	rgb(129,163,232)	1.9892	2,2
Rbpj	Tspan6	0.91488	50.41	0.415	rgb(222,138,139)	1.9892	2,2
Rbpj	Zfp609	0.91488	50.41	0.412	rgb(222,138,139)	1.9892	2,2
Rfx7	Syf2	-0.91488	50.41	-4.1E-01	rgb(129,164,232)	1.9892	2,2
Rlf	Rpa2	-0.91488	50.41	-4.1E-01	rgb(128,163,233)	1.9892	2,2
Scml4	Ipcef1	0.91488	50.41	0.412	rgb(222,138,139)	1.9892	2,2
Scrt1	Appl2	0.91488	50.41	0.411	rgb(222,139,139)	1.9892	2,2
Scrt1	Sertad3	0.91488	50.41	0.406	rgb(221,139,140)	1.9892	2,2
Sgsm2	Lgals1	-0.91488	50.41	-4.1E-01	rgb(127,162,233)	1.9892	2,2
Six1	Inhba	0.91488	50.41	0.41	rgb(222,139,139)	1.9892	2,2
Skil	Tor3a	-0.91488	50.41	-4.1E-01	rgb(127,162,233)	1.9892	2,2
St18	Hapln1	0.91488	50.41	0.409	rgb(221,139,140)	1.9892	2,2
Tead3	Scin	-0.91488	50.41	-4.1E-01	rgb(127,162,233)	1.9892	2,2
Tfdp2	Hexb	0.91488	50.41	0.414	rgb(222,138,139)	1.9892	2,2
Tfdp2	Srpk2	0.91488	50.41	0.408	rgb(221,139,140)	1.9892	2,2
Tfdp2	Zranb3	0.91488	50.41	0.414	rgb(222,138,139)	1.9892	2,2
Thap3	Crip1	0.91488	50.41	0.41	rgb(222,139,139)	1.9892	2,2
Thap3	Polr3b	-0.91488	50.41	-4.1E-01	rgb(128,163,233)	1.9892	2,2
[truncated: 50,989 more rows]
