# Supplementary material for: Leveraging chromatin accessibility for transcriptional regulatory network inference in T Helper 17 Cells
Source: Genome Res. 2019 Mar;29(3):449–63. doi: 10.1101/gr.238253.118 (PMC6396413; doi:10.1101/gr.238253.118)
Supplement: Supplemental Material [file supp_gr.238253.118_Supplemental_Th17_TRN_Networks.zip › Th17_TRN_Networks-master/TRN_Notebooks/Networks/TRRUST_bias50_TFmRNA_sp.tsv]

TF	Target	SignedQuantile	NonzeroSubsamples(Stability)	pCorr	stroke	stroke-width	stroke-dasharray
Tbx21	Tbkbp1	1	50.92	0.923	rgb(227, 41, 43)	2	2,2
Irf7	Rtp4	0.99821	50.88	0.884	rgb(227, 48, 50)	1.9992	2,2
Irf1	Nlrc5	0.99642	50.87	0.87	rgb(227, 51, 53)	1.999	2,2
Sp110	Cdkn2d	0.99463	50.84	0.842	rgb(226, 56, 58)	1.9984	2,2
Zfp182	Fyco1	0.99284	50.83	0.832	rgb(226, 58, 60)	1.9982	2,2
Irf7	Rsad2	0.99105	50.82	0.82	rgb(226, 60, 62)	1.998	2,2
Rorc	Lingo4	0.99105	50.82	0.818	rgb(226, 61, 62)	1.998	2,2
Srebf1	Fads2	0.98926	50.79	0.788	rgb(226, 66, 68)	1.9974	2,2
Mxd3	Cdc25b	0.98926	50.79	0.79	rgb(226, 66, 68)	1.9974	2,2
Srebf2	Dhcr24	0.98747	50.78	0.778	rgb(226, 68, 70)	1.9972	2,2
Zfp385a	Zmat3	0.98747	50.78	0.783	rgb(226, 68, 69)	1.9972	2,2
Irf7	Ifit1	0.98568	50.77	0.77	rgb(225, 70, 72)	1.997	2,2
Nr4a1	Nr4a3	0.98568	50.77	0.774	rgb(226, 69, 71)	1.997	2,2
Ahrr	Cyp1b1	0.98568	50.77	0.766	rgb(225, 71, 72)	1.997	2,2
Zfp367	Dtl	0.98568	50.77	0.768	rgb(225, 70, 72)	1.997	2,2
Irf1	Igtp	0.98389	50.76	0.758	rgb(225, 72, 74)	1.9968	2,2
C030039L03Rik	Ankzf1	0.98389	50.76	0.757	rgb(225, 72, 74)	1.9968	2,2
Irf7	I830012O16Rik	0.9821	50.75	0.746	rgb(225, 75, 76)	1.9966	2,2
Irf7	Xaf1	0.9821	50.75	0.745	rgb(225, 75, 76)	1.9966	2,2
Nr4a3	Nr4a1	0.98031	50.74	0.735	rgb(225, 77, 78)	1.9964	2,2
Foxs1	Mylk2	0.98031	50.74	0.743	rgb(225, 75, 76)	1.9964	2,2
Tulp3	Tbc1d14	0.98031	50.74	0.744	rgb(225, 75, 76)	1.9964	2,2
Zfp385a	Abhd4	0.98031	50.74	0.738	rgb(225, 76, 78)	1.9964	2,2
Irf1	Tbx21	0.97853	50.73	0.734	rgb(225, 77, 78)	1.9962	2,2
Elk3	Capg	0.97674	50.72	0.724	rgb(225, 79, 80)	1.996	2,2
Irf7	2010002M12Rik	0.97674	50.72	0.717	rgb(225, 80, 81)	1.996	2,2
Tfdp2	Oxct1	0.97674	50.72	0.716	rgb(225, 80, 82)	1.996	2,2
Zfp329	Neat1	0.97674	50.72	0.72	rgb(225, 80, 81)	1.996	2,2
Zfp467	Sspo	0.97674	50.72	0.72	rgb(225, 79, 81)	1.996	2,2
Zfp473	Fkrp	-0.97674	50.72	-7.2E-01	rgb( 61,122,244)	1.996	2,2
Irf1	Fam26f	0.97495	50.71	0.707	rgb(225, 82, 83)	1.9958	2,2
Irf1	Gbp4	0.97495	50.71	0.706	rgb(225, 82, 84)	1.9958	2,2
Irf1	Gbp6	0.97495	50.71	0.706	rgb(225, 82, 84)	1.9958	2,2
Irf7	Ifi204	0.97495	50.71	0.706	rgb(225, 82, 83)	1.9958	2,2
Sp110	Max	0.97495	50.71	0.714	rgb(225, 81, 82)	1.9958	2,2
Zfp367	Exo1	0.97495	50.71	0.712	rgb(225, 81, 82)	1.9958	2,2
Zfp367	Rpa2	0.97495	50.71	0.707	rgb(225, 82, 83)	1.9958	2,2
Cebpg	Pck2	0.97316	50.7	0.705	rgb(225, 82, 84)	1.9956	2,2
Jdp2	Pck2	0.97316	50.7	0.697	rgb(225, 84, 85)	1.9956	2,2
Smad4	Prex1	0.97316	50.7	0.698	rgb(225, 84, 85)	1.9956	2,2
Tcf12	Mycbp2	0.97316	50.7	0.704	rgb(225, 82, 84)	1.9956	2,2
Tead1	Nupr1	0.97316	50.7	0.697	rgb(225, 84, 85)	1.9956	2,2
Cux1	Epb4.1l2	0.97316	50.7	0.697	rgb(225, 84, 85)	1.9956	2,2
Foxs1	Vax2	0.97316	50.7	0.702	rgb(225, 83, 84)	1.9956	2,2
Ikzf4	Treml2	0.97316	50.7	0.702	rgb(225, 83, 84)	1.9956	2,2
Zfp385a	Eng	0.97316	50.7	0.703	rgb(225, 83, 84)	1.9956	2,2
Zfx	Cisd3	-0.97316	50.7	-7.0E-01	rgb( 66,125,243)	1.9956	2,2
Irf7	Gbp9	0.97137	50.69	0.694	rgb(225, 84, 86)	1.9954	2,2
Klf2	Sell	0.97137	50.69	0.694	rgb(225, 84, 86)	1.9954	None
Nfkb2	Psd	0.97137	50.69	0.691	rgb(225, 85, 86)	1.9954	2,2
Srebf2	Hmgcr	0.97137	50.69	0.688	rgb(225, 86, 87)	1.9954	None
Whsc1	Fancm	0.97137	50.69	0.688	rgb(225, 86, 87)	1.9954	2,2
C030039L03Rik	Per2	0.97137	50.69	0.686	rgb(225, 86, 87)	1.9954	2,2
Prrx1	Cav1	0.97137	50.69	0.688	rgb(225, 86, 87)	1.9954	2,2
Zfp777	Cnnm3	0.97137	50.69	0.689	rgb(225, 85, 87)	1.9954	2,2
Foxo1	Icam5	-0.96958	50.68	-6.8E-01	rgb( 70,128,243)	1.9952	2,2
Irf1	Gbp7	0.96958	50.68	0.681	rgb(224, 87, 88)	1.9952	2,2
Irf4	Crtam	-0.96958	50.68	-6.8E-01	rgb( 70,128,243)	1.9952	2,2
Irf7	Mx1	0.96958	50.68	0.684	rgb(225, 86, 88)	1.9952	2,2
Irf7	Mx2	0.96958	50.68	0.683	rgb(225, 86, 88)	1.9952	2,2
Arid5a	Sbno2	0.96958	50.68	0.684	rgb(225, 86, 88)	1.9952	2,2
Atf6b	Crip1	-0.96958	50.68	-6.8E-01	rgb( 70,127,243)	1.9952	2,2
Osr2	Serpinb1b	0.96958	50.68	0.678	rgb(224, 88, 89)	1.9952	2,2
Sgsm2	Tert	0.96958	50.68	0.684	rgb(225, 86, 88)	1.9952	2,2
Irf5	Gna15	0.96779	50.67	0.666	rgb(224, 90, 91)	1.995	2,2
Irf5	St14	0.96779	50.67	0.666	rgb(224, 90, 91)	1.995	2,2
Irf7	Cmpk2	0.96779	50.67	0.675	rgb(224, 88, 89)	1.995	2,2
Irf7	Oasl2	0.96779	50.67	0.673	rgb(224, 88, 90)	1.995	2,2
Stat1	Dtx3l	0.96779	50.67	0.667	rgb(224, 90, 91)	1.995	2,2
Dach2	Tmem220	0.96779	50.67	0.672	rgb(224, 89, 90)	1.995	2,2
Gm14420	Gm2011	0.96779	50.67	0.675	rgb(224, 88, 90)	1.995	2,2
Patz1	Mboat7	0.96779	50.67	0.675	rgb(224, 88, 89)	1.995	2,2
Vax2	Il17re	0.96779	50.67	0.674	rgb(224, 88, 90)	1.995	2,2
Zfp629	Ttbk2	0.96779	50.67	0.673	rgb(224, 88, 90)	1.995	2,2
Crem	Agpat9	0.966	50.66	0.665	rgb(224, 90, 91)	1.9948	2,2
Ddit3	Asns	0.966	50.66	0.664	rgb(224, 90, 92)	1.9948	None
Irf1	Erap1	0.966	50.66	0.663	rgb(224, 90, 92)	1.9948	2,2
Irf7	Ccl5	0.966	50.66	0.664	rgb(224, 90, 91)	1.9948	None
Jun	Kdelc2	-0.966	50.66	-6.6E-01	rgb( 75,130,242)	1.9948	2,2
Rbpj	Nckap1	0.966	50.66	0.658	rgb(224, 91, 93)	1.9948	2,2
Stat4	Dock11	0.966	50.66	0.662	rgb(224, 91, 92)	1.9948	2,2
Xbp1	Rap1gds1	0.966	50.66	0.661	rgb(224, 91, 92)	1.9948	2,2
Bhlhe40	Tnip3	0.966	50.66	0.66	rgb(224, 91, 92)	1.9948	2,2
Prdm2	Dock4	0.966	50.66	0.657	rgb(224, 92, 93)	1.9948	2,2
Sp110	Ly6c1	0.966	50.66	0.662	rgb(224, 90, 92)	1.9948	2,2
Zfp385a	Zfp750	0.966	50.66	0.661	rgb(224, 91, 92)	1.9948	2,2
Zhx1	Ptprc	0.966	50.66	0.658	rgb(224, 91, 93)	1.9948	2,2
Cebpg	Gpt2	0.96421	50.65	0.652	rgb(224, 92, 94)	1.9946	2,2
Elf1	Slain1	0.96421	50.65	0.647	rgb(224, 93, 95)	1.9946	2,2
Irf1	Gbp5	0.96421	50.65	0.646	rgb(224, 94, 95)	1.9946	2,2
Srebf1	Slc2a1	0.96421	50.65	0.646	rgb(224, 94, 95)	1.9946	2,2
Tbx21	Notch1	0.96421	50.65	0.651	rgb(224, 93, 94)	1.9946	2,2
Zeb2	Srxn1	0.96421	50.65	0.652	rgb(224, 92, 94)	1.9946	2,2
Foxs1	S100a4	0.96421	50.65	0.647	rgb(224, 93, 95)	1.9946	2,2
Sp100	Stat2	0.96421	50.65	0.652	rgb(224, 93, 94)	1.9946	2,2
Zfp280c	Rfx7	0.96421	50.65	0.654	rgb(224, 92, 93)	1.9946	2,2
Zfp948	Ankrd23	0.96421	50.65	0.647	rgb(224, 93, 95)	1.9946	2,2
Atf3	Hdc	0.96242	50.64	0.637	rgb(224, 95, 97)	1.9944	2,2
Irf1	Tgtp2	0.96242	50.64	0.638	rgb(224, 95, 97)	1.9944	2,2
Irf7	Pydc4	0.96242	50.64	0.639	rgb(224, 95, 96)	1.9944	2,2
Irf9	Irf7	0.96242	50.64	0.642	rgb(224, 94, 96)	1.9944	2,2
Mybl1	4632434I11Rik	0.96242	50.64	0.645	rgb(224, 94, 95)	1.9944	2,2
Nr4a2	Fosl2	0.96242	50.64	0.635	rgb(224, 96, 97)	1.9944	2,2
Rest	Rbm15	0.96242	50.64	0.639	rgb(224, 95, 96)	1.9944	2,2
Zeb2	Aff3	-0.96242	50.64	-6.4E-01	rgb( 78,132,241)	1.9944	2,2
Zfp202	Dusp12	0.96242	50.64	0.641	rgb(224, 95, 96)	1.9944	2,2
Bcl6b	Kctd7	0.96242	50.64	0.64	rgb(224, 95, 96)	1.9944	2,2
Kdm2b	Slco4a1	0.96242	50.64	0.635	rgb(224, 96, 97)	1.9944	2,2
Vax2	Avpi1	0.96242	50.64	0.643	rgb(224, 94, 95)	1.9944	2,2
Zbtb32	P4ha2	0.96242	50.64	0.636	rgb(224, 96, 97)	1.9944	2,2
Zfp146	Mpv17l	-0.96242	50.64	-6.4E-01	rgb( 79,133,241)	1.9944	2,2
Zfp467	Wnt10a	0.96242	50.64	0.643	rgb(224, 94, 96)	1.9944	2,2
Zfp750	Robo3	0.96242	50.64	0.644	rgb(224, 94, 95)	1.9944	2,2
Etv6	Ifi203	-0.96063	50.63	-6.3E-01	rgb( 81,134,241)	1.9942	2,2
Etv6	Ncs1	0.96063	50.63	0.629	rgb(224, 97, 98)	1.9942	2,2
Irf4	Slfn2	0.96063	50.63	0.627	rgb(224, 97, 98)	1.9942	2,2
Irf7	Oas1b	0.96063	50.63	0.63	rgb(224, 97, 98)	1.9942	2,2
Nfkb2	Cdk5r1	0.96063	50.63	0.627	rgb(224, 97, 98)	1.9942	2,2
Nr4a2	Crem	0.96063	50.63	0.626	rgb(224, 97, 99)	1.9942	2,2
Rorc	C2cd4d	0.96063	50.63	0.631	rgb(224, 96, 98)	1.9942	2,2
Sp4	Fbxw2	0.96063	50.63	0.629	rgb(224, 97, 98)	1.9942	2,2
Tead1	Fut7	0.96063	50.63	0.625	rgb(224, 98, 99)	1.9942	2,2
Ahrr	Pdpn	0.96063	50.63	0.626	rgb(224, 97, 99)	1.9942	2,2
Dzip1	Uggt2	0.96063	50.63	0.63	rgb(224, 97, 98)	1.9942	2,2
Mbnl2	Zmat3	-0.96063	50.63	-6.3E-01	rgb( 81,134,241)	1.9942	2,2
Rbck1	Dnajc21	-0.96063	50.63	-6.3E-01	rgb( 81,134,241)	1.9942	2,2
Scrt1	Cbln3	0.96063	50.63	0.629	rgb(224, 97, 98)	1.9942	2,2
Zfp536	Tekt2	0.96063	50.63	0.631	rgb(224, 96, 98)	1.9942	2,2
Cebpg	Psph	0.95884	50.62	0.616	rgb(224, 99,100)	1.994	2,2
Ddit3	Sars	0.95884	50.62	0.617	rgb(224, 99,100)	1.994	2,2
Epas1	Gata3	0.95884	50.62	0.621	rgb(224, 98,100)	1.994	2,2
Mybl1	Gtse1	0.95884	50.62	0.623	rgb(224, 98, 99)	1.994	2,2
Adnp	Hist1h1b	-0.95884	50.62	-6.2E-01	rgb( 82,135,241)	1.994	2,2
Adnp	Rraga	0.95884	50.62	0.624	rgb(224, 98, 99)	1.994	2,2
C030039L03Rik	Atp7b	0.95884	50.62	0.618	rgb(224, 99,100)	1.994	2,2
Creb3l2	Syn1	0.95884	50.62	0.623	rgb(224, 98, 99)	1.994	2,2
Rlf	3110057O12Rik	0.95884	50.62	0.615	rgb(224,100,101)	1.994	2,2
Zfp385a	Slc19a2	0.95884	50.62	0.618	rgb(224, 99,100)	1.994	2,2
Zfp467	Stk39	0.95884	50.62	0.624	rgb(224, 98, 99)	1.994	2,2
Zfp629	Dnmt3b	0.95884	50.62	0.623	rgb(224, 98, 99)	1.994	2,2
Cebpg	Slc7a3	0.95705	50.61	0.609	rgb(224,101,102)	1.9938	2,2
Egr1	Egr2	0.95705	50.61	0.61	rgb(224,100,102)	1.9938	2,2
Epas1	Adamtsl3	0.95705	50.61	0.612	rgb(224,100,101)	1.9938	2,2
Irf4	Abcd3	-0.95705	50.61	-6.1E-01	rgb( 85,137,240)	1.9938	2,2
Irf7	Ccrl2	0.95705	50.61	0.613	rgb(224,100,101)	1.9938	2,2
Nr4a2	Tapbpl	0.95705	50.61	0.607	rgb(224,101,102)	1.9938	2,2
Rel	Agpat3	-0.95705	50.61	-6.1E-01	rgb( 84,136,240)	1.9938	2,2
Relb	Cd44	-0.95705	50.61	-6.1E-01	rgb( 84,136,240)	1.9938	2,2
Trps1	Edn3	-0.95705	50.61	-6.1E-01	rgb( 84,136,240)	1.9938	2,2
Whsc1	Rfwd3	0.95705	50.61	0.605	rgb(224,101,103)	1.9938	2,2
Atf6b	Syf2	-0.95705	50.61	-6.1E-01	rgb( 84,136,240)	1.9938	2,2
C030039L03Rik	Prkab2	0.95705	50.61	0.612	rgb(224,100,101)	1.9938	2,2
Ikzf2	Cd160	0.95705	50.61	0.611	rgb(224,100,102)	1.9938	2,2
Scrt1	Cyp2s1	0.95705	50.61	0.613	rgb(224,100,101)	1.9938	2,2
Sp110	Bcl2a1b	0.95705	50.61	0.606	rgb(224,101,103)	1.9938	2,2
Zbtb4	Zswim4	0.95705	50.61	0.606	rgb(224,101,102)	1.9938	2,2
Zfp367	Apitd1	0.95705	50.61	0.614	rgb(224,100,101)	1.9938	2,2
Zfp367	Cenpm	0.95705	50.61	0.611	rgb(224,100,101)	1.9938	2,2
Zfp385a	Rnf169	0.95705	50.61	0.613	rgb(224,100,101)	1.9938	2,2
Cebpg	Chac1	0.95526	50.6	0.6	rgb(224,102,104)	1.9936	2,2
Ets2	Ifit2	0.95526	50.6	0.6	rgb(224,102,104)	1.9936	2,2
Gata3	Nrgn	0.95526	50.6	0.601	rgb(224,102,103)	1.9936	2,2
Hif3a	Stc1	0.95526	50.6	0.605	rgb(224,101,103)	1.9936	2,2
Irf7	BC094916	0.95526	50.6	0.599	rgb(224,103,104)	1.9936	2,2
Jun	Osm	0.95526	50.6	0.603	rgb(224,102,103)	1.9936	2,2
Msc	Klrk1	0.95526	50.6	0.602	rgb(224,102,103)	1.9936	2,2
Mxd4	Tcp11l2	0.95526	50.6	0.598	rgb(224,103,104)	1.9936	2,2
Otx1	Slc29a3	0.95526	50.6	0.598	rgb(224,103,104)	1.9936	2,2
Pbx2	Numbl	0.95526	50.6	0.603	rgb(224,102,103)	1.9936	2,2
Plagl1	Actn1	0.95526	50.6	0.595	rgb(224,103,105)	1.9936	2,2
Rel	Arid5a	-0.95526	50.6	-6.0E-01	rgb( 87,138,240)	1.9936	2,2
Rxra	Ptger4	0.95526	50.6	0.602	rgb(224,102,103)	1.9936	2,2
Sox5	Gem	0.95526	50.6	0.597	rgb(224,103,104)	1.9936	2,2
Srebf1	Abcg1	0.95526	50.6	0.605	rgb(224,101,103)	1.9936	2,2
Stat2	Parp9	0.95526	50.6	0.603	rgb(224,102,103)	1.9936	2,2
Bhlhe40	Ndrg2	0.95526	50.6	0.598	rgb(224,103,104)	1.9936	2,2
Cbx2	Cdc25b	0.95526	50.6	0.601	rgb(224,102,103)	1.9936	2,2
Mbnl2	Inpp1	0.95526	50.6	0.605	rgb(224,102,103)	1.9936	2,2
Phf1	Galk1	-0.95526	50.6	-6.0E-01	rgb( 88,138,240)	1.9936	2,2
Pou6f1	Ust	0.95526	50.6	0.6	rgb(224,102,104)	1.9936	2,2
Sgsm2	Plxnc1	0.95526	50.6	0.6	rgb(224,102,104)	1.9936	2,2
Zbtb7c	Npr1	0.95526	50.6	0.602	rgb(224,102,103)	1.9936	2,2
Zfp277	Fgd6	-0.95526	50.6	-6.0E-01	rgb( 87,138,240)	1.9936	2,2
Zfp329	A230072C01Rik	0.95526	50.6	0.601	rgb(224,102,103)	1.9936	2,2
Zfp365	Psrc1	0.95526	50.6	0.597	rgb(224,103,104)	1.9936	2,2
Zfp367	Fam111a	0.95526	50.6	0.596	rgb(224,103,104)	1.9936	2,2
Zfp385a	Zfp365	0.95526	50.6	0.595	rgb(224,103,104)	1.9936	2,2
Zfp524	Zfp36	0.95526	50.6	0.6	rgb(224,102,104)	1.9936	2,2
Zfp536	Hes1	0.95526	50.6	0.604	rgb(224,102,103)	1.9936	2,2
Zfp536	Lpin3	0.95526	50.6	0.6	rgb(224,102,104)	1.9936	2,2
Cebpg	Aldh1l2	0.95347	50.59	0.588	rgb(223,105,106)	1.9934	2,2
Etv4	Slc6a9	0.95347	50.59	0.587	rgb(223,105,106)	1.9934	2,2
Irf1	Insrr	0.95347	50.59	0.587	rgb(223,105,106)	1.9934	2,2
Irf4	Nox1	-0.95347	50.59	-5.9E-01	rgb( 88,139,240)	1.9934	2,2
Mxi1	Fez2	0.95347	50.59	0.594	rgb(224,104,105)	1.9934	2,2
Plagl1	Cd180	0.95347	50.59	0.592	rgb(224,104,105)	1.9934	2,2
Rbpj	Id2	0.95347	50.59	0.592	rgb(224,104,105)	1.9934	2,2
Rela	Dyx1c1	-0.95347	50.59	-5.9E-01	rgb( 89,139,239)	1.9934	2,2
Sox5	Zfp280b	-0.95347	50.59	-5.9E-01	rgb( 90,140,239)	1.9934	2,2
Trp53	Tnfrsf10b	0.95347	50.59	0.589	rgb(223,105,106)	1.9934	None
Zeb2	Ptger2	0.95347	50.59	0.587	rgb(223,105,106)	1.9934	2,2
C030039L03Rik	Gapdhs	0.95347	50.59	0.593	rgb(224,104,105)	1.9934	2,2
Cenpb	Samd1	0.95347	50.59	0.594	rgb(224,104,105)	1.9934	2,2
Foxp4	B4galnt1	0.95347	50.59	0.592	rgb(224,104,105)	1.9934	2,2
Kdm2b	Mxd1	-0.95347	50.59	-5.9E-01	rgb( 90,140,239)	1.9934	2,2
Nkx1-2	Bzw2	0.95347	50.59	0.592	rgb(224,104,105)	1.9934	2,2
Prrx1	Fat1	0.95347	50.59	0.589	rgb(223,104,106)	1.9934	2,2
Rfx7	Cox7a2l	-0.95347	50.59	-5.9E-01	rgb( 88,139,240)	1.9934	2,2
Zbtb32	Fes	0.95347	50.59	0.586	rgb(223,105,106)	1.9934	2,2
Zfp329	Gripap1	0.95347	50.59	0.585	rgb(223,105,106)	1.9934	2,2
Zfp385a	Ptp4a3	0.95347	50.59	0.587	rgb(223,105,106)	1.9934	2,2
Zfp426	Cd274	0.95347	50.59	0.587	rgb(223,105,106)	1.9934	2,2
Zfp668	Dcakd	0.95347	50.59	0.59	rgb(223,104,105)	1.9934	2,2
Zfp750	1700007K13Rik	0.95347	50.59	0.587	rgb(223,105,106)	1.9934	2,2
Zfp787	Zfp668	0.95347	50.59	0.591	rgb(224,104,105)	1.9934	2,2
Zfp800	Eno3	-0.95347	50.59	-5.9E-01	rgb( 89,139,239)	1.9934	2,2
Atf5	Minpp1	-0.95168	50.58	-5.8E-01	rgb( 92,141,239)	1.9932	2,2
Elf1	Arhgef6	0.95168	50.58	0.585	rgb(223,105,107)	1.9932	2,2
Epas1	Gsn	0.95168	50.58	0.583	rgb(223,106,107)	1.9932	2,2
Epas1	Mllt6	-0.95168	50.58	-5.8E-01	rgb( 90,140,239)	1.9932	2,2
Ets2	Sept9	-0.95168	50.58	-5.8E-01	rgb( 91,140,239)	1.9932	2,2
Etv4	Pdgfrb	0.95168	50.58	0.578	rgb(223,107,108)	1.9932	2,2
Foxo3	Tmem43	0.95168	50.58	0.58	rgb(223,106,107)	1.9932	2,2
Hif1a	Acsl4	0.95168	50.58	0.576	rgb(223,107,108)	1.9932	2,2
Hsf1	Rwdd2a	-0.95168	50.58	-5.8E-01	rgb( 91,140,239)	1.9932	2,2
Irf1	Gbp10	0.95168	50.58	0.576	rgb(223,107,108)	1.9932	2,2
Irf4	Cxcl2	-0.95168	50.58	-5.8E-01	rgb( 91,140,239)	1.9932	2,2
Irf4	Srgap3	-0.95168	50.58	-5.8E-01	rgb( 90,140,239)	1.9932	2,2
Irf5	Dcxr	0.95168	50.58	0.576	rgb(223,107,108)	1.9932	2,2
Mxd4	Ypel3	0.95168	50.58	0.576	rgb(223,107,108)	1.9932	2,2
Nfil3	Glipr2	0.95168	50.58	0.576	rgb(223,107,108)	1.9932	2,2
Nr4a2	Nr1d1	-0.95168	50.58	-5.8E-01	rgb( 90,140,239)	1.9932	2,2
Nr4a2	Nrip1	0.95168	50.58	0.578	rgb(223,107,108)	1.9932	2,2
Pou2af1	Kcna3	0.95168	50.58	0.583	rgb(223,106,107)	1.9932	2,2
Rest	Rnf169	0.95168	50.58	0.581	rgb(223,106,107)	1.9932	2,2
Sp4	Ptpn2	0.95168	50.58	0.578	rgb(223,107,108)	1.9932	2,2
Trerf1	Tnk2	0.95168	50.58	0.576	rgb(223,107,108)	1.9932	2,2
Xbp1	Prnp	0.95168	50.58	0.584	rgb(223,105,107)	1.9932	None
Zhx2	Arc	0.95168	50.58	0.578	rgb(223,107,108)	1.9932	2,2
Zhx2	Sema6b	-0.95168	50.58	-5.8E-01	rgb( 91,140,239)	1.9932	2,2
Cbx2	Cmtm4	0.95168	50.58	0.577	rgb(223,107,108)	1.9932	2,2
Drap1	Syf2	0.95168	50.58	0.58	rgb(223,106,107)	1.9932	2,2
Hmgb3	Gemin6	0.95168	50.58	0.583	rgb(223,106,107)	1.9932	2,2
Ikzf4	Bcl3	0.95168	50.58	0.58	rgb(223,106,107)	1.9932	2,2
Kdm5b	Sap30	0.95168	50.58	0.577	rgb(223,107,108)	1.9932	2,2
Lin54	Icam2	-0.95168	50.58	-5.8E-01	rgb( 92,141,239)	1.9932	2,2
Mbnl2	Pak1	0.95168	50.58	0.577	rgb(223,107,108)	1.9932	2,2
Mxd3	Capg	0.95168	50.58	0.576	rgb(223,107,108)	1.9932	2,2
Mxd3	Coro7	0.95168	50.58	0.584	rgb(223,105,107)	1.9932	2,2
Patz1	Btbd11	0.95168	50.58	0.579	rgb(223,106,108)	1.9932	2,2
Pou6f1	Ccr5	0.95168	50.58	0.582	rgb(223,106,107)	1.9932	2,2
Thap3	Dpm3	0.95168	50.58	0.579	rgb(223,106,108)	1.9932	2,2
Vax2	Il23r	0.95168	50.58	0.584	rgb(223,105,107)	1.9932	2,2
Zbtb32	Adamts17	-0.95168	50.58	-5.8E-01	rgb( 92,141,239)	1.9932	2,2
Zbtb38	Trpv2	0.95168	50.58	0.581	rgb(223,106,107)	1.9932	2,2
Zfp219	Dab2ip	0.95168	50.58	0.585	rgb(223,105,107)	1.9932	2,2
Zfp276	Amigo3	0.95168	50.58	0.581	rgb(223,106,107)	1.9932	2,2
Zfp429	Apold1	-0.95168	50.58	-5.8E-01	rgb( 90,140,239)	1.9932	2,2
Zfp473	Slfn2	-0.95168	50.58	-5.8E-01	rgb( 91,140,239)	1.9932	2,2
Zfp629	Trpv2	-0.95168	50.58	-5.8E-01	rgb( 90,140,239)	1.9932	2,2
Zfp750	Exoc4	0.95168	50.58	0.575	rgb(223,107,108)	1.9932	2,2
Atf6	P2ry2	0.94989	50.57	0.57	rgb(223,108,109)	1.993	2,2
Cebpg	Gpr176	-0.94989	50.57	-5.7E-01	rgb( 93,142,239)	1.993	2,2
Elf1	Rassf3	0.94989	50.57	0.57	rgb(223,108,109)	1.993	2,2
Elf1	Stk4	0.94989	50.57	0.566	rgb(223,109,110)	1.993	2,2
Epas1	Rnd3	0.94989	50.57	0.57	rgb(223,108,109)	1.993	2,2
Fosl2	Tbc1d30	0.94989	50.57	0.566	rgb(223,109,110)	1.993	2,2
Foxp3	Satb1	-0.94989	50.57	-5.7E-01	rgb( 93,142,239)	1.993	None
Jun	Furin	0.94989	50.57	0.569	rgb(223,108,110)	1.993	2,2
Klf6	Trp53i13	0.94989	50.57	0.57	rgb(223,108,109)	1.993	2,2
Maf	Gbp4	-0.94989	50.57	-5.7E-01	rgb( 94,142,239)	1.993	2,2
Nfatc4	Gpr153	0.94989	50.57	0.573	rgb(223,107,109)	1.993	2,2
Nfkb2	Csf2	0.94989	50.57	0.57	rgb(223,108,109)	1.993	2,2
Nr3c1	Tef	0.94989	50.57	0.569	rgb(223,108,110)	1.993	2,2
Pparg	Dgkk	0.94989	50.57	0.569	rgb(223,108,109)	1.993	2,2
Rest	Bzw2	-0.94989	50.57	-5.7E-01	rgb( 93,141,239)	1.993	2,2
Rfx3	Vav1	-0.94989	50.57	-5.7E-01	rgb( 94,142,239)	1.993	2,2
Satb1	Epas1	0.94989	50.57	0.572	rgb(223,108,109)	1.993	2,2
Sox5	Serpinf1	0.94989	50.57	0.566	rgb(223,109,110)	1.993	2,2
Sp4	Ccdc134	-0.94989	50.57	-5.7E-01	rgb( 94,142,239)	1.993	2,2
Srebf2	Dhcr7	0.94989	50.57	0.567	rgb(223,109,110)	1.993	2,2
Tcf4	Fads2	0.94989	50.57	0.567	rgb(223,109,110)	1.993	2,2
Trerf1	Pml	0.94989	50.57	0.565	rgb(223,109,110)	1.993	2,2
Twist1	Fam160a1	0.94989	50.57	0.574	rgb(223,107,108)	1.993	2,2
Zfp202	Smpd3	0.94989	50.57	0.571	rgb(223,108,109)	1.993	2,2
Adnp	Dcxr	-0.94989	50.57	-5.7E-01	rgb( 93,141,239)	1.993	2,2
Ahctf1	Atad2b	0.94989	50.57	0.567	rgb(223,109,110)	1.993	2,2
Cggbp1	Scyl2	0.94989	50.57	0.574	rgb(223,107,109)	1.993	2,2
Drap1	Anapc1	-0.94989	50.57	-5.7E-01	rgb( 93,142,239)	1.993	2,2
Eea1	Ctsw	-0.94989	50.57	-5.7E-01	rgb( 94,142,239)	1.993	2,2
Foxp1	5430421N21Rik	-0.94989	50.57	-5.7E-01	rgb( 94,142,239)	1.993	2,2
Ikzf2	Trib1	0.94989	50.57	0.57	rgb(223,108,109)	1.993	2,2
Kdm2b	Wipf1	0.94989	50.57	0.574	rgb(223,107,108)	1.993	2,2
Kdm5b	Pfkp	0.94989	50.57	0.573	rgb(223,108,109)	1.993	2,2
Mxd3	Smtn	0.94989	50.57	0.572	rgb(223,108,109)	1.993	2,2
Tal2	Tmem38b	0.94989	50.57	0.572	rgb(223,108,109)	1.993	2,2
Zbtb32	Trpv2	0.94989	50.57	0.568	rgb(223,109,110)	1.993	2,2
Zbtb34	Pogz	0.94989	50.57	0.568	rgb(223,109,110)	1.993	2,2
Zfp169	Inpp4a	0.94989	50.57	0.575	rgb(223,107,108)	1.993	2,2
Zfp277	Tmem35	0.94989	50.57	0.568	rgb(223,108,110)	1.993	2,2
Zfp329	St7	-0.94989	50.57	-5.7E-01	rgb( 93,141,239)	1.993	2,2
Zfp35	Zscan21	0.94989	50.57	0.573	rgb(223,107,109)	1.993	2,2
Zfp429	H60c	-0.94989	50.57	-5.7E-01	rgb( 94,142,239)	1.993	2,2
Zfp608	Serpinb1a	0.94989	50.57	0.571	rgb(223,108,109)	1.993	2,2
Zfp750	Mex3d	-0.94989	50.57	-5.7E-01	rgb( 94,142,238)	1.993	2,2
Zfp750	Pik3r3	0.94989	50.57	0.569	rgb(223,108,109)	1.993	2,2
Zfp775	Asap1	-0.94989	50.57	-5.7E-01	rgb( 94,142,239)	1.993	2,2
Zfp956	Ankrd23	0.94989	50.57	0.565	rgb(223,109,110)	1.993	2,2
Zkscan17	Cyfip2	0.94989	50.57	0.572	rgb(223,108,109)	1.993	2,2
Zmiz1	Nfatc2	0.94989	50.57	0.57	rgb(223,108,109)	1.993	2,2
Ahr	Ahrr	0.9481	50.56	0.561	rgb(223,110,111)	1.9928	None
Atf3	Atp11a	0.9481	50.56	0.557	rgb(223,111,112)	1.9928	2,2
Atf5	Ddit3	0.9481	50.56	0.557	rgb(223,111,112)	1.9928	2,2
Atf6	Ncoa1	0.9481	50.56	0.558	rgb(223,110,112)	1.9928	2,2
Ets1	Ppp1r10	-0.9481	50.56	-5.6E-01	rgb( 94,142,238)	1.9928	2,2
Etv4	Dusp9	0.9481	50.56	0.558	rgb(223,110,112)	1.9928	2,2
Etv6	Skap2	0.9481	50.56	0.56	rgb(223,110,111)	1.9928	2,2
Fosl2	Kif26b	-0.9481	50.56	-5.6E-01	rgb( 95,143,238)	1.9928	2,2
Foxf2	Gja1	0.9481	50.56	0.557	rgb(223,111,112)	1.9928	2,2
Hif3a	Syce2	0.9481	50.56	0.555	rgb(223,111,112)	1.9928	2,2
Irf1	Gbp9	0.9481	50.56	0.556	rgb(223,111,112)	1.9928	2,2
Irf1	Il15ra	0.9481	50.56	0.564	rgb(223,109,110)	1.9928	2,2
Irf4	Atp8b4	-0.9481	50.56	-5.6E-01	rgb( 95,143,238)	1.9928	2,2
Irf4	Chst15	0.9481	50.56	0.56	rgb(223,110,111)	1.9928	2,2
Irf4	Dlk1	-0.9481	50.56	-5.6E-01	rgb( 95,143,238)	1.9928	2,2
Irf4	Loxl2	-0.9481	50.56	-5.6E-01	rgb( 96,143,238)	1.9928	2,2
Klf13	Prr7	0.9481	50.56	0.562	rgb(223,110,111)	1.9928	2,2
Klf2	Ttyh3	0.9481	50.56	0.556	rgb(223,111,112)	1.9928	2,2
Maf	Aqp3	0.9481	50.56	0.563	rgb(223,109,111)	1.9928	2,2
Rbpj	Nedd4	0.9481	50.56	0.557	rgb(223,111,112)	1.9928	2,2
Stat2	Gbp5	0.9481	50.56	0.557	rgb(223,111,112)	1.9928	2,2
Stat4	Tgfbr1	-0.9481	50.56	-5.6E-01	rgb( 96,143,238)	1.9928	2,2
Tbx21	Myd88	0.9481	50.56	0.555	rgb(223,111,112)	1.9928	2,2
Tead1	Eef2k	0.9481	50.56	0.557	rgb(223,111,112)	1.9928	2,2
Twist1	Glt28d2	0.9481	50.56	0.565	rgb(223,109,110)	1.9928	2,2
Zfp148	Adora2a	-0.9481	50.56	-5.6E-01	rgb( 95,143,238)	1.9928	None
Zfp148	Nr4a1	-0.9481	50.56	-5.6E-01	rgb( 97,144,238)	1.9928	2,2
Zfp523	Tnfrsf10b	-0.9481	50.56	-5.6E-01	rgb( 95,143,238)	1.9928	2,2
Atmin	Sbf2	0.9481	50.56	0.557	rgb(223,111,112)	1.9928	2,2
Batf	Csgalnact1	0.9481	50.56	0.562	rgb(223,110,111)	1.9928	2,2
C030039L03Rik	Kcnc3	0.9481	50.56	0.56	rgb(223,110,111)	1.9928	2,2
C030039L03Rik	Muc2	0.9481	50.56	0.565	rgb(223,109,110)	1.9928	2,2
Csrnp1	Mxd1	0.9481	50.56	0.557	rgb(223,111,112)	1.9928	2,2
Prdm2	Ptger2	-0.9481	50.56	-5.6E-01	rgb( 95,143,238)	1.9928	2,2
Tigd2	Gprin3	0.9481	50.56	0.558	rgb(223,110,112)	1.9928	2,2
Vax2	Adcy4	0.9481	50.56	0.563	rgb(223,110,111)	1.9928	2,2
Vax2	Il17a	0.9481	50.56	0.558	rgb(223,110,112)	1.9928	2,2
Vax2	Myo1f	0.9481	50.56	0.565	rgb(223,109,110)	1.9928	2,2
Zbtb32	Tapbpl	0.9481	50.56	0.564	rgb(223,109,110)	1.9928	2,2
Zbtb46	Cd83	0.9481	50.56	0.559	rgb(223,110,111)	1.9928	2,2
Zfp277	Myo10	-0.9481	50.56	-5.6E-01	rgb( 95,143,238)	1.9928	2,2
Zfp386	Spry1	-0.9481	50.56	-5.6E-01	rgb( 96,143,238)	1.9928	2,2
Zfp429	Snhg6	0.9481	50.56	0.563	rgb(223,109,111)	1.9928	2,2
Zfp467	Sytl3	-0.9481	50.56	-5.6E-01	rgb( 95,143,238)	1.9928	2,2
Zfp467	Wisp1	0.9481	50.56	0.562	rgb(223,110,111)	1.9928	2,2
Zfp750	Ckmt1	0.9481	50.56	0.565	rgb(223,109,110)	1.9928	2,2
Zfp777	Litaf	-0.9481	50.56	-5.6E-01	rgb( 96,144,238)	1.9928	2,2
Elk3	Rora	0.94631	50.55	0.546	rgb(223,113,114)	1.9926	2,2
Ets2	Plod3	-0.94631	50.55	-5.5E-01	rgb( 97,144,238)	1.9926	2,2
Etv5	F2rl2	0.94631	50.55	0.547	rgb(223,113,114)	1.9926	2,2
Gfi1	S1pr2	0.94631	50.55	0.551	rgb(223,112,113)	1.9926	2,2
Klf6	Neu3	0.94631	50.55	0.548	rgb(223,112,113)	1.9926	2,2
Msc	Ccr1	0.94631	50.55	0.553	rgb(223,111,112)	1.9926	2,2
Mxd1	Rragd	0.94631	50.55	0.548	rgb(223,112,113)	1.9926	2,2
Mxd4	Urb1	-0.94631	50.55	-5.5E-01	rgb( 97,144,238)	1.9926	2,2
Mxi1	Aen	-0.94631	50.55	-5.5E-01	rgb( 98,144,238)	1.9926	2,2
Mxi1	Clybl	0.94631	50.55	0.548	rgb(223,112,113)	1.9926	2,2
Ncoa3	Stat4	-0.94631	50.55	-5.5E-01	rgb( 97,144,238)	1.9926	2,2
Nfatc4	Pde4a	0.94631	50.55	0.55	rgb(223,112,113)	1.9926	2,2
Plagl1	Eml1	0.94631	50.55	0.549	rgb(223,112,113)	1.9926	2,2
Plagl1	Slc7a1	0.94631	50.55	0.552	rgb(223,112,113)	1.9926	2,2
Runx1	Egr2	0.94631	50.55	0.549	rgb(223,112,113)	1.9926	2,2
Sox5	Cdc42ep3	0.94631	50.55	0.55	rgb(223,112,113)	1.9926	2,2
Stat4	Scyl2	0.94631	50.55	0.549	rgb(223,112,113)	1.9926	2,2
Tead1	Socs2	0.94631	50.55	0.551	rgb(223,112,113)	1.9926	2,2
Tead1	Vim	0.94631	50.55	0.553	rgb(223,111,112)	1.9926	2,2
Trerf1	Cyfip2	0.94631	50.55	0.549	rgb(223,112,113)	1.9926	2,2
Zbtb17	Gne	0.94631	50.55	0.553	rgb(223,111,113)	1.9926	2,2
Ahrr	Ptprj	0.94631	50.55	0.547	rgb(223,112,114)	1.9926	2,2
Bhlhe41	Tef	0.94631	50.55	0.546	rgb(223,113,114)	1.9926	2,2
C030039L03Rik	1700001L05Rik	0.94631	50.55	0.552	rgb(223,112,113)	1.9926	2,2
Creb3l2	Gatsl2	0.94631	50.55	0.552	rgb(223,112,113)	1.9926	2,2
Cux1	Tgfbr1	0.94631	50.55	0.545	rgb(223,113,114)	1.9926	2,2
Ikzf4	Mllt6	0.94631	50.55	0.55	rgb(223,112,113)	1.9926	2,2
Jazf1	Enpp4	-0.94631	50.55	-5.5E-01	rgb( 98,145,238)	1.9926	2,2
Pou6f1	Ssh2	0.94631	50.55	0.549	rgb(223,112,113)	1.9926	2,2
Sgsm2	Cul9	0.94631	50.55	0.554	rgb(223,111,112)	1.9926	2,2
Vax2	Cysltr1	0.94631	50.55	0.545	rgb(223,113,114)	1.9926	2,2
Vax2	Dab2	0.94631	50.55	0.553	rgb(223,111,112)	1.9926	2,2
Vax2	Podnl1	0.94631	50.55	0.55	rgb(223,112,113)	1.9926	2,2
Zbtb4	Cdc23	-0.94631	50.55	-5.5E-01	rgb( 97,144,238)	1.9926	2,2
Zfp280b	Rxra	0.94631	50.55	0.545	rgb(223,113,114)	1.9926	2,2
Zfp385a	Cd80	0.94631	50.55	0.549	rgb(223,112,113)	1.9926	2,2
Zfp516	B4galnt4	0.94631	50.55	0.55	rgb(223,112,113)	1.9926	2,2
Zfp750	Lrrc28	0.94631	50.55	0.55	rgb(223,112,113)	1.9926	2,2
Zfp777	Ctss	-0.94631	50.55	-5.5E-01	rgb( 98,145,238)	1.9926	2,2
Zik1	Gatsl2	-0.94631	50.55	-5.5E-01	rgb( 98,145,238)	1.9926	2,2
Arntl2	Clec2g	0.94452	50.54	0.543	rgb(223,113,114)	1.9924	2,2
Ebf1	Dusp3	0.94452	50.54	0.545	rgb(223,113,114)	1.9924	2,2
Elk3	Dusp14	0.94452	50.54	0.539	rgb(223,114,115)	1.9924	2,2
Elk4	Tacc1	0.94452	50.54	0.543	rgb(223,113,114)	1.9924	2,2
Ets1	Cd93	0.94452	50.54	0.54	rgb(223,114,115)	1.9924	2,2
Ets1	Tbxa2r	0.94452	50.54	0.535	rgb(223,115,116)	1.9924	None
Etv6	Nlgn2	0.94452	50.54	0.541	rgb(223,114,115)	1.9924	2,2
Fosl2	L3mbtl3	-0.94452	50.54	-5.4E-01	rgb(100,146,237)	1.9924	2,2
Foxf2	Bcl6b	-0.94452	50.54	-5.4E-01	rgb(100,146,238)	1.9924	2,2
Foxf2	Myo3b	0.94452	50.54	0.537	rgb(223,114,115)	1.9924	2,2
Foxp3	Nt5e	0.94452	50.54	0.54	rgb(223,114,115)	1.9924	2,2
Gata1	Itih5	0.94452	50.54	0.538	rgb(223,114,115)	1.9924	2,2
Gfi1	Rgmb	-0.94452	50.54	-5.4E-01	rgb(100,146,237)	1.9924	2,2
Hsf1	S100a1	-0.94452	50.54	-5.4E-01	rgb(100,146,237)	1.9924	2,2
Irf4	Abcb9	-0.94452	50.54	-5.4E-01	rgb(100,146,238)	1.9924	2,2
Irf4	Ptprf	0.94452	50.54	0.536	rgb(223,115,116)	1.9924	2,2
Irf5	Prkcd	0.94452	50.54	0.536	rgb(223,115,116)	1.9924	2,2
Irf5	Unc93b1	0.94452	50.54	0.543	rgb(223,113,114)	1.9924	2,2
Mybl1	Gen1	0.94452	50.54	0.542	rgb(223,114,115)	1.9924	2,2
Ncoa1	Lrba	0.94452	50.54	0.544	rgb(223,113,114)	1.9924	2,2
Ncoa1	Tmem184b	0.94452	50.54	0.536	rgb(223,115,116)	1.9924	2,2
Ncoa3	Il4ra	0.94452	50.54	0.542	rgb(223,113,115)	1.9924	2,2
Nr1d1	Serpine2	-0.94452	50.54	-5.4E-01	rgb(100,146,237)	1.9924	2,2
Rbpj	Nfil3	0.94452	50.54	0.539	rgb(223,114,115)	1.9924	2,2
Sox5	Akr1b8	0.94452	50.54	0.544	rgb(223,113,114)	1.9924	2,2
Sox5	Mab21l2	0.94452	50.54	0.538	rgb(223,114,115)	1.9924	2,2
Stat1	Fas	0.94452	50.54	0.537	rgb(223,114,116)	1.9924	None
Stat1	Slain1	0.94452	50.54	0.542	rgb(223,114,115)	1.9924	2,2
Stat2	Dtx3l	0.94452	50.54	0.539	rgb(223,114,115)	1.9924	2,2
Tcf12	Pafah1b3	-0.94452	50.54	-5.4E-01	rgb(100,146,237)	1.9924	2,2
Tead1	Dst	0.94452	50.54	0.542	rgb(223,113,115)	1.9924	2,2
Tead1	Faim3	0.94452	50.54	0.543	rgb(223,113,114)	1.9924	2,2
Thra	Tjp3	0.94452	50.54	0.543	rgb(223,113,114)	1.9924	2,2
Adnp	Hist1h1e	-0.94452	50.54	-5.4E-01	rgb( 99,145,238)	1.9924	2,2
Fbxl19	1700030K09Rik	0.94452	50.54	0.542	rgb(223,113,114)	1.9924	2,2
Hmgb3	Pla2g4f	0.94452	50.54	0.541	rgb(223,114,115)	1.9924	2,2
Ikzf2	Ankrd39	0.94452	50.54	0.542	rgb(223,113,115)	1.9924	2,2
Kdm2b	Cxcr5	-0.94452	50.54	-5.4E-01	rgb(100,146,237)	1.9924	2,2
Kdm5b	Rasgef1b	-0.94452	50.54	-5.4E-01	rgb(100,146,237)	1.9924	2,2
Litaf	Cmya5	0.94452	50.54	0.536	rgb(223,115,116)	1.9924	2,2
Mxd3	Zdhhc2	0.94452	50.54	0.539	rgb(223,114,115)	1.9924	2,2
Prrx1	Ccdc80	0.94452	50.54	0.539	rgb(223,114,115)	1.9924	2,2
Rlf	Nudt8	-0.94452	50.54	-5.4E-01	rgb( 99,145,238)	1.9924	2,2
Thap1	Rpl24	0.94452	50.54	0.541	rgb(223,114,115)	1.9924	2,2
Tigd2	Mcm9	-0.94452	50.54	-5.4E-01	rgb(100,146,237)	1.9924	2,2
Tigd2	Utf1	-0.94452	50.54	-5.4E-01	rgb( 99,145,238)	1.9924	2,2
Vax2	2310007L24Rik	0.94452	50.54	0.543	rgb(223,113,114)	1.9924	2,2
Zbed3	Cox6a2	0.94452	50.54	0.538	rgb(223,114,115)	1.9924	2,2
Zbtb32	Mbtd1	-0.94452	50.54	-5.4E-01	rgb(100,146,237)	1.9924	2,2
Zbtb38	Rai14	0.94452	50.54	0.536	rgb(223,115,116)	1.9924	2,2
Zbtb4	Ncoa1	0.94452	50.54	0.542	rgb(223,113,115)	1.9924	2,2
Zfp385a	Dcxr	0.94452	50.54	0.54	rgb(223,114,115)	1.9924	2,2
Zfp385a	Psrc1	0.94452	50.54	0.54	rgb(223,114,115)	1.9924	2,2
Zfp395	Tnip2	-0.94452	50.54	-5.4E-01	rgb(100,146,237)	1.9924	2,2
Zfp467	Tgfb3	0.94452	50.54	0.538	rgb(223,114,115)	1.9924	2,2
Zfp473	Tnfrsf21	-0.94452	50.54	-5.4E-01	rgb(101,146,237)	1.9924	2,2
Zfp629	Tbc1d16	0.94452	50.54	0.544	rgb(223,113,114)	1.9924	2,2
Zfp667	Vps37d	0.94452	50.54	0.542	rgb(223,113,114)	1.9924	2,2
Zfp703	Utrn	-0.94452	50.54	-5.4E-01	rgb( 99,145,238)	1.9924	2,2
Zfp787	Ocrl	-0.94452	50.54	-5.4E-01	rgb( 99,145,238)	1.9924	2,2
Zfp827	Npc2	-0.94452	50.54	-5.4E-01	rgb(100,146,237)	1.9924	2,2
Zfp866	Mgat4b	-0.94452	50.54	-5.4E-01	rgb( 99,145,238)	1.9924	2,2
Cebpb	Fasl	-0.94273	50.53	-5.3E-01	rgb(102,147,237)	1.9922	None
Cebpg	Pycr1	0.94273	50.53	0.525	rgb(223,117,118)	1.9922	2,2
E2f1	Dtl	0.94273	50.53	0.535	rgb(223,115,116)	1.9922	2,2
Fos	Me2	-0.94273	50.53	-5.3E-01	rgb(101,146,237)	1.9922	2,2
Gata3	4930506M07Rik	0.94273	50.53	0.527	rgb(223,116,117)	1.9922	2,2
Gata3	Epas1	0.94273	50.53	0.533	rgb(223,115,116)	1.9922	2,2
Gli3	Nhs	0.94273	50.53	0.532	rgb(223,115,116)	1.9922	2,2
Hif3a	Hk1	0.94273	50.53	0.53	rgb(223,116,117)	1.9922	2,2
Irf4	Trpm1	-0.94273	50.53	-5.3E-01	rgb(103,147,237)	1.9922	2,2
Klf13	Map3k1	0.94273	50.53	0.526	rgb(223,116,118)	1.9922	2,2
Klf2	Kcna3	-0.94273	50.53	-5.3E-01	rgb(103,147,237)	1.9922	2,2
Maf	Il21	0.94273	50.53	0.534	rgb(223,115,116)	1.9922	2,2
Msc	Penk	0.94273	50.53	0.53	rgb(223,116,117)	1.9922	2,2
Myb	Cd86	0.94273	50.53	0.527	rgb(223,116,117)	1.9922	2,2
Nfatc4	Camk2n1	0.94273	50.53	0.525	rgb(223,117,118)	1.9922	2,2
Pou2af1	Hs3st1	-0.94273	50.53	-5.3E-01	rgb(102,147,237)	1.9922	2,2
Rorc	Ccdc63	0.94273	50.53	0.53	rgb(223,116,117)	1.9922	2,2
Rorc	Tnfrsf25	0.94273	50.53	0.532	rgb(223,115,116)	1.9922	2,2
Six1	Six4	0.94273	50.53	0.526	rgb(223,117,118)	1.9922	2,2
Srebf1	Insig1	0.94273	50.53	0.531	rgb(223,116,117)	1.9922	2,2
Tead1	Nrp1	0.94273	50.53	0.533	rgb(223,115,116)	1.9922	2,2
Twist1	Kctd15	0.94273	50.53	0.532	rgb(223,115,116)	1.9922	2,2
Xbp1	Tmem163	0.94273	50.53	0.531	rgb(223,116,117)	1.9922	2,2
Ahctf1	Utp20	0.94273	50.53	0.531	rgb(223,116,117)	1.9922	2,2
Ankzf1	Rbfox2	0.94273	50.53	0.532	rgb(223,115,116)	1.9922	2,2
Arid5a	Tnip2	0.94273	50.53	0.529	rgb(223,116,117)	1.9922	2,2
Atf6b	Atp1a1	0.94273	50.53	0.531	rgb(223,116,117)	1.9922	2,2
Batf	Tex14	-0.94273	50.53	-5.3E-01	rgb(102,147,237)	1.9922	2,2
Bcl6b	Psd	0.94273	50.53	0.526	rgb(223,117,118)	1.9922	2,2
Bhlhe40	Spire1	0.94273	50.53	0.526	rgb(223,117,118)	1.9922	2,2
Dpf1	Porcn	0.94273	50.53	0.53	rgb(223,116,117)	1.9922	2,2
Dzip1	Samd9l	0.94273	50.53	0.532	rgb(223,115,116)	1.9922	2,2
Foxp1	Muc13	-0.94273	50.53	-5.3E-01	rgb(102,147,237)	1.9922	2,2
Foxp2	Nebl	0.94273	50.53	0.531	rgb(223,116,117)	1.9922	2,2
Hmg20b	Dock11	-0.94273	50.53	-5.3E-01	rgb(103,148,237)	1.9922	2,2
Ikzf2	Cd96	0.94273	50.53	0.528	rgb(223,116,117)	1.9922	2,2
Litaf	Slamf7	0.94273	50.53	0.526	rgb(223,117,118)	1.9922	2,2
Mtf2	Yy2	0.94273	50.53	0.535	rgb(223,115,116)	1.9922	2,2
Mxd3	Cdkn2c	0.94273	50.53	0.528	rgb(223,116,117)	1.9922	2,2
Phf1	0610007P14Rik	-0.94273	50.53	-5.3E-01	rgb(101,147,237)	1.9922	2,2
Pou6f1	Txk	0.94273	50.53	0.53	rgb(223,116,117)	1.9922	2,2
Scrt1	Arhgef10	0.94273	50.53	0.529	rgb(223,116,117)	1.9922	2,2
Scrt1	Rras	0.94273	50.53	0.525	rgb(223,117,118)	1.9922	2,2
Sgsm2	Unc93b1	0.94273	50.53	0.532	rgb(223,115,116)	1.9922	2,2
Six5	Arhgef17	0.94273	50.53	0.532	rgb(223,115,116)	1.9922	2,2
Tigd2	Lsp1	-0.94273	50.53	-5.3E-01	rgb(101,147,237)	1.9922	2,2
Vax2	Ppp1r14c	0.94273	50.53	0.533	rgb(223,115,116)	1.9922	2,2
Zfp184	Maoa	0.94273	50.53	0.529	rgb(223,116,117)	1.9922	2,2
Zfp260	Sepp1	0.94273	50.53	0.533	rgb(223,115,116)	1.9922	2,2
Zfp365	4632434I11Rik	0.94273	50.53	0.526	rgb(223,117,118)	1.9922	2,2
Zfp365	4930429B21Rik	0.94273	50.53	0.529	rgb(223,116,117)	1.9922	2,2
Zfp385a	Bbc3	0.94273	50.53	0.529	rgb(223,116,117)	1.9922	2,2
Zfp385a	Phlda3	0.94273	50.53	0.533	rgb(223,115,116)	1.9922	2,2
Zfp429	Vwa1	-0.94273	50.53	-5.3E-01	rgb(101,147,237)	1.9922	2,2
Zfp467	Rhbdl3	0.94273	50.53	0.532	rgb(223,115,116)	1.9922	2,2
Zfp467	Tnfrsf13c	0.94273	50.53	0.533	rgb(223,115,116)	1.9922	2,2
Zfp473	Flot2	0.94273	50.53	0.533	rgb(223,115,116)	1.9922	2,2
Zfp524	Rpl14	0.94273	50.53	0.534	rgb(223,115,116)	1.9922	2,2
Zfp608	Havcr1	-0.94273	50.53	-5.3E-01	rgb(102,147,237)	1.9922	2,2
Zfp629	Fgfr1	0.94273	50.53	0.53	rgb(223,116,117)	1.9922	2,2
Zfp831	Lypd6b	0.94273	50.53	0.534	rgb(223,115,116)	1.9922	2,2
Zfp9	Plcd1	0.94273	50.53	0.531	rgb(223,116,117)	1.9922	2,2
Zmiz1	Sco1	-0.94273	50.53	-5.3E-01	rgb(102,147,237)	1.9922	2,2
Ahr	Ust	0.94094	50.52	0.522	rgb(223,117,118)	1.992	2,2
Atf2	Atad2b	0.94094	50.52	0.523	rgb(223,117,118)	1.992	2,2
Cebpg	Atp6v0a1	-0.94094	50.52	-5.2E-01	rgb(104,148,237)	1.992	2,2
Cebpg	Ddit3	0.94094	50.52	0.522	rgb(223,117,118)	1.992	2,2
Dbp	Abcb1b	-0.94094	50.52	-5.2E-01	rgb(104,148,237)	1.992	2,2
Epas1	Pparg	0.94094	50.52	0.521	rgb(223,117,118)	1.992	2,2
Ets1	Fli1	0.94094	50.52	0.517	rgb(223,118,119)	1.992	None
Etv4	Spint1	0.94094	50.52	0.516	rgb(223,118,119)	1.992	2,2
Fli1	Phldb1	-0.94094	50.52	-5.2E-01	rgb(104,148,237)	1.992	2,2
Fli1	Ssh2	0.94094	50.52	0.523	rgb(223,117,118)	1.992	2,2
Foxf2	Tmem173	0.94094	50.52	0.516	rgb(223,119,120)	1.992	2,2
Hif1a	Satb1	0.94094	50.52	0.52	rgb(223,118,119)	1.992	2,2
Hlx	Tspan13	0.94094	50.52	0.518	rgb(223,118,119)	1.992	2,2
Hsf1	Nfkb1	0.94094	50.52	0.52	rgb(223,118,119)	1.992	None
Irf1	Gbp2	0.94094	50.52	0.521	rgb(223,117,118)	1.992	2,2
Irf1	Gm4841	0.94094	50.52	0.524	rgb(223,117,118)	1.992	2,2
Irf2	Znhit6	0.94094	50.52	0.515	rgb(223,119,120)	1.992	2,2
Irf4	Prkd3	-0.94094	50.52	-5.2E-01	rgb(104,148,237)	1.992	2,2
Irf5	Cd80	0.94094	50.52	0.518	rgb(223,118,119)	1.992	2,2
Irf5	Fbxo18	0.94094	50.52	0.516	rgb(223,119,120)	1.992	2,2
Irf7	Cxcl10	0.94094	50.52	0.523	rgb(223,117,118)	1.992	2,2
Irf7	Tapbp	0.94094	50.52	0.515	rgb(223,119,120)	1.992	2,2
Jund	Sema4a	0.94094	50.52	0.523	rgb(223,117,118)	1.992	2,2
Klf6	Vim	0.94094	50.52	0.519	rgb(223,118,119)	1.992	2,2
Mxd1	Smyd5	-0.94094	50.52	-5.2E-01	rgb(103,148,237)	1.992	2,2
Ncoa2	Mgat5	0.94094	50.52	0.523	rgb(223,117,118)	1.992	2,2
Ncoa3	Id3	-0.94094	50.52	-5.2E-01	rgb(104,149,237)	1.992	2,2
Nfil3	Auh	0.94094	50.52	0.517	rgb(223,118,119)	1.992	2,2
Nfil3	Rbpj	0.94094	50.52	0.523	rgb(223,117,118)	1.992	2,2
Satb1	Gnpda1	0.94094	50.52	0.519	rgb(223,118,119)	1.992	2,2
Ski	Slc43a2	0.94094	50.52	0.519	rgb(223,118,119)	1.992	2,2
Srebf2	Kdm2b	0.94094	50.52	0.522	rgb(223,117,118)	1.992	2,2
Tcf12	Dhrs1	-0.94094	50.52	-5.2E-01	rgb(104,149,237)	1.992	2,2
Vdr	Ell2	0.94094	50.52	0.518	rgb(223,118,119)	1.992	2,2
Zeb2	Tubb6	0.94094	50.52	0.525	rgb(223,117,118)	1.992	2,2
Zfp202	Thra	-0.94094	50.52	-5.2E-01	rgb(104,148,237)	1.992	2,2
Ahrr	Trappc10	0.94094	50.52	0.516	rgb(223,118,119)	1.992	2,2
Akna	C2cd3	0.94094	50.52	0.52	rgb(223,118,119)	1.992	2,2
C030039L03Rik	Bcar1	0.94094	50.52	0.522	rgb(223,117,118)	1.992	2,2
Cenpb	Pfas	0.94094	50.52	0.519	rgb(223,118,119)	1.992	2,2
Drap1	Pknox1	-0.94094	50.52	-5.2E-01	rgb(105,149,237)	1.992	2,2
Fbxl19	Fth1	-0.94094	50.52	-5.2E-01	rgb(105,149,237)	1.992	2,2
Ikzf3	Mfge8	-0.94094	50.52	-5.2E-01	rgb(103,148,237)	1.992	2,2
Jazf1	Pim1	-0.94094	50.52	-5.2E-01	rgb(104,148,237)	1.992	2,2
Kdm2b	Endod1	-0.94094	50.52	-5.2E-01	rgb(105,149,237)	1.992	2,2
Mbnl2	St8sia6	0.94094	50.52	0.523	rgb(223,117,118)	1.992	2,2
Nkx1-2	Lhpp	0.94094	50.52	0.52	rgb(223,118,119)	1.992	2,2
Plscr1	Clic4	0.94094	50.52	0.524	rgb(223,117,118)	1.992	2,2
Scml4	Rab19	0.94094	50.52	0.521	rgb(223,117,118)	1.992	2,2
Scrt1	Rassf1	0.94094	50.52	0.518	rgb(223,118,119)	1.992	2,2
Six5	Skil	-0.94094	50.52	-5.2E-01	rgb(103,148,237)	1.992	2,2
Vax2	Abhd15	0.94094	50.52	0.52	rgb(223,118,119)	1.992	2,2
Vax2	Cxcl3	0.94094	50.52	0.521	rgb(223,118,119)	1.992	2,2
Zfp219	Irf5	0.94094	50.52	0.523	rgb(223,117,118)	1.992	2,2
Zfp354c	Acvr1b	0.94094	50.52	0.523	rgb(223,117,118)	1.992	2,2
Zfp429	Megf8	-0.94094	50.52	-5.2E-01	rgb(104,148,237)	1.992	2,2
Zfp467	Zfp280b	0.94094	50.52	0.516	rgb(223,118,120)	1.992	2,2
Zfp777	Zc3h7b	0.94094	50.52	0.522	rgb(223,117,118)	1.992	2,2
Zfp808	Raph1	0.94094	50.52	0.525	rgb(223,117,118)	1.992	2,2
Zfp948	Mtx3	0.94094	50.52	0.518	rgb(223,118,119)	1.992	2,2
Zfp960	Ifi204	0.94094	50.52	0.516	rgb(223,118,119)	1.992	2,2
Zfp960	Kifc3	0.94094	50.52	0.516	rgb(223,118,120)	1.992	2,2
Ahr	Nipal1	0.93915	50.51	0.512	rgb(223,119,120)	1.9918	2,2
Ar	Zfp467	0.93915	50.51	0.509	rgb(223,120,121)	1.9918	2,2
Arid3a	Ahnak	0.93915	50.51	0.507	rgb(223,120,121)	1.9918	2,2
Arid3a	Ppp2r5b	0.93915	50.51	0.507	rgb(223,120,121)	1.9918	2,2
Bcl11b	Mllt6	0.93915	50.51	0.509	rgb(223,120,121)	1.9918	2,2
Cebpb	Aqp9	0.93915	50.51	0.507	rgb(223,120,121)	1.9918	2,2
Cebpg	Trib3	0.93915	50.51	0.508	rgb(223,120,121)	1.9918	2,2
Ddit3	Cox6a2	0.93915	50.51	0.512	rgb(223,119,120)	1.9918	2,2
Ddit3	Slc3a2	0.93915	50.51	0.514	rgb(223,119,120)	1.9918	2,2
Ddit3	Trib3	0.93915	50.51	0.505	rgb(223,120,122)	1.9918	None
Ets1	Tex2	0.93915	50.51	0.511	rgb(223,119,120)	1.9918	2,2
Fosl1	Eif4e3	-0.93915	50.51	-5.1E-01	rgb(106,150,236)	1.9918	2,2
Foxf2	Fam129b	0.93915	50.51	0.511	rgb(223,119,121)	1.9918	2,2
Foxf2	Mapkbp1	0.93915	50.51	0.514	rgb(223,119,120)	1.9918	2,2
Foxf2	Nhs	0.93915	50.51	0.515	rgb(223,119,120)	1.9918	2,2
Foxo1	Plk2	-0.93915	50.51	-5.1E-01	rgb(107,150,236)	1.9918	2,2
Gata3	Il13	0.93915	50.51	0.511	rgb(223,119,120)	1.9918	2,2
Gfi1	Bpnt1	-0.93915	50.51	-5.1E-01	rgb(107,150,236)	1.9918	2,2
Hes1	Spink2	0.93915	50.51	0.507	rgb(223,120,121)	1.9918	2,2
Hif3a	Rasl12	0.93915	50.51	0.512	rgb(223,119,120)	1.9918	2,2
Hlx	Olfm1	0.93915	50.51	0.512	rgb(223,119,120)	1.9918	2,2
Irf1	Tapbpl	0.93915	50.51	0.512	rgb(223,119,120)	1.9918	2,2
Irf2	Ecm1	0.93915	50.51	0.512	rgb(223,119,120)	1.9918	2,2
Irf4	Lpcat1	-0.93915	50.51	-5.1E-01	rgb(106,150,236)	1.9918	2,2
Irf7	Gm6548	0.93915	50.51	0.515	rgb(223,119,120)	1.9918	2,2
Maff	Casz1	0.93915	50.51	0.511	rgb(223,119,120)	1.9918	2,2
Mxd4	2210013O21Rik	0.93915	50.51	0.509	rgb(223,120,121)	1.9918	2,2
Mxi1	Kif3a	0.93915	50.51	0.511	rgb(223,119,120)	1.9918	2,2
Myb	Ehd3	0.93915	50.51	0.515	rgb(223,119,120)	1.9918	2,2
Ncoa1	Csnk1e	0.93915	50.51	0.514	rgb(223,119,120)	1.9918	2,2
Ncoa2	Nrip1	0.93915	50.51	0.506	rgb(223,120,121)	1.9918	2,2
Ncoa3	Atp11a	0.93915	50.51	0.508	rgb(223,120,121)	1.9918	2,2
Nr4a2	Gpr65	0.93915	50.51	0.512	rgb(223,119,120)	1.9918	2,2
Plagl1	S1pr2	-0.93915	50.51	-5.1E-01	rgb(106,150,236)	1.9918	2,2
Plagl2	Tulp3	0.93915	50.51	0.505	rgb(223,121,122)	1.9918	2,2
Rest	Dhcr7	-0.93915	50.51	-5.1E-01	rgb(107,150,236)	1.9918	2,2
Sox5	Stx7	0.93915	50.51	0.512	rgb(223,119,120)	1.9918	2,2
Sp4	Ermn	0.93915	50.51	0.508	rgb(223,120,121)	1.9918	2,2
Tcf4	Eif4e3	0.93915	50.51	0.507	rgb(223,120,121)	1.9918	2,2
Xbp1	Gpatch4	-0.93915	50.51	-5.1E-01	rgb(106,149,236)	1.9918	2,2
Zeb2	Nedd9	0.93915	50.51	0.512	rgb(223,119,120)	1.9918	2,2
Zeb2	Sntb1	-0.93915	50.51	-5.1E-01	rgb(106,149,236)	1.9918	2,2
Zeb2	Srgap3	0.93915	50.51	0.509	rgb(223,120,121)	1.9918	2,2
Ahctf1	Smg5	0.93915	50.51	0.507	rgb(223,120,121)	1.9918	2,2
Batf	Slamf9	-0.93915	50.51	-5.1E-01	rgb(106,149,236)	1.9918	2,2
Cdc5l	S1pr2	-0.93915	50.51	-5.1E-01	rgb(107,150,236)	1.9918	2,2
Creb3l2	Spred3	0.93915	50.51	0.507	rgb(223,120,121)	1.9918	2,2
Dot1l	Rnf130	-0.93915	50.51	-5.1E-01	rgb(106,150,236)	1.9918	2,2
Drap1	Sepw1	0.93915	50.51	0.506	rgb(223,120,121)	1.9918	2,2
Egr4	Fam20c	0.93915	50.51	0.507	rgb(223,120,121)	1.9918	2,2
Foxp2	Notch2	0.93915	50.51	0.515	rgb(223,119,120)	1.9918	2,2
Ikzf2	Ergic1	0.93915	50.51	0.506	rgb(223,120,121)	1.9918	2,2
Ikzf2	Ptger4	0.93915	50.51	0.514	rgb(223,119,120)	1.9918	2,2
Lhx6	Sh2b1	0.93915	50.51	0.514	rgb(223,119,120)	1.9918	2,2
Mef2b	Mapk13	0.93915	50.51	0.506	rgb(223,120,121)	1.9918	2,2
Meis3	Fbxw2	0.93915	50.51	0.51	rgb(223,120,121)	1.9918	2,2
Naif1	Loxl1	0.93915	50.51	0.513	rgb(223,119,120)	1.9918	2,2
Phf1	Tnfrsf1a	0.93915	50.51	0.508	rgb(223,120,121)	1.9918	2,2
Phf20	Arntl2	0.93915	50.51	0.505	rgb(223,120,121)	1.9918	2,2
Prdm2	Abhd4	-0.93915	50.51	-5.1E-01	rgb(106,149,237)	1.9918	2,2
Prrx1	Thbd	0.93915	50.51	0.509	rgb(223,120,121)	1.9918	2,2
Scml4	Itm2a	0.93915	50.51	0.507	rgb(223,120,121)	1.9918	2,2
Scrt1	Kctd21	0.93915	50.51	0.507	rgb(223,120,121)	1.9918	2,2
Sgsm2	Cd226	0.93915	50.51	0.507	rgb(223,120,121)	1.9918	2,2
Sgsm2	Il9	-0.93915	50.51	-5.1E-01	rgb(107,150,236)	1.9918	2,2
Sgsm2	Tg	0.93915	50.51	0.505	rgb(223,120,121)	1.9918	2,2
Six5	Lbh	-0.93915	50.51	-5.1E-01	rgb(107,150,236)	1.9918	2,2
Six5	Thap4	0.93915	50.51	0.511	rgb(223,119,120)	1.9918	2,2
Son	Exosc8	-0.93915	50.51	-5.1E-01	rgb(106,150,236)	1.9918	2,2
Sp110	Ube2v1	-0.93915	50.51	-5.1E-01	rgb(106,150,236)	1.9918	2,2
Tfdp2	Appl2	0.93915	50.51	0.51	rgb(223,120,121)	1.9918	2,2
Thap7	Higd1a	0.93915	50.51	0.514	rgb(223,119,120)	1.9918	2,2
Tulp3	Hist3h2a	-0.93915	50.51	-5.1E-01	rgb(107,150,236)	1.9918	2,2
Zbtb10	Npas4	-0.93915	50.51	-5.1E-01	rgb(107,150,236)	1.9918	2,2
Zbtb32	Mtrf1	0.93915	50.51	0.51	rgb(223,120,121)	1.9918	2,2
Zbtb4	Ept1	-0.93915	50.51	-5.1E-01	rgb(106,149,237)	1.9918	2,2
Zfp277	Bicd1	-0.93915	50.51	-5.1E-01	rgb(107,150,236)	1.9918	2,2
Zfp277	Cmtm7	0.93915	50.51	0.512	rgb(223,119,120)	1.9918	2,2
Zfp277	Mgll	-0.93915	50.51	-5.1E-01	rgb(106,150,236)	1.9918	2,2
Zfp280b	Ap1s3	0.93915	50.51	0.508	rgb(223,120,121)	1.9918	2,2
Zfp296	Ccng2	-0.93915	50.51	-5.1E-01	rgb(107,150,236)	1.9918	2,2
Zfp414	Rab4b	0.93915	50.51	0.51	rgb(223,120,121)	1.9918	2,2
Zfp429	Ankrd33b	0.93915	50.51	0.506	rgb(223,120,121)	1.9918	2,2
Zfp429	Kcnf1	-0.93915	50.51	-5.1E-01	rgb(105,149,237)	1.9918	2,2
Zfp467	Sgsm2	0.93915	50.51	0.509	rgb(223,120,121)	1.9918	2,2
Zfp511	Mina	0.93915	50.51	0.508	rgb(223,120,121)	1.9918	2,2
Zfp629	Prkrir	0.93915	50.51	0.507	rgb(223,120,121)	1.9918	2,2
Zfp750	Commd9	0.93915	50.51	0.509	rgb(223,120,121)	1.9918	2,2
Zfp750	Sars	-0.93915	50.51	-5.1E-01	rgb(105,149,237)	1.9918	2,2
Zfx	Ndufv3	-0.93915	50.51	-5.1E-01	rgb(105,149,237)	1.9918	2,2
Bcl6	March3	0.93736	50.5	0.498	rgb(222,122,123)	1.9916	2,2
Cebpg	Mafg	0.93736	50.5	0.497	rgb(222,122,123)	1.9916	2,2
Crem	Vps37b	0.93736	50.5	0.496	rgb(222,122,123)	1.9916	2,2
Ddit3	Cebpg	0.93736	50.5	0.504	rgb(223,121,122)	1.9916	2,2
Epas1	Mllt3	0.93736	50.5	0.502	rgb(223,121,122)	1.9916	2,2
Ets2	Ptpn1	-0.93736	50.5	-5.0E-01	rgb(108,151,236)	1.9916	2,2
Etv5	Bcl3	-0.93736	50.5	-5.0E-01	rgb(109,151,236)	1.9916	2,2
Etv6	Cnga1	-0.93736	50.5	-5.0E-01	rgb(109,151,236)	1.9916	2,2
Foxf2	Stxbp6	0.93736	50.5	0.499	rgb(222,122,123)	1.9916	2,2
Hes6	Galk1	0.93736	50.5	0.498	rgb(222,122,123)	1.9916	2,2
Hlx	B4galnt3	-0.93736	50.5	-5.0E-01	rgb(108,151,236)	1.9916	2,2
Irf4	Cxxc5	-0.93736	50.5	-5.0E-01	rgb(110,152,236)	1.9916	2,2
Irf4	Vsig2	-0.93736	50.5	-5.0E-01	rgb(108,151,236)	1.9916	2,2
Irf7	Gbp6	0.93736	50.5	0.498	rgb(222,122,123)	1.9916	2,2
Irf7	Oas1c	0.93736	50.5	0.503	rgb(223,121,122)	1.9916	2,2
Irf7	Trim12c	0.93736	50.5	0.495	rgb(222,122,123)	1.9916	2,2
Irf8	Cxcr5	0.93736	50.5	0.503	rgb(223,121,122)	1.9916	2,2
Irf9	Stat2	0.93736	50.5	0.505	rgb(223,121,122)	1.9916	2,2
Jun	Pcyt1b	-0.93736	50.5	-5.0E-01	rgb(109,151,236)	1.9916	2,2
Jund	Cebpb	0.93736	50.5	0.495	rgb(222,122,123)	1.9916	2,2
Klf13	Phlda3	-0.93736	50.5	-5.0E-01	rgb(109,152,236)	1.9916	2,2
Lyl1	Gprasp2	0.93736	50.5	0.5	rgb(222,122,123)	1.9916	2,2
Lyl1	Itgb5	0.93736	50.5	0.502	rgb(223,121,122)	1.9916	2,2
Lyl1	Lix1l	0.93736	50.5	0.502	rgb(223,121,122)	1.9916	2,2
Mybl1	E2f7	0.93736	50.5	0.497	rgb(222,122,123)	1.9916	2,2
Ncoa3	Stat5b	0.93736	50.5	0.499	rgb(222,122,123)	1.9916	2,2
Nfatc4	H2-Eb2	0.93736	50.5	0.504	rgb(223,121,122)	1.9916	2,2
Nfe2l2	Gfod1	-0.93736	50.5	-5.0E-01	rgb(109,151,236)	1.9916	2,2
Nfil3	Epn2	0.93736	50.5	0.499	rgb(222,122,123)	1.9916	2,2
Nfkb2	Tmem120b	0.93736	50.5	0.5	rgb(222,122,123)	1.9916	2,2
Pou2af1	P2ry2	0.93736	50.5	0.504	rgb(223,121,122)	1.9916	2,2
Ppard	Acvr1b	0.93736	50.5	0.498	rgb(222,122,123)	1.9916	2,2
Pparg	Cacna1c	0.93736	50.5	0.496	rgb(222,122,123)	1.9916	2,2
Rbpj	4833439L19Rik	0.93736	50.5	0.497	rgb(222,122,123)	1.9916	2,2
Skil	Tgfbr1	0.93736	50.5	0.502	rgb(223,121,122)	1.9916	2,2
Smad4	Flot2	0.93736	50.5	0.502	rgb(223,121,122)	1.9916	2,2
Stat2	Igtp	0.93736	50.5	0.495	rgb(222,122,123)	1.9916	2,2
Vdr	Fbxo30	0.93736	50.5	0.503	rgb(223,121,122)	1.9916	2,2
Whsc1	C2cd3	0.93736	50.5	0.501	rgb(223,121,122)	1.9916	2,2
Adnp	Hist1h1d	-0.93736	50.5	-5.0E-01	rgb(109,151,236)	1.9916	2,2
Atmin	Scyl2	0.93736	50.5	0.497	rgb(222,122,123)	1.9916	2,2
Atmin	Ski	-0.93736	50.5	-5.0E-01	rgb(109,151,236)	1.9916	2,2
Bhlhe40	Anxa4	0.93736	50.5	0.502	rgb(223,121,122)	1.9916	2,2
Casz1	Ptprc	-0.93736	50.5	-5.0E-01	rgb(109,151,236)	1.9916	2,2
Creb3l2	Srgap3	0.93736	50.5	0.502	rgb(223,121,122)	1.9916	2,2
Drap1	Ptprcap	0.93736	50.5	0.495	rgb(222,122,123)	1.9916	2,2
Foxs1	Sh2d7	0.93736	50.5	0.502	rgb(223,121,122)	1.9916	2,2
Kdm2b	Gramd1b	0.93736	50.5	0.504	rgb(223,121,122)	1.9916	2,2
Lcorl	Cmtm4	0.93736	50.5	0.499	rgb(222,122,123)	1.9916	2,2
Mtf2	Mt1	-0.93736	50.5	-5.0E-01	rgb(109,151,236)	1.9916	2,2
Mxd3	E2f7	0.93736	50.5	0.496	rgb(222,122,123)	1.9916	2,2
Nkx1-2	Dmxl2	0.93736	50.5	0.496	rgb(222,122,123)	1.9916	2,2
Ovol2	Sgip1	0.93736	50.5	0.499	rgb(222,122,123)	1.9916	2,2
Plscr1	Plod2	0.93736	50.5	0.497	rgb(222,122,123)	1.9916	2,2
Pou5f2	Arg2	0.93736	50.5	0.497	rgb(222,122,123)	1.9916	2,2
Scml4	Sesn3	0.93736	50.5	0.499	rgb(222,122,123)	1.9916	2,2
Scml4	Tmem71	0.93736	50.5	0.502	rgb(223,121,122)	1.9916	2,2
Sgsm2	Thoc3	-0.93736	50.5	-5.0E-01	rgb(109,151,236)	1.9916	2,2
Six5	Tex15	0.93736	50.5	0.499	rgb(222,122,123)	1.9916	2,2
Tet1	Pccb	0.93736	50.5	0.5	rgb(222,122,123)	1.9916	2,2
Tet2	Actn1	-0.93736	50.5	-5.0E-01	rgb(109,151,236)	1.9916	2,2
Tulp2	Tnnt3	0.93736	50.5	0.502	rgb(223,121,122)	1.9916	2,2
Tulp3	Il2ra	0.93736	50.5	0.499	rgb(222,122,123)	1.9916	2,2
Vax2	B3galt2	0.93736	50.5	0.501	rgb(223,121,122)	1.9916	2,2
Zbtb1	Larp1b	0.93736	50.5	0.501	rgb(223,121,122)	1.9916	2,2
Zbtb10	Ccnd3	-0.93736	50.5	-5.0E-01	rgb(108,151,236)	1.9916	2,2
Zbtb32	Arhgef6	0.93736	50.5	0.499	rgb(222,122,123)	1.9916	2,2
Zbtb32	Gls2	0.93736	50.5	0.496	rgb(222,122,123)	1.9916	2,2
Zbtb7c	Mylk	0.93736	50.5	0.504	rgb(223,121,122)	1.9916	2,2
Zfp277	Fam120c	-0.93736	50.5	-5.0E-01	rgb(108,151,236)	1.9916	2,2
Zfp280b	Rnf150	0.93736	50.5	0.505	rgb(223,121,122)	1.9916	2,2
Zfp354c	Acpp	0.93736	50.5	0.499	rgb(222,122,123)	1.9916	2,2
Zfp358	Sorcs2	-0.93736	50.5	-5.0E-01	rgb(108,151,236)	1.9916	2,2
Zfp367	Wdr76	0.93736	50.5	0.501	rgb(223,121,122)	1.9916	2,2
Zfp385a	Pmm1	0.93736	50.5	0.498	rgb(222,122,123)	1.9916	2,2
Zfp429	Mtmr7	0.93736	50.5	0.498	rgb(222,122,123)	1.9916	2,2
Zfp429	Ubiad1	-0.93736	50.5	-5.0E-01	rgb(109,151,236)	1.9916	2,2
Zfp429	Zfp874a	0.93736	50.5	0.499	rgb(222,122,123)	1.9916	2,2
Zfp467	Acsbg1	-0.93736	50.5	-5.0E-01	rgb(109,151,236)	1.9916	2,2
Zfp467	B3galt2	-0.93736	50.5	-5.0E-01	rgb(108,151,236)	1.9916	2,2
Zfp536	Zfhx3	0.93736	50.5	0.504	rgb(223,121,122)	1.9916	2,2
Zfp568	Prodh	0.93736	50.5	0.501	rgb(223,121,122)	1.9916	2,2
Zfp629	Acot12	-0.93736	50.5	-5.0E-01	rgb(109,152,236)	1.9916	2,2
Zfp750	Pvrl4	0.93736	50.5	0.501	rgb(223,121,122)	1.9916	2,2
Zfp750	Vcan	0.93736	50.5	0.496	rgb(222,122,123)	1.9916	2,2
Zfp81	Commd9	-0.93736	50.5	-5.0E-01	rgb(109,151,236)	1.9916	2,2
Zfp831	Ahdc1	0.93736	50.5	0.499	rgb(222,122,123)	1.9916	2,2
Zfp948	Per3	0.93736	50.5	0.5	rgb(222,122,123)	1.9916	2,2
Zfp956	Ppcdc	0.93736	50.5	0.505	rgb(223,121,122)	1.9916	2,2
Zkscan17	Pycr1	0.93736	50.5	0.504	rgb(223,121,122)	1.9916	2,2
Atf3	Arsb	-0.93558	50.49	-4.9E-01	rgb(111,153,236)	1.9914	2,2
Bach1	Zfp239	-0.93558	50.49	-4.9E-01	rgb(110,152,236)	1.9914	2,2
Egr2	Runx1	0.93558	50.49	0.487	rgb(222,124,125)	1.9914	2,2
Elf1	Itga4	0.93558	50.49	0.487	rgb(222,124,125)	1.9914	2,2
Erf	Zfp36l2	0.93558	50.49	0.489	rgb(222,124,125)	1.9914	2,2
Erg	Zfp280b	0.93558	50.49	0.492	rgb(222,123,124)	1.9914	2,2
Ets1	Dmxl2	-0.93558	50.49	-4.9E-01	rgb(112,153,235)	1.9914	2,2
Etv4	Ets1	-0.93558	50.49	-4.9E-01	rgb(110,152,236)	1.9914	None
Etv5	Tnip3	-0.93558	50.49	-4.9E-01	rgb(111,153,236)	1.9914	2,2
Foxf2	Adora2b	0.93558	50.49	0.491	rgb(222,123,124)	1.9914	2,2
Foxf2	Foxq1	0.93558	50.49	0.492	rgb(222,123,124)	1.9914	2,2
Foxp3	Cd101	0.93558	50.49	0.489	rgb(222,124,125)	1.9914	2,2
Foxp3	Sgk1	0.93558	50.49	0.49	rgb(222,123,124)	1.9914	2,2
Gata1	Gadd45g	0.93558	50.49	0.488	rgb(222,124,125)	1.9914	2,2
Gata3	Ticam2	0.93558	50.49	0.486	rgb(222,124,125)	1.9914	2,2
Gfi1	Rassf3	-0.93558	50.49	-4.9E-01	rgb(112,153,235)	1.9914	2,2
Hif3a	Kbtbd13	0.93558	50.49	0.494	rgb(222,123,124)	1.9914	2,2
Hif3a	Zfp395	0.93558	50.49	0.493	rgb(222,123,124)	1.9914	2,2
Irf1	Sidt1	0.93558	50.49	0.487	rgb(222,124,125)	1.9914	2,2
Irf1	Unc93b1	0.93558	50.49	0.486	rgb(222,124,125)	1.9914	2,2
Irf2	Wipf1	0.93558	50.49	0.492	rgb(222,123,124)	1.9914	2,2
Irf4	Grpr	-0.93558	50.49	-4.9E-01	rgb(111,153,236)	1.9914	2,2
Irf5	Cd44	0.93558	50.49	0.489	rgb(222,124,125)	1.9914	2,2
Klf6	Chst3	-0.93558	50.49	-4.9E-01	rgb(110,152,236)	1.9914	2,2
Maf	Emp1	0.93558	50.49	0.488	rgb(222,124,125)	1.9914	2,2
Maf	Stab1	0.93558	50.49	0.487	rgb(222,124,125)	1.9914	2,2
Msc	Gpr114	0.93558	50.49	0.487	rgb(222,124,125)	1.9914	2,2
Msc	Svop	0.93558	50.49	0.494	rgb(222,123,124)	1.9914	2,2
Myb	Tmem120b	0.93558	50.49	0.487	rgb(222,124,125)	1.9914	2,2
Mycn	Mmp10	0.93558	50.49	0.492	rgb(222,123,124)	1.9914	2,2
Ncoa2	Phlpp1	0.93558	50.49	0.494	rgb(222,123,124)	1.9914	2,2
Nfia	Scml4	0.93558	50.49	0.489	rgb(222,124,124)	1.9914	2,2
Nfkb2	Ets1	-0.93558	50.49	-4.9E-01	rgb(111,153,236)	1.9914	2,2
Nfkb2	Nfkbie	0.93558	50.49	0.495	rgb(222,123,124)	1.9914	2,2
Nfkb2	Plagl1	0.93558	50.49	0.489	rgb(222,124,125)	1.9914	2,2
Nr1h2	Nucks1	-0.93558	50.49	-4.9E-01	rgb(111,152,236)	1.9914	2,2
Nr4a1	Tmed3	-0.93558	50.49	-4.9E-01	rgb(110,152,236)	1.9914	2,2
Nr4a2	Crtam	0.93558	50.49	0.489	rgb(222,124,125)	1.9914	2,2
Nr4a3	B4galnt4	-0.93558	50.49	-4.9E-01	rgb(111,153,236)	1.9914	2,2
Rbpj	Vdr	0.93558	50.49	0.494	rgb(222,123,124)	1.9914	2,2
Relb	Higd1a	-0.93558	50.49	-4.9E-01	rgb(111,153,236)	1.9914	2,2
Runx1	Cd74	-0.93558	50.49	-4.9E-01	rgb(110,152,236)	1.9914	2,2
Spib	Pik3r3	0.93558	50.49	0.495	rgb(222,122,123)	1.9914	2,2
Srebf1	Trib3	0.93558	50.49	0.49	rgb(222,123,124)	1.9914	2,2
Stat4	Ppm1k	0.93558	50.49	0.492	rgb(222,123,124)	1.9914	2,2
Stat4	Rnf149	-0.93558	50.49	-4.9E-01	rgb(111,152,236)	1.9914	2,2
Tef	Ephx1	0.93558	50.49	0.49	rgb(222,123,124)	1.9914	2,2
Twist1	Nrp1	0.93558	50.49	0.493	rgb(222,123,124)	1.9914	2,2
Whsc1	Anln	0.93558	50.49	0.492	rgb(222,123,124)	1.9914	2,2
Whsc1	Exo1	0.93558	50.49	0.491	rgb(222,123,124)	1.9914	2,2
Zfhx3	Akap2	0.93558	50.49	0.492	rgb(222,123,124)	1.9914	2,2
Zfhx3	Itsn1	0.93558	50.49	0.486	rgb(222,124,125)	1.9914	2,2
Zfhx3	Zfp362	0.93558	50.49	0.487	rgb(222,124,125)	1.9914	2,2
Atf6b	Gusb	0.93558	50.49	0.49	rgb(222,124,124)	1.9914	2,2
Batf	Ccr8	0.93558	50.49	0.488	rgb(222,124,125)	1.9914	2,2
Batf	Cntnap1	-0.93558	50.49	-4.9E-01	rgb(111,153,236)	1.9914	2,2
C030039L03Rik	1700034I23Rik	0.93558	50.49	0.486	rgb(222,124,125)	1.9914	2,2
C030039L03Rik	Dnajc21	0.93558	50.49	0.492	rgb(222,123,124)	1.9914	2,2
Casz1	D630039A03Rik	-0.93558	50.49	-4.9E-01	rgb(111,153,236)	1.9914	2,2
Creb3l2	Mapkbp1	0.93558	50.49	0.495	rgb(222,123,124)	1.9914	2,2
Creb3l2	Sdcbp2	0.93558	50.49	0.494	rgb(222,123,124)	1.9914	2,2
Crebl2	Ets1	0.93558	50.49	0.486	rgb(222,124,125)	1.9914	2,2
Dpf1	Ero1l	0.93558	50.49	0.487	rgb(222,124,125)	1.9914	2,2
Foxn2	Mta3	-0.93558	50.49	-4.9E-01	rgb(111,153,236)	1.9914	2,2
Glis2	Cercam	0.93558	50.49	0.492	rgb(222,123,124)	1.9914	2,2
Gtf2ird1	Neurl1b	0.93558	50.49	0.49	rgb(222,123,124)	1.9914	2,2
Gtf2ird1	Rps6ka2	0.93558	50.49	0.488	rgb(222,124,125)	1.9914	2,2
Hmgb3	Mapk6	-0.93558	50.49	-4.9E-01	rgb(112,153,235)	1.9914	2,2
Ikzf2	Cnnm3	0.93558	50.49	0.486	rgb(222,124,125)	1.9914	2,2
Ikzf2	Myo1e	0.93558	50.49	0.492	rgb(222,123,124)	1.9914	2,2
Ikzf3	Tspan3	-0.93558	50.49	-4.9E-01	rgb(110,152,236)	1.9914	2,2
Kdm2b	Adora2a	0.93558	50.49	0.493	rgb(222,123,124)	1.9914	2,2
Kdm5b	Ccng2	0.93558	50.49	0.488	rgb(222,124,125)	1.9914	2,2
Kdm5b	Ero1l	0.93558	50.49	0.493	rgb(222,123,124)	1.9914	2,2
Lin54	Znhit6	-0.93558	50.49	-4.9E-01	rgb(111,153,236)	1.9914	2,2
Nkrf	Usp54	0.93558	50.49	0.494	rgb(222,123,124)	1.9914	2,2
Prdm9	Fyco1	0.93558	50.49	0.489	rgb(222,124,125)	1.9914	2,2
Rlf	Rgs11	0.93558	50.49	0.486	rgb(222,124,125)	1.9914	2,2
Sgsm2	Ccrn4l	-0.93558	50.49	-4.9E-01	rgb(111,153,236)	1.9914	2,2
Six5	Pcsk9	0.93558	50.49	0.491	rgb(222,123,124)	1.9914	2,2
Thap3	Sf3b3	-0.93558	50.49	-4.9E-01	rgb(110,152,236)	1.9914	2,2
Vax2	Ltb4r1	0.93558	50.49	0.486	rgb(222,124,125)	1.9914	2,2
Vax2	Slc9a9	0.93558	50.49	0.488	rgb(222,124,125)	1.9914	2,2
Zbtb4	Dbt	-0.93558	50.49	-4.9E-01	rgb(110,152,236)	1.9914	2,2
Zbtb44	Trove2	0.93558	50.49	0.487	rgb(222,124,125)	1.9914	2,2
Zbtb46	Phlda3	0.93558	50.49	0.495	rgb(222,123,123)	1.9914	2,2
Zfp113	Cep76	-0.93558	50.49	-4.9E-01	rgb(112,153,235)	1.9914	2,2
Zfp182	Rpn1	-0.93558	50.49	-4.9E-01	rgb(110,152,236)	1.9914	2,2
Zfp365	Dcxr	0.93558	50.49	0.486	rgb(222,124,125)	1.9914	2,2
Zfp385a	Cox6b2	0.93558	50.49	0.493	rgb(222,123,124)	1.9914	2,2
Zfp429	Dixdc1	-0.93558	50.49	-4.9E-01	rgb(111,153,235)	1.9914	2,2
Zfp449	Tcea3	0.93558	50.49	0.493	rgb(222,123,124)	1.9914	2,2
Zfp467	Olfml2a	0.93558	50.49	0.494	rgb(222,123,124)	1.9914	2,2
Zfp513	Mllt3	-0.93558	50.49	-4.9E-01	rgb(111,153,235)	1.9914	2,2
Zfp524	Faim3	0.93558	50.49	0.493	rgb(222,123,124)	1.9914	2,2
Zfp608	Fam102a	0.93558	50.49	0.486	rgb(222,124,125)	1.9914	2,2
Zfp750	Ercc5	0.93558	50.49	0.488	rgb(222,124,125)	1.9914	2,2
Zfp777	Pdxp	0.93558	50.49	0.489	rgb(222,124,125)	1.9914	2,2
Zfp808	Rfwd3	0.93558	50.49	0.489	rgb(222,124,125)	1.9914	2,2
Zfp869	Zc3h7b	-0.93558	50.49	-4.9E-01	rgb(111,152,236)	1.9914	2,2
Zfp882	Proz	0.93558	50.49	0.487	rgb(222,124,125)	1.9914	2,2
Zfp960	F2rl1	-0.93558	50.49	-4.9E-01	rgb(111,153,236)	1.9914	2,2
Zhx1	Mxd3	-0.93558	50.49	-4.9E-01	rgb(111,152,236)	1.9914	2,2
Arid3a	Ms4a4b	-0.93379	50.48	-4.8E-01	rgb(113,154,235)	1.9912	2,2
Cebpg	B930041F14Rik	-0.93379	50.48	-4.8E-01	rgb(112,153,235)	1.9912	2,2
Ddit3	Phtf2	-0.93379	50.48	-4.8E-01	rgb(112,153,235)	1.9912	2,2
Elk3	Ubash3b	0.93379	50.48	0.482	rgb(222,125,126)	1.9912	2,2
Epas1	Filip1l	0.93379	50.48	0.478	rgb(222,126,127)	1.9912	2,2
Etv5	Pacsin1	-0.93379	50.48	-4.8E-01	rgb(113,154,235)	1.9912	2,2
Foxf2	Nqo2	0.93379	50.48	0.477	rgb(222,126,127)	1.9912	2,2
Foxf2	Sdc1	0.93379	50.48	0.483	rgb(222,125,126)	1.9912	2,2
Foxf2	Tmem163	0.93379	50.48	0.479	rgb(222,125,126)	1.9912	2,2
Foxo3	Exosc8	-0.93379	50.48	-4.8E-01	rgb(113,154,235)	1.9912	2,2
Gabpa	Oas1b	-0.93379	50.48	-4.8E-01	rgb(113,154,235)	1.9912	2,2
Hic1	Cttn	0.93379	50.48	0.477	rgb(222,126,127)	1.9912	2,2
Hif3a	Vegfa	0.93379	50.48	0.478	rgb(222,126,127)	1.9912	2,2
Irf1	Gnpda1	-0.93379	50.48	-4.8E-01	rgb(112,153,235)	1.9912	2,2
Irf2	Rbms2	0.93379	50.48	0.484	rgb(222,125,126)	1.9912	2,2
Irf4	Tacc2	0.93379	50.48	0.476	rgb(222,126,127)	1.9912	2,2
Irf5	Ppap2c	0.93379	50.48	0.478	rgb(222,126,127)	1.9912	2,2
Irf5	Rnf135	0.93379	50.48	0.484	rgb(222,125,126)	1.9912	2,2
Irf7	Isg20	0.93379	50.48	0.483	rgb(222,125,126)	1.9912	2,2
Klf6	Ptger2	-0.93379	50.48	-4.8E-01	rgb(112,153,235)	1.9912	2,2
Mxi1	Asph	0.93379	50.48	0.48	rgb(222,125,126)	1.9912	2,2
Mxi1	Gys1	0.93379	50.48	0.477	rgb(222,126,127)	1.9912	2,2
Ncoa3	Fndc3a	0.93379	50.48	0.482	rgb(222,125,126)	1.9912	2,2
Ncoa3	Socs1	0.93379	50.48	0.481	rgb(222,125,126)	1.9912	2,2
Nfatc4	Zcchc12	0.93379	50.48	0.483	rgb(222,125,126)	1.9912	2,2
Nfkb2	Tspan3	0.93379	50.48	0.481	rgb(222,125,126)	1.9912	2,2
Npas2	Tppp	0.93379	50.48	0.475	rgb(222,126,127)	1.9912	2,2
Nr4a2	Bcl2a1d	0.93379	50.48	0.477	rgb(222,126,127)	1.9912	2,2
Plagl1	Adora2a	0.93379	50.48	0.483	rgb(222,125,126)	1.9912	2,2
Pou2af1	Trim66	0.93379	50.48	0.482	rgb(222,125,126)	1.9912	2,2
Rorc	Batf	0.93379	50.48	0.475	rgb(222,126,127)	1.9912	2,2
Runx2	Creb3l2	0.93379	50.48	0.482	rgb(222,125,126)	1.9912	2,2
Rxra	Bcam	0.93379	50.48	0.48	rgb(222,125,126)	1.9912	2,2
Rxra	Ptpn11	0.93379	50.48	0.475	rgb(222,126,127)	1.9912	2,2
Sox5	Ccr8	-0.93379	50.48	-4.8E-01	rgb(114,154,235)	1.9912	2,2
Sp4	Sumf2	-0.93379	50.48	-4.8E-01	rgb(113,154,235)	1.9912	2,2
Spib	Lrrc28	0.93379	50.48	0.478	rgb(222,126,127)	1.9912	2,2
Tbx21	Bcl3	0.93379	50.48	0.484	rgb(222,124,125)	1.9912	2,2
Tcf4	Eaf2	0.93379	50.48	0.478	rgb(222,126,127)	1.9912	2,2
Tef	Tnfsf8	0.93379	50.48	0.476	rgb(222,126,127)	1.9912	2,2
Twist1	Loxl2	0.93379	50.48	0.478	rgb(222,126,127)	1.9912	2,2
Xbp1	Gemin6	-0.93379	50.48	-4.8E-01	rgb(114,154,235)	1.9912	2,2
Zbtb17	Il10rb	-0.93379	50.48	-4.8E-01	rgb(113,154,235)	1.9912	2,2
Zeb2	Asb2	0.93379	50.48	0.478	rgb(222,126,127)	1.9912	2,2
Zhx2	Wwp1	-0.93379	50.48	-4.8E-01	rgb(113,154,235)	1.9912	2,2
Aebp2	Arhgef3	-0.93379	50.48	-4.8E-01	rgb(113,154,235)	1.9912	2,2
Ahrr	Nlrc3	0.93379	50.48	0.477	rgb(222,126,127)	1.9912	2,2
Ankzf1	Arid3a	0.93379	50.48	0.482	rgb(222,125,126)	1.9912	2,2
Ankzf1	Rgs11	0.93379	50.48	0.479	rgb(222,125,126)	1.9912	2,2
Bhlhe40	Anxa2	0.93379	50.48	0.477	rgb(222,126,127)	1.9912	2,2
Cenpb	1190002N15Rik	0.93379	50.48	0.481	rgb(222,125,126)	1.9912	2,2
Csrnp1	Arhgef10	0.93379	50.48	0.477	rgb(222,126,127)	1.9912	2,2
Cxxc5	Nod1	0.93379	50.48	0.481	rgb(222,125,126)	1.9912	2,2
Dpf1	Rbfox2	0.93379	50.48	0.476	rgb(222,126,127)	1.9912	2,2
Ikzf2	Gm14446	0.93379	50.48	0.479	rgb(222,126,127)	1.9912	2,2
Ikzf2	Trpm1	0.93379	50.48	0.478	rgb(222,126,127)	1.9912	2,2
Ikzf4	Bmp2k	0.93379	50.48	0.484	rgb(222,124,125)	1.9912	2,2
Jazf1	Mid2	0.93379	50.48	0.48	rgb(222,125,126)	1.9912	2,2
Kdm2b	Mycbp2	0.93379	50.48	0.477	rgb(222,126,127)	1.9912	2,2
Kdm5b	Bnip3	0.93379	50.48	0.478	rgb(222,126,127)	1.9912	2,2
Kdm5b	Egln1	0.93379	50.48	0.483	rgb(222,125,126)	1.9912	2,2
Litaf	Cd84	0.93379	50.48	0.483	rgb(222,125,126)	1.9912	2,2
Plscr1	Tmbim1	0.93379	50.48	0.484	rgb(222,125,125)	1.9912	2,2
Plscr1	Ubash3a	-0.93379	50.48	-4.8E-01	rgb(112,153,235)	1.9912	2,2
Prdm8	Antxr2	0.93379	50.48	0.481	rgb(222,125,126)	1.9912	2,2
Scrt1	Espn	0.93379	50.48	0.481	rgb(222,125,126)	1.9912	2,2
Scrt1	Slc41a2	0.93379	50.48	0.484	rgb(222,125,126)	1.9912	2,2
Sgsm2	March9	0.93379	50.48	0.48	rgb(222,125,126)	1.9912	2,2
Sp6	Lrrc66	-0.93379	50.48	-4.8E-01	rgb(114,154,235)	1.9912	2,2
Terf1	Rftn1	-0.93379	50.48	-4.8E-01	rgb(113,154,235)	1.9912	2,2
Vax2	Atp11a	-0.93379	50.48	-4.8E-01	rgb(113,153,235)	1.9912	2,2
Zbtb4	Gpr89	-0.93379	50.48	-4.8E-01	rgb(114,154,235)	1.9912	2,2
Zbtb4	Nlrc3	0.93379	50.48	0.485	rgb(222,124,125)	1.9912	2,2
Zbtb4	Rgs14	0.93379	50.48	0.483	rgb(222,125,126)	1.9912	2,2
Zfp112	Krt17	0.93379	50.48	0.485	rgb(222,124,125)	1.9912	2,2
Zfp2	Ehbp1	0.93379	50.48	0.483	rgb(222,125,126)	1.9912	2,2
Zfp26	Mgat5	0.93379	50.48	0.484	rgb(222,125,125)	1.9912	2,2
Zfp277	Exosc8	0.93379	50.48	0.482	rgb(222,125,126)	1.9912	2,2
Zfp365	Zmat3	0.93379	50.48	0.477	rgb(222,126,127)	1.9912	2,2
Zfp429	Atrnl1	-0.93379	50.48	-4.8E-01	rgb(113,154,235)	1.9912	2,2
Zfp429	Sord	-0.93379	50.48	-4.8E-01	rgb(113,154,235)	1.9912	2,2
Zfp467	Hspg2	0.93379	50.48	0.479	rgb(222,125,126)	1.9912	2,2
Zfp473	Skap2	0.93379	50.48	0.484	rgb(222,125,126)	1.9912	2,2
Zfp612	Tmem98	0.93379	50.48	0.477	rgb(222,126,127)	1.9912	2,2
Zfp703	M6pr	-0.93379	50.48	-4.8E-01	rgb(114,154,235)	1.9912	2,2
Zfp750	Dnm3os	0.93379	50.48	0.476	rgb(222,126,127)	1.9912	2,2
Zfp788	2810454H06Rik	0.93379	50.48	0.485	rgb(222,124,125)	1.9912	2,2
Zfp868	Orm2	0.93379	50.48	0.477	rgb(222,126,127)	1.9912	2,2
Zfp870	Fads2	0.93379	50.48	0.478	rgb(222,126,127)	1.9912	2,2
Zfp933	Reep3	0.93379	50.48	0.478	rgb(222,126,127)	1.9912	2,2
Zkscan17	Mgat4b	0.93379	50.48	0.484	rgb(222,125,126)	1.9912	2,2
Zkscan17	Spn	-0.93379	50.48	-4.8E-01	rgb(114,154,235)	1.9912	2,2
Arid3a	Lamc1	0.932	50.47	0.473	rgb(222,127,128)	1.991	2,2
Bach1	Fyn	0.932	50.47	0.468	rgb(222,128,128)	1.991	2,2
Bcl6	Pgm2	-0.932	50.47	-4.7E-01	rgb(115,155,235)	1.991	2,2
Creb3l1	Mdn1	-0.932	50.47	-4.7E-01	rgb(114,154,235)	1.991	2,2
Egr2	Mpzl3	0.932	50.47	0.467	rgb(222,128,129)	1.991	2,2
Elf1	Id1	-0.932	50.47	-4.7E-01	rgb(115,155,235)	1.991	2,2
Elf1	Rnf125	0.932	50.47	0.472	rgb(222,127,128)	1.991	2,2
Elf1	Synj1	0.932	50.47	0.471	rgb(222,127,128)	1.991	2,2
Elk3	Btla	-0.932	50.47	-4.7E-01	rgb(116,155,235)	1.991	2,2
Erf	Mex3d	0.932	50.47	0.474	rgb(222,126,127)	1.991	2,2
Ets1	Zfp354c	0.932	50.47	0.473	rgb(222,127,128)	1.991	2,2
Etv4	Mboat7	0.932	50.47	0.473	rgb(222,127,128)	1.991	2,2
Etv5	Trib2	-0.932	50.47	-4.7E-01	rgb(114,154,235)	1.991	2,2
Etv6	Gbp2	0.932	50.47	0.469	rgb(222,127,128)	1.991	2,2
Gfi1	Amz2	-0.932	50.47	-4.7E-01	rgb(114,154,235)	1.991	2,2
Gli3	Sgk1	0.932	50.47	0.465	rgb(222,128,129)	1.991	2,2
Hbp1	Smyd5	-0.932	50.47	-4.7E-01	rgb(115,155,235)	1.991	2,2
Hif1a	Flot1	0.932	50.47	0.473	rgb(222,127,128)	1.991	2,2
Hif1a	Sco1	0.932	50.47	0.471	rgb(222,127,128)	1.991	2,2
Hif3a	Nphp3	0.932	50.47	0.465	rgb(222,128,129)	1.991	2,2
Irf4	Herc6	-0.932	50.47	-4.7E-01	rgb(114,155,235)	1.991	2,2
Irf5	Abhd4	0.932	50.47	0.469	rgb(222,127,128)	1.991	2,2
Jun	Stat5b	0.932	50.47	0.471	rgb(222,127,128)	1.991	2,2
Jund	Rgs19	-0.932	50.47	-4.7E-01	rgb(114,155,235)	1.991	2,2
Klf13	Arrb1	0.932	50.47	0.472	rgb(222,127,128)	1.991	2,2
Lef1	Acp5	0.932	50.47	0.47	rgb(222,127,128)	1.991	2,2
Maf	Pdpn	0.932	50.47	0.472	rgb(222,127,128)	1.991	2,2
Msc	Gnaz	0.932	50.47	0.468	rgb(222,128,129)	1.991	2,2
Mxd1	Socs3	0.932	50.47	0.47	rgb(222,127,128)	1.991	2,2
Mxd4	Adck3	0.932	50.47	0.471	rgb(222,127,128)	1.991	2,2
Mxi1	Urb1	-0.932	50.47	-4.7E-01	rgb(115,155,235)	1.991	2,2
Myb	Tmem71	0.932	50.47	0.469	rgb(222,127,128)	1.991	2,2
Mycn	Ninl	0.932	50.47	0.469	rgb(222,127,128)	1.991	2,2
Ncoa1	Eci1	-0.932	50.47	-4.7E-01	rgb(115,155,235)	1.991	2,2
Nfatc4	Zscan29	0.932	50.47	0.47	rgb(222,127,128)	1.991	2,2
Nfkb2	Ankrd33b	0.932	50.47	0.47	rgb(222,127,128)	1.991	2,2
Pknox1	Got1	-0.932	50.47	-4.7E-01	rgb(114,154,235)	1.991	2,2
Pou2af1	Adora2b	-0.932	50.47	-4.7E-01	rgb(116,155,235)	1.991	2,2
Pou2af1	Sh3bp1	-0.932	50.47	-4.7E-01	rgb(115,155,235)	1.991	2,2
Rorc	Cpd	0.932	50.47	0.467	rgb(222,128,129)	1.991	2,2
Runx2	Klf2	-0.932	50.47	-4.7E-01	rgb(114,154,235)	1.991	2,2
Six1	Cd200r4	0.932	50.47	0.474	rgb(222,126,127)	1.991	2,2
Smad4	Dctpp1	-0.932	50.47	-4.7E-01	rgb(115,155,235)	1.991	2,2
Smad4	Nefh	-0.932	50.47	-4.7E-01	rgb(115,155,235)	1.991	2,2
Spib	Snx11	0.932	50.47	0.47	rgb(222,127,128)	1.991	2,2
Stat3	Jak3	0.932	50.47	0.465	rgb(222,128,129)	1.991	None
Tead1	Hmgcr	0.932	50.47	0.466	rgb(222,128,129)	1.991	2,2
Tead1	Il2ra	0.932	50.47	0.472	rgb(222,127,128)	1.991	2,2
Tead1	Macc1	0.932	50.47	0.473	rgb(222,127,128)	1.991	2,2
Tead1	Sema6d	0.932	50.47	0.469	rgb(222,127,128)	1.991	2,2
Twist1	Prdm8	0.932	50.47	0.466	rgb(222,128,129)	1.991	2,2
Vdr	Ehbp1l1	0.932	50.47	0.474	rgb(222,127,127)	1.991	2,2
Vdr	Galm	0.932	50.47	0.467	rgb(222,128,129)	1.991	2,2
Zbtb5	Serpinf1	-0.932	50.47	-4.7E-01	rgb(114,154,235)	1.991	2,2
AW146154	Zfp445	0.932	50.47	0.469	rgb(222,127,128)	1.991	2,2
Akna	Proz	0.932	50.47	0.474	rgb(222,127,128)	1.991	2,2
Ankzf1	Wdr54	0.932	50.47	0.47	rgb(222,127,128)	1.991	2,2
Arid2	2210013O21Rik	-0.932	50.47	-4.7E-01	rgb(116,155,235)	1.991	2,2
Arid5a	Susd3	0.932	50.47	0.472	rgb(222,127,128)	1.991	2,2
Bhlhe40	Tg	0.932	50.47	0.466	rgb(222,128,129)	1.991	2,2
C030039L03Rik	Itga7	0.932	50.47	0.475	rgb(222,126,127)	1.991	2,2
Cbx2	Ctnnal1	0.932	50.47	0.471	rgb(222,127,128)	1.991	2,2
Cenpt	Pde4d	0.932	50.47	0.47	rgb(222,127,128)	1.991	2,2
Creb3l2	Pycr1	0.932	50.47	0.47	rgb(222,127,128)	1.991	2,2
Creb3l2	Slc4a8	0.932	50.47	0.474	rgb(222,127,127)	1.991	2,2
Cux1	Tg	-0.932	50.47	-4.7E-01	rgb(114,154,235)	1.991	2,2
Dach2	Hif1a	0.932	50.47	0.468	rgb(222,128,129)	1.991	2,2
Dach2	Slc44a5	0.932	50.47	0.469	rgb(222,128,128)	1.991	2,2
Dzip1	Rgs1	-0.932	50.47	-4.7E-01	rgb(115,155,235)	1.991	2,2
Foxs1	Tmem176b	0.932	50.47	0.473	rgb(222,127,128)	1.991	2,2
Foxs1	Tnfrsf25	0.932	50.47	0.468	rgb(222,128,129)	1.991	2,2
Ikzf3	Cnksr3	0.932	50.47	0.474	rgb(222,127,127)	1.991	2,2
Kdm2b	Dnmt3a	0.932	50.47	0.472	rgb(222,127,128)	1.991	2,2
Kdm2b	Plekhf2	-0.932	50.47	-4.7E-01	rgb(115,155,235)	1.991	2,2
Kdm2b	Spin4	0.932	50.47	0.473	rgb(222,127,128)	1.991	2,2
Kdm5b	Dab2ip	0.932	50.47	0.469	rgb(222,127,128)	1.991	2,2
Kdm5b	Pgm2	0.932	50.47	0.466	rgb(222,128,129)	1.991	2,2
L3mbtl3	Adamts6	0.932	50.47	0.474	rgb(222,127,127)	1.991	2,2
Lhx6	Ism1	0.932	50.47	0.467	rgb(222,128,129)	1.991	2,2
Mbnl2	Rpn1	-0.932	50.47	-4.7E-01	rgb(115,155,235)	1.991	2,2
Mxd3	Acot11	0.932	50.47	0.469	rgb(222,127,128)	1.991	2,2
Mxd3	Fbxo44	0.932	50.47	0.472	rgb(222,127,128)	1.991	2,2
Mxd3	Vim	0.932	50.47	0.47	rgb(222,127,128)	1.991	2,2
Nacc2	Rbpj	-0.932	50.47	-4.7E-01	rgb(115,155,235)	1.991	2,2
Ovol1	Dixdc1	0.932	50.47	0.472	rgb(222,127,128)	1.991	2,2
Phf20	Tst	0.932	50.47	0.473	rgb(222,127,128)	1.991	2,2
Prdm2	Bcor	0.932	50.47	0.471	rgb(222,127,128)	1.991	2,2
Prdm8	Synpo2	0.932	50.47	0.471	rgb(222,127,128)	1.991	2,2
Rbck1	Ears2	0.932	50.47	0.469	rgb(222,127,128)	1.991	2,2
Rlf	Whamm	0.932	50.47	0.467	rgb(222,128,129)	1.991	2,2
Scrt1	4932438H23Rik	0.932	50.47	0.468	rgb(222,128,129)	1.991	2,2
Scrt1	Ppap2c	0.932	50.47	0.468	rgb(222,128,129)	1.991	2,2
Sp110	Txndc17	0.932	50.47	0.469	rgb(222,127,128)	1.991	2,2
Tcf7l1	Clip3	0.932	50.47	0.466	rgb(222,128,129)	1.991	2,2
Thap3	N4bp2l1	0.932	50.47	0.469	rgb(222,127,128)	1.991	2,2
Tigd2	Plcd1	0.932	50.47	0.473	rgb(222,127,128)	1.991	2,2
Tulp3	Hist3h2bb-ps	-0.932	50.47	-4.7E-01	rgb(115,155,235)	1.991	2,2
Vax2	Furin	0.932	50.47	0.47	rgb(222,127,128)	1.991	2,2
Vax2	Stard8	0.932	50.47	0.467	rgb(222,128,129)	1.991	2,2
Zbed6	Cnot1	0.932	50.47	0.473	rgb(222,127,128)	1.991	2,2
Zbtb1	Slamf6	0.932	50.47	0.473	rgb(222,127,128)	1.991	2,2
Zfp219	Stat4	0.932	50.47	0.474	rgb(222,127,128)	1.991	2,2
Zfp277	Stard5	0.932	50.47	0.471	rgb(222,127,128)	1.991	2,2
Zfp280d	Lgals1	-0.932	50.47	-4.7E-01	rgb(116,155,235)	1.991	2,2
Zfp362	Mmp7	-0.932	50.47	-4.7E-01	rgb(115,155,235)	1.991	2,2
Zfp367	Kdelc1	0.932	50.47	0.467	rgb(222,128,129)	1.991	2,2
Zfp398	Cebpg	-0.932	50.47	-4.7E-01	rgb(116,156,235)	1.991	2,2
Zfp467	Galm	0.932	50.47	0.469	rgb(222,127,128)	1.991	2,2
Zfp513	Vdac1	-0.932	50.47	-4.7E-01	rgb(114,155,235)	1.991	2,2
Zfp513	Zfp408	0.932	50.47	0.473	rgb(222,127,128)	1.991	2,2
Zfp52	Zfp362	-0.932	50.47	-4.7E-01	rgb(116,156,235)	1.991	2,2
Zfp750	Abcb1b	0.932	50.47	0.471	rgb(222,127,128)	1.991	2,2
Zfp868	Wdr54	-0.932	50.47	-4.7E-01	rgb(116,155,235)	1.991	2,2
Zhx1	Qrich1	0.932	50.47	0.469	rgb(222,127,128)	1.991	2,2
Arntl2	Serpinb9b	0.93021	50.46	0.465	rgb(222,128,129)	1.9908	2,2
Atf5	Hmox1	0.93021	50.46	0.458	rgb(222,130,130)	1.9908	2,2
Bcl6	D430041D05Rik	-0.93021	50.46	-4.6E-01	rgb(117,156,235)	1.9908	2,2
Bcl6	Il3	-0.93021	50.46	-4.6E-01	rgb(117,156,235)	1.9908	2,2
Cebpg	Hspa4l	0.93021	50.46	0.462	rgb(222,129,130)	1.9908	2,2
Cebpg	Tsc22d3	0.93021	50.46	0.462	rgb(222,129,130)	1.9908	2,2
Cebpz	Dhx33	0.93021	50.46	0.462	rgb(222,129,130)	1.9908	2,2
Egr1	Zfp36l1	0.93021	50.46	0.46	rgb(222,129,130)	1.9908	2,2
Epas1	Ar	0.93021	50.46	0.463	rgb(222,129,129)	1.9908	2,2
Epas1	Ccbl2	-0.93021	50.46	-4.6E-01	rgb(117,156,235)	1.9908	2,2
Epas1	Satb1	0.93021	50.46	0.458	rgb(222,130,130)	1.9908	2,2
Erg	Mllt3	0.93021	50.46	0.461	rgb(222,129,130)	1.9908	2,2
Ets1	Nlrc3	0.93021	50.46	0.458	rgb(222,130,131)	1.9908	2,2
Ets2	Rassf3	0.93021	50.46	0.458	rgb(222,130,130)	1.9908	2,2
Fosl2	Creb3l2	0.93021	50.46	0.455	rgb(222,130,131)	1.9908	2,2
Fosl2	Zfp827	-0.93021	50.46	-4.6E-01	rgb(116,156,235)	1.9908	2,2
Foxf2	Ngf	0.93021	50.46	0.455	rgb(222,130,131)	1.9908	2,2
Foxf2	Ripk1	0.93021	50.46	0.46	rgb(222,129,130)	1.9908	2,2
Foxo1	Scn3b	-0.93021	50.46	-4.6E-01	rgb(118,157,234)	1.9908	2,2
Hes1	Fam43a	0.93021	50.46	0.458	rgb(222,130,130)	1.9908	2,2
Hic1	Itpr1	0.93021	50.46	0.461	rgb(222,129,130)	1.9908	2,2
Hif1a	Dock9	0.93021	50.46	0.465	rgb(222,128,129)	1.9908	2,2
Irf4	Nefm	-0.93021	50.46	-4.6E-01	rgb(118,157,234)	1.9908	2,2
Irf5	Calhm2	0.93021	50.46	0.457	rgb(222,130,131)	1.9908	2,2
Irf5	Nostrin	0.93021	50.46	0.462	rgb(222,129,130)	1.9908	2,2
Irf5	Stx2	0.93021	50.46	0.458	rgb(222,129,130)	1.9908	2,2
Irf8	Tbx21	0.93021	50.46	0.46	rgb(222,129,130)	1.9908	2,2
Jun	Nfkb2	0.93021	50.46	0.463	rgb(222,129,129)	1.9908	None
Jun	Ninj1	0.93021	50.46	0.458	rgb(222,130,130)	1.9908	2,2
Klf8	Tspan17	0.93021	50.46	0.458	rgb(222,130,130)	1.9908	2,2
Lef1	5330426P16Rik	0.93021	50.46	0.461	rgb(222,129,130)	1.9908	2,2
Lyl1	Rab19	0.93021	50.46	0.456	rgb(222,130,131)	1.9908	2,2
Maf	Fam20a	0.93021	50.46	0.46	rgb(222,129,130)	1.9908	2,2
Myb	Stap1	0.93021	50.46	0.464	rgb(222,128,129)	1.9908	2,2
Ncoa3	Npas2	0.93021	50.46	0.459	rgb(222,129,130)	1.9908	None
Nfatc4	Slc22a2	0.93021	50.46	0.463	rgb(222,129,130)	1.9908	2,2
Nfatc4	Utf1	-0.93021	50.46	-4.6E-01	rgb(118,157,234)	1.9908	2,2
Nr4a1	Exoc4	-0.93021	50.46	-4.6E-01	rgb(116,156,235)	1.9908	2,2
Plagl1	Slc1a4	0.93021	50.46	0.461	rgb(222,129,130)	1.9908	2,2
Pou2af1	Dock9	-0.93021	50.46	-4.6E-01	rgb(116,156,235)	1.9908	2,2
Pou2af1	Ppfibp1	0.93021	50.46	0.465	rgb(222,128,129)	1.9908	2,2
Rora	Syt11	0.93021	50.46	0.456	rgb(222,130,131)	1.9908	2,2
Runx2	Basp1	0.93021	50.46	0.461	rgb(222,129,130)	1.9908	2,2
Satb1	Oxct1	-0.93021	50.46	-4.6E-01	rgb(117,156,234)	1.9908	2,2
Srebf1	Lrrc66	0.93021	50.46	0.462	rgb(222,129,130)	1.9908	2,2
Tbx21	Icam1	0.93021	50.46	0.46	rgb(222,129,130)	1.9908	2,2
Tead1	Tln2	0.93021	50.46	0.459	rgb(222,129,130)	1.9908	2,2
Trps1	Rgs1	0.93021	50.46	0.46	rgb(222,129,130)	1.9908	2,2
Xbp1	Fau	-0.93021	50.46	-4.6E-01	rgb(118,157,234)	1.9908	2,2
Xbp1	Gab2	0.93021	50.46	0.458	rgb(222,130,131)	1.9908	2,2
Xbp1	Nucks1	-0.93021	50.46	-4.6E-01	rgb(118,157,234)	1.9908	2,2
Zbtb5	Cd24a	-0.93021	50.46	-4.6E-01	rgb(117,156,234)	1.9908	2,2
Zhx2	Dusp1	0.93021	50.46	0.458	rgb(222,129,130)	1.9908	2,2
Ahrr	Dst	0.93021	50.46	0.464	rgb(222,128,129)	1.9908	2,2
Akna	Cep68	0.93021	50.46	0.464	rgb(222,128,129)	1.9908	2,2
Akna	Sh2d3c	0.93021	50.46	0.458	rgb(222,129,130)	1.9908	2,2
Atmin	Litaf	0.93021	50.46	0.459	rgb(222,129,130)	1.9908	2,2
C030039L03Rik	Kbtbd13	0.93021	50.46	0.465	rgb(222,128,129)	1.9908	2,2
C030039L03Rik	Sult4a1	0.93021	50.46	0.463	rgb(222,129,129)	1.9908	2,2
Cc2d1a	Cenpw	-0.93021	50.46	-4.6E-01	rgb(118,157,234)	1.9908	2,2
Ccdc17	Ikbke	0.93021	50.46	0.462	rgb(222,129,130)	1.9908	2,2
Ccdc17	Impg2	0.93021	50.46	0.461	rgb(222,129,130)	1.9908	2,2
Cdc5l	Mfge8	-0.93021	50.46	-4.6E-01	rgb(117,156,234)	1.9908	2,2
Cux1	Nxn	-0.93021	50.46	-4.6E-01	rgb(118,157,234)	1.9908	2,2
Cux1	Rgs19	0.93021	50.46	0.461	rgb(222,129,130)	1.9908	2,2
Cux1	Ss18	0.93021	50.46	0.457	rgb(222,130,131)	1.9908	2,2
Cux1	Unc93b1	-0.93021	50.46	-4.6E-01	rgb(117,156,235)	1.9908	2,2
Dach2	5031414D18Rik	0.93021	50.46	0.456	rgb(222,130,131)	1.9908	2,2
Drap1	Fth1	0.93021	50.46	0.457	rgb(222,130,131)	1.9908	2,2
Foxp1	Batf3	-0.93021	50.46	-4.6E-01	rgb(118,157,234)	1.9908	2,2
Foxp1	Gap43	-0.93021	50.46	-4.6E-01	rgb(117,156,235)	1.9908	2,2
Foxp1	Jak3	-0.93021	50.46	-4.6E-01	rgb(116,156,235)	1.9908	2,2
Hmgb3	Ticam2	0.93021	50.46	0.46	rgb(222,129,130)	1.9908	2,2
Ikzf2	Itih5	0.93021	50.46	0.457	rgb(222,130,131)	1.9908	2,2
Kdm5b	Ppap2c	0.93021	50.46	0.465	rgb(222,128,129)	1.9908	2,2
Kdm5b	Utrn	0.93021	50.46	0.462	rgb(222,129,130)	1.9908	2,2
Lin54	Rpp14	-0.93021	50.46	-4.6E-01	rgb(118,157,234)	1.9908	2,2
Litaf	Cd226	0.93021	50.46	0.458	rgb(222,130,130)	1.9908	2,2
Litaf	Tfpi	-0.93021	50.46	-4.6E-01	rgb(118,157,234)	1.9908	2,2
Mtf2	Psmd8	-0.93021	50.46	-4.6E-01	rgb(117,156,234)	1.9908	2,2
Mtf2	Sirt2	-0.93021	50.46	-4.6E-01	rgb(118,157,234)	1.9908	2,2
Mxd3	Zranb3	0.93021	50.46	0.46	rgb(222,129,130)	1.9908	2,2
Phf1	Znrf1	0.93021	50.46	0.456	rgb(222,130,131)	1.9908	2,2
Scml4	Ipcef1	0.93021	50.46	0.459	rgb(222,129,130)	1.9908	2,2
Scrt1	Cdh17	0.93021	50.46	0.46	rgb(222,129,130)	1.9908	2,2
Setdb2	Pla2g12a	-0.93021	50.46	-4.6E-01	rgb(118,157,234)	1.9908	2,2
Sgsm2	Dlg2	-0.93021	50.46	-4.6E-01	rgb(117,156,235)	1.9908	2,2
Sgsm2	Dlg3	0.93021	50.46	0.46	rgb(222,129,130)	1.9908	2,2
Sgsm2	Lrmp	0.93021	50.46	0.464	rgb(222,128,129)	1.9908	2,2
Sgsm2	Nsmaf	0.93021	50.46	0.459	rgb(222,129,130)	1.9908	2,2
Sox13	Kcna3	0.93021	50.46	0.463	rgb(222,129,130)	1.9908	2,2
Sox21	Egr4	0.93021	50.46	0.461	rgb(222,129,130)	1.9908	2,2
Thap1	Pacs1	-0.93021	50.46	-4.6E-01	rgb(117,156,234)	1.9908	2,2
Tulp3	Creb3l2	0.93021	50.46	0.463	rgb(222,129,129)	1.9908	2,2
Tulp3	Hist1h1a	-0.93021	50.46	-4.6E-01	rgb(117,156,234)	1.9908	2,2
Zbed4	Fancm	0.93021	50.46	0.461	rgb(222,129,130)	1.9908	2,2
Zbtb10	Ifit1	0.93021	50.46	0.456	rgb(222,130,131)	1.9908	2,2
Zbtb32	Galnt3	0.93021	50.46	0.458	rgb(222,129,130)	1.9908	2,2
Zfp111	Apbb1ip	-0.93021	50.46	-4.6E-01	rgb(116,156,235)	1.9908	2,2
Zfp219	Ctla4	0.93021	50.46	0.456	rgb(222,130,131)	1.9908	2,2
Zfp28	Sbf2	0.93021	50.46	0.455	rgb(222,130,131)	1.9908	2,2
Zfp280b	Itgb1	0.93021	50.46	0.46	rgb(222,129,130)	1.9908	2,2
Zfp35	Snhg6	0.93021	50.46	0.463	rgb(222,129,130)	1.9908	2,2
Zfp367	Dars2	0.93021	50.46	0.458	rgb(222,130,131)	1.9908	2,2
Zfp407	Mpdu1	-0.93021	50.46	-4.6E-01	rgb(116,156,235)	1.9908	2,2
Zfp429	Cox7a2l	0.93021	50.46	0.46	rgb(222,129,130)	1.9908	2,2
Zfp473	Arhgef40	0.93021	50.46	0.463	rgb(222,129,130)	1.9908	2,2
Zfp473	D830046C22Rik	0.93021	50.46	0.465	rgb(222,128,129)	1.9908	2,2
Zfp558	Utf1	0.93021	50.46	0.455	rgb(222,130,131)	1.9908	2,2
Zfp579	Gabbr1	0.93021	50.46	0.458	rgb(222,129,130)	1.9908	2,2
Zfp64	Rbm15	0.93021	50.46	0.461	rgb(222,129,130)	1.9908	2,2
Zfp91	Ndrg2	-0.93021	50.46	-4.6E-01	rgb(117,156,235)	1.9908	2,2
Zfp933	Rgs14	-0.93021	50.46	-4.6E-01	rgb(117,156,235)	1.9908	2,2
Zkscan17	Angptl6	0.93021	50.46	0.464	rgb(222,128,129)	1.9908	2,2
Zmiz1	Apbb1ip	0.93021	50.46	0.458	rgb(222,130,130)	1.9908	2,2
Zscan29	Tbx6	0.93021	50.46	0.465	rgb(222,128,129)	1.9908	2,2
Arntl2	Mvp	0.92842	50.45	0.452	rgb(222,131,132)	1.9906	2,2
Arntl2	Nod2	0.92842	50.45	0.451	rgb(222,131,132)	1.9906	2,2
Arntl2	Skap2	0.92842	50.45	0.453	rgb(222,130,131)	1.9906	2,2
Atf5	0610007P14Rik	0.92842	50.45	0.45	rgb(222,131,132)	1.9906	2,2
Bach1	Rasgrp2	0.92842	50.45	0.445	rgb(222,132,133)	1.9906	2,2
Bcl11b	Notch1	0.92842	50.45	0.452	rgb(222,131,132)	1.9906	2,2
Bcl6	Acsl6	-0.92842	50.45	-4.5E-01	rgb(118,157,234)	1.9906	2,2
Cebpb	Calcrl	0.92842	50.45	0.446	rgb(222,132,133)	1.9906	2,2
E2f1	Tyms	0.92842	50.45	0.451	rgb(222,131,132)	1.9906	None
Elf1	Srpk2	0.92842	50.45	0.453	rgb(222,130,131)	1.9906	2,2
Eomes	Abcb1a	0.92842	50.45	0.451	rgb(222,131,132)	1.9906	2,2
Eomes	Trat1	0.92842	50.45	0.453	rgb(222,130,131)	1.9906	2,2
Etv4	Aldh1l2	0.92842	50.45	0.455	rgb(222,130,131)	1.9906	2,2
Fli1	Tdrkh	-0.92842	50.45	-4.5E-01	rgb(118,157,234)	1.9906	2,2
Fosl1	Cd4	-0.92842	50.45	-4.5E-01	rgb(120,158,234)	1.9906	2,2
Fosl2	Lrmp	-0.92842	50.45	-4.5E-01	rgb(120,158,234)	1.9906	2,2
Foxp3	Ikzf4	0.92842	50.45	0.453	rgb(222,130,131)	1.9906	2,2
Hif1a	Dach2	0.92842	50.45	0.453	rgb(222,131,131)	1.9906	2,2
Irf2	Ly6e	0.92842	50.45	0.45	rgb(222,131,132)	1.9906	2,2
Irf4	Dusp22	-0.92842	50.45	-4.5E-01	rgb(119,157,234)	1.9906	2,2
Irf4	Enpep	-0.92842	50.45	-4.5E-01	rgb(118,157,234)	1.9906	2,2
Irf4	Gdpd5	-0.92842	50.45	-4.5E-01	rgb(120,158,234)	1.9906	2,2
Irf5	Ccng2	0.92842	50.45	0.448	rgb(222,132,132)	1.9906	2,2
Irf5	Cttn	0.92842	50.45	0.453	rgb(222,130,131)	1.9906	2,2
Irf7	Ddx60	0.92842	50.45	0.452	rgb(222,131,132)	1.9906	2,2
Irf8	Il2rb	0.92842	50.45	0.454	rgb(222,130,131)	1.9906	2,2
Jun	1600014C10Rik	0.92842	50.45	0.449	rgb(222,131,132)	1.9906	2,2
Jun	Apol9b	0.92842	50.45	0.451	rgb(222,131,132)	1.9906	2,2
Klf10	Smurf2	0.92842	50.45	0.451	rgb(222,131,132)	1.9906	2,2
Klf6	Lgals1	0.92842	50.45	0.447	rgb(222,132,132)	1.9906	2,2
Lef1	Zfp36l2	0.92842	50.45	0.452	rgb(222,131,132)	1.9906	2,2
Maff	Egln3	0.92842	50.45	0.446	rgb(222,132,133)	1.9906	2,2
Maff	Ppm1d	-0.92842	50.45	-4.5E-01	rgb(119,157,234)	1.9906	2,2
Mxd1	Dst	0.92842	50.45	0.45	rgb(222,131,132)	1.9906	2,2
Mxi1	Rnf181	0.92842	50.45	0.448	rgb(222,131,132)	1.9906	2,2
Ncoa3	Trappc10	0.92842	50.45	0.455	rgb(222,130,131)	1.9906	2,2
Nfatc4	Insm1	0.92842	50.45	0.454	rgb(222,130,131)	1.9906	2,2
Nfatc4	Jag1	0.92842	50.45	0.445	rgb(222,132,133)	1.9906	2,2
Nfil3	Ier3	0.92842	50.45	0.445	rgb(222,132,133)	1.9906	2,2
Nfkb2	Dusp14	0.92842	50.45	0.445	rgb(222,132,133)	1.9906	2,2
Nr4a1	Chm	-0.92842	50.45	-4.5E-01	rgb(120,158,234)	1.9906	2,2
Nr4a1	Klhl3	0.92842	50.45	0.454	rgb(222,130,131)	1.9906	2,2
Otx1	Rimklb	0.92842	50.45	0.451	rgb(222,131,132)	1.9906	2,2
Pknox1	Sord	-0.92842	50.45	-4.5E-01	rgb(119,158,234)	1.9906	2,2
Plagl1	Wnt10b	0.92842	50.45	0.447	rgb(222,132,132)	1.9906	2,2
Rbpj	Inhba	0.92842	50.45	0.448	rgb(222,131,132)	1.9906	2,2
Rorc	Il17f	0.92842	50.45	0.45	rgb(222,131,132)	1.9906	2,2
Runx1	Psme2	-0.92842	50.45	-4.5E-01	rgb(120,158,234)	1.9906	2,2
Runx3	Ephx1	-0.92842	50.45	-4.5E-01	rgb(119,158,234)	1.9906	2,2
Runx3	Ipmk	0.92842	50.45	0.448	rgb(222,131,132)	1.9906	2,2
Rxra	Slain1	0.92842	50.45	0.453	rgb(222,130,131)	1.9906	2,2
Skil	Tlr2	0.92842	50.45	0.452	rgb(222,131,132)	1.9906	2,2
Spib	Ly96	0.92842	50.45	0.45	rgb(222,131,132)	1.9906	2,2
Spib	St7	0.92842	50.45	0.452	rgb(222,131,132)	1.9906	2,2
Stat1	Icam1	0.92842	50.45	0.454	rgb(222,130,131)	1.9906	None
Tcf4	Dmxl2	0.92842	50.45	0.449	rgb(222,131,132)	1.9906	2,2
Tead1	Fmnl2	0.92842	50.45	0.449	rgb(222,131,132)	1.9906	2,2
Tead1	Rragd	0.92842	50.45	0.454	rgb(222,130,131)	1.9906	2,2
Trerf1	Cnnm4	0.92842	50.45	0.45	rgb(222,131,132)	1.9906	2,2
Tsc22d1	Plxdc2	0.92842	50.45	0.449	rgb(222,131,132)	1.9906	2,2
Twist1	Tmem98	0.92842	50.45	0.45	rgb(222,131,132)	1.9906	2,2
Whsc1	D830031N03Rik	0.92842	50.45	0.447	rgb(222,132,132)	1.9906	2,2
Zeb1	Lamc2	0.92842	50.45	0.446	rgb(222,132,133)	1.9906	None
Zfp202	Prokr1	0.92842	50.45	0.45	rgb(222,131,132)	1.9906	2,2
Zhx2	Ctnnd1	-0.92842	50.45	-4.5E-01	rgb(120,158,234)	1.9906	2,2
2810021J22Rik	Mx2	0.92842	50.45	0.45	rgb(222,131,132)	1.9906	2,2
Akna	Ncoa2	0.92842	50.45	0.453	rgb(222,131,131)	1.9906	2,2
Arid3b	Ggta1	-0.92842	50.45	-4.5E-01	rgb(120,158,234)	1.9906	2,2
Atmin	Gramd1b	0.92842	50.45	0.445	rgb(222,132,133)	1.9906	2,2
Bbx	Exoc4	0.92842	50.45	0.447	rgb(222,132,133)	1.9906	2,2
Casz1	Dlgap3	0.92842	50.45	0.451	rgb(222,131,132)	1.9906	2,2
Casz1	Dusp8	0.92842	50.45	0.452	rgb(222,131,132)	1.9906	2,2
Cbx2	D930048N14Rik	0.92842	50.45	0.447	rgb(222,132,133)	1.9906	2,2
Ccdc17	Gm6225	0.92842	50.45	0.447	rgb(222,132,133)	1.9906	2,2
Cenpb	Tnk2	0.92842	50.45	0.453	rgb(222,130,131)	1.9906	2,2
Cic	Mex3d	0.92842	50.45	0.447	rgb(222,132,133)	1.9906	2,2
Creb3l2	Ddr1	0.92842	50.45	0.454	rgb(222,130,131)	1.9906	2,2
Creb3l2	Numbl	0.92842	50.45	0.448	rgb(222,131,132)	1.9906	2,2
Cux1	Foxo1	0.92842	50.45	0.453	rgb(222,130,131)	1.9906	2,2
Cux1	Gyk	-0.92842	50.45	-4.5E-01	rgb(120,158,234)	1.9906	2,2
Dzip1	Gli3	-0.92842	50.45	-4.5E-01	rgb(120,158,234)	1.9906	2,2
Fbxl19	Cln5	-0.92842	50.45	-4.5E-01	rgb(120,158,234)	1.9906	2,2
Foxp2	Sh2d4a	0.92842	50.45	0.447	rgb(222,132,133)	1.9906	2,2
Foxs1	Hvcn1	0.92842	50.45	0.454	rgb(222,130,131)	1.9906	2,2
Glis2	Nbl1	0.92842	50.45	0.448	rgb(222,131,132)	1.9906	2,2
Hmgb3	Il9r	0.92842	50.45	0.452	rgb(222,131,132)	1.9906	2,2
Homez	Irf5	0.92842	50.45	0.454	rgb(222,130,131)	1.9906	2,2
Ikzf4	Gpr146	0.92842	50.45	0.446	rgb(222,132,133)	1.9906	2,2
Ikzf4	Traf6	0.92842	50.45	0.446	rgb(222,132,133)	1.9906	2,2
Kdm2b	Sema4c	0.92842	50.45	0.455	rgb(222,130,131)	1.9906	2,2
Lhx6	Agap1	0.92842	50.45	0.447	rgb(222,132,133)	1.9906	2,2
Lin54	Sptlc1	-0.92842	50.45	-4.5E-01	rgb(120,158,234)	1.9906	2,2
Meis3	Tet1	-0.92842	50.45	-4.5E-01	rgb(120,158,234)	1.9906	2,2
Mtf2	Txndc17	-0.92842	50.45	-4.5E-01	rgb(120,158,234)	1.9906	2,2
Nkrf	Pygl	-0.92842	50.45	-4.5E-01	rgb(120,158,234)	1.9906	2,2
Osr2	H2-Eb1	0.92842	50.45	0.446	rgb(222,132,133)	1.9906	2,2
Ovol1	Slc2a3	0.92842	50.45	0.45	rgb(222,131,132)	1.9906	2,2
Ovol2	Furin	-0.92842	50.45	-4.5E-01	rgb(119,157,234)	1.9906	2,2
Patz1	Ap4m1	0.92842	50.45	0.454	rgb(222,130,131)	1.9906	2,2
Phf1	Xrcc5	-0.92842	50.45	-4.5E-01	rgb(120,158,234)	1.9906	2,2
Prrx1	Cxcl1	0.92842	50.45	0.449	rgb(222,131,132)	1.9906	2,2
Scml4	Epsti1	0.92842	50.45	0.454	rgb(222,130,131)	1.9906	2,2
Sgsm2	Ckap4	0.92842	50.45	0.45	rgb(222,131,132)	1.9906	2,2
Sgsm2	Lgals1	-0.92842	50.45	-4.5E-01	rgb(120,158,234)	1.9906	2,2
Sox12	Sertad1	-0.92842	50.45	-4.5E-01	rgb(119,157,234)	1.9906	2,2
Sp140	Hspa2	0.92842	50.45	0.454	rgb(222,130,131)	1.9906	2,2
Tal2	Rab35	-0.92842	50.45	-4.5E-01	rgb(120,158,234)	1.9906	2,2
Thap3	Cox7a2l	0.92842	50.45	0.448	rgb(222,131,132)	1.9906	2,2
Vax2	Atp6v1b1	0.92842	50.45	0.454	rgb(222,130,131)	1.9906	2,2
Vax2	Fut7	0.92842	50.45	0.449	rgb(222,131,132)	1.9906	2,2
Vax2	Stk4	-0.92842	50.45	-4.5E-01	rgb(119,157,234)	1.9906	2,2
Zbtb46	Pla2g4f	0.92842	50.45	0.452	rgb(222,131,132)	1.9906	2,2
Zbtb7c	Mboat7	-0.92842	50.45	-4.5E-01	rgb(120,158,234)	1.9906	2,2
Zbtb7c	Pvt1	0.92842	50.45	0.448	rgb(222,131,132)	1.9906	2,2
Zfp109	Clk3	-0.92842	50.45	-4.5E-01	rgb(120,158,234)	1.9906	2,2
Zfp277	Amz2	0.92842	50.45	0.454	rgb(222,130,131)	1.9906	2,2
Zfp280c	Hspa2	-0.92842	50.45	-4.5E-01	rgb(119,157,234)	1.9906	2,2
Zfp280d	Clic1	-0.92842	50.45	-4.5E-01	rgb(118,157,234)	1.9906	2,2
Zfp296	Itpr3	-0.92842	50.45	-4.5E-01	rgb(120,158,234)	1.9906	2,2
Zfp335	Fundc2	-0.92842	50.45	-4.5E-01	rgb(118,157,234)	1.9906	2,2
Zfp35	Wdr82	0.92842	50.45	0.455	rgb(222,130,131)	1.9906	2,2
Zfp358	Ctsf	0.92842	50.45	0.451	rgb(222,131,132)	1.9906	2,2
Zfp385a	Robo3	0.92842	50.45	0.455	rgb(222,130,131)	1.9906	2,2
Zfp429	Slc27a4	-0.92842	50.45	-4.5E-01	rgb(119,157,234)	1.9906	2,2
Zfp52	Eml1	0.92842	50.45	0.455	rgb(222,130,131)	1.9906	2,2
Zfp536	Fyn	0.92842	50.45	0.452	rgb(222,131,132)	1.9906	2,2
Zfp536	Itsn1	0.92842	50.45	0.449	rgb(222,131,132)	1.9906	2,2
Zfp580	Psmd8	0.92842	50.45	0.448	rgb(222,131,132)	1.9906	2,2
Zfp605	Ninj1	-0.92842	50.45	-4.5E-01	rgb(119,157,234)	1.9906	2,2
Zfp629	Hemgn	0.92842	50.45	0.45	rgb(222,131,132)	1.9906	2,2
Zfp629	Tmem19	-0.92842	50.45	-4.5E-01	rgb(119,157,234)	1.9906	2,2
Zfp629	Zmat3	-0.92842	50.45	-4.5E-01	rgb(119,157,234)	1.9906	2,2
Zfp64	Fbxw2	-0.92842	50.45	-4.5E-01	rgb(120,158,234)	1.9906	2,2
Zfp667	Egr3	-0.92842	50.45	-4.5E-01	rgb(120,158,234)	1.9906	2,2
Zfp750	Ttll9	0.92842	50.45	0.452	rgb(222,131,132)	1.9906	2,2
Zfp750	Zfp365	0.92842	50.45	0.453	rgb(222,131,131)	1.9906	2,2
Zfp768	Angptl4	0.92842	50.45	0.448	rgb(222,131,132)	1.9906	2,2
Zfp771	Tmem158	0.92842	50.45	0.453	rgb(222,131,131)	1.9906	2,2
Zfp81	Neat1	-0.92842	50.45	-4.5E-01	rgb(119,157,234)	1.9906	2,2
Zfp831	Smarca2	0.92842	50.45	0.45	rgb(222,131,132)	1.9906	2,2
Zfp870	Tbccd1	0.92842	50.45	0.449	rgb(222,131,132)	1.9906	2,2
Zfp934	Bdh2	0.92842	50.45	0.45	rgb(222,131,132)	1.9906	2,2
Zfp960	Masp2	0.92842	50.45	0.451	rgb(222,131,132)	1.9906	2,2
Zfx	Hspb11	-0.92842	50.45	-4.5E-01	rgb(119,158,234)	1.9906	2,2
Zik1	Apitd1	0.92842	50.45	0.45	rgb(222,131,132)	1.9906	2,2
Arntl2	Apold1	0.92663	50.44	0.438	rgb(222,133,134)	1.9904	2,2
Atf6	Lamc1	0.92663	50.44	0.437	rgb(222,133,134)	1.9904	2,2
Atf6	Spire1	0.92663	50.44	0.436	rgb(222,134,135)	1.9904	2,2
Atf6	Ubash3b	-0.92663	50.44	-4.4E-01	rgb(121,158,234)	1.9904	2,2
Cebpg	Fkrp	-0.92663	50.44	-4.4E-01	rgb(122,159,234)	1.9904	2,2
Creb1	Il4ra	-0.92663	50.44	-4.4E-01	rgb(121,159,234)	1.9904	2,2
Ddit3	Angptl6	0.92663	50.44	0.437	rgb(222,134,134)	1.9904	2,2
Elk3	Cxcr3	0.92663	50.44	0.439	rgb(222,133,134)	1.9904	2,2
Elk4	Polr3b	0.92663	50.44	0.438	rgb(222,133,134)	1.9904	2,2
Epas1	Inpp5a	0.92663	50.44	0.444	rgb(222,132,133)	1.9904	2,2
Erg	C920009B18Rik	-0.92663	50.44	-4.4E-01	rgb(121,159,234)	1.9904	2,2
Erg	Tes	0.92663	50.44	0.444	rgb(222,132,133)	1.9904	2,2
Ets1	Pik3ip1	0.92663	50.44	0.443	rgb(222,132,133)	1.9904	2,2
Etv4	Ccbl2	0.92663	50.44	0.44	rgb(222,133,134)	1.9904	2,2
Etv4	Slc7a3	0.92663	50.44	0.438	rgb(222,133,134)	1.9904	2,2
Etv5	Acvrl1	-0.92663	50.44	-4.4E-01	rgb(121,158,234)	1.9904	2,2
Etv5	Mrc1	-0.92663	50.44	-4.4E-01	rgb(122,159,234)	1.9904	2,2
Fos	Gm6225	0.92663	50.44	0.438	rgb(222,133,134)	1.9904	2,2
Foxf2	Ptprj	0.92663	50.44	0.439	rgb(222,133,134)	1.9904	2,2
Foxo3	Bbc3	0.92663	50.44	0.436	rgb(222,134,135)	1.9904	None
Foxo3	Ccng1	0.92663	50.44	0.443	rgb(222,132,133)	1.9904	2,2
Foxp3	Atxn1	-0.92663	50.44	-4.4E-01	rgb(121,159,234)	1.9904	2,2
Gata1	Inpp5b	-0.92663	50.44	-4.4E-01	rgb(121,158,234)	1.9904	2,2
Gata1	Yy2	-0.92663	50.44	-4.4E-01	rgb(122,159,234)	1.9904	2,2
Gfi1	Jak2	0.92663	50.44	0.438	rgb(222,133,134)	1.9904	2,2
Hey1	Plekha6	0.92663	50.44	0.442	rgb(222,133,134)	1.9904	2,2
Hif3a	Clybl	0.92663	50.44	0.439	rgb(222,133,134)	1.9904	2,2
Hlf	Hemk1	-0.92663	50.44	-4.4E-01	rgb(123,160,234)	1.9904	2,2
Irf4	Bank1	-0.92663	50.44	-4.4E-01	rgb(122,159,234)	1.9904	2,2
Irf4	Icosl	-0.92663	50.44	-4.4E-01	rgb(122,159,234)	1.9904	2,2
Irf4	Peli2	0.92663	50.44	0.443	rgb(222,132,133)	1.9904	2,2
Irf5	Trpv2	0.92663	50.44	0.438	rgb(222,133,134)	1.9904	2,2
Jun	Klf10	0.92663	50.44	0.441	rgb(222,133,134)	1.9904	2,2
Jun	Tnfrsf25	0.92663	50.44	0.444	rgb(222,132,133)	1.9904	2,2
Junb	Hook2	0.92663	50.44	0.442	rgb(222,133,133)	1.9904	2,2
Klf10	Fam129b	0.92663	50.44	0.444	rgb(222,132,133)	1.9904	2,2
Klf10	Kctd14	0.92663	50.44	0.435	rgb(222,134,135)	1.9904	2,2
Klf11	Rell1	0.92663	50.44	0.439	rgb(222,133,134)	1.9904	2,2
Klf7	Pstpip1	0.92663	50.44	0.441	rgb(222,133,134)	1.9904	2,2
Maf	Ctla2b	0.92663	50.44	0.442	rgb(222,133,133)	1.9904	2,2
Maff	Csrnp1	0.92663	50.44	0.441	rgb(222,133,134)	1.9904	2,2
Mafg	N4bp2l1	-0.92663	50.44	-4.4E-01	rgb(121,159,234)	1.9904	2,2
Msc	Lime1	0.92663	50.44	0.443	rgb(222,132,133)	1.9904	2,2
Mxd1	Fastkd2	-0.92663	50.44	-4.4E-01	rgb(123,160,234)	1.9904	2,2
Mxd1	Gart	-0.92663	50.44	-4.4E-01	rgb(122,159,234)	1.9904	2,2
Myb	Slc26a10	0.92663	50.44	0.439	rgb(222,133,134)	1.9904	2,2
Ncoa1	Cd24a	0.92663	50.44	0.442	rgb(222,133,134)	1.9904	2,2
Ncoa1	Wdfy2	0.92663	50.44	0.439	rgb(222,133,134)	1.9904	2,2
Nfatc1	Ermn	-0.92663	50.44	-4.4E-01	rgb(122,159,234)	1.9904	2,2
Nfatc4	Cebpb	0.92663	50.44	0.44	rgb(222,133,134)	1.9904	2,2
Nfil3	Tiparp	0.92663	50.44	0.438	rgb(222,133,134)	1.9904	2,2
Nfkb1	Tnfrsf13c	0.92663	50.44	0.437	rgb(222,133,134)	1.9904	None
Npas2	F2rl2	0.92663	50.44	0.438	rgb(222,133,134)	1.9904	2,2
Nr3c1	Trip10	-0.92663	50.44	-4.4E-01	rgb(122,159,234)	1.9904	2,2
Nr4a1	Rrad	0.92663	50.44	0.44	rgb(222,133,134)	1.9904	2,2
Otx1	Trpm6	0.92663	50.44	0.442	rgb(222,133,134)	1.9904	2,2
Plagl1	Cd84	-0.92663	50.44	-4.4E-01	rgb(122,159,234)	1.9904	2,2
Plagl1	Ikzf2	0.92663	50.44	0.441	rgb(222,133,134)	1.9904	2,2
Plagl1	Pla1a	0.92663	50.44	0.442	rgb(222,132,133)	1.9904	2,2
Pou2af1	Fgf16	0.92663	50.44	0.443	rgb(222,132,133)	1.9904	2,2
Rbpj	Ikzf4	0.92663	50.44	0.438	rgb(222,133,134)	1.9904	2,2
Relb	Mt1	-0.92663	50.44	-4.4E-01	rgb(122,159,234)	1.9904	2,2
Relb	Osgepl1	-0.92663	50.44	-4.4E-01	rgb(122,159,234)	1.9904	2,2
Rest	Bcl11b	0.92663	50.44	0.436	rgb(222,134,135)	1.9904	2,2
Sp3	Uqcrq	-0.92663	50.44	-4.4E-01	rgb(121,159,234)	1.9904	2,2
Stat4	Srpk2	0.92663	50.44	0.437	rgb(222,133,134)	1.9904	2,2
Stat5b	Gramd1b	-0.92663	50.44	-4.4E-01	rgb(123,160,234)	1.9904	2,2
Stat5b	Nrn1	-0.92663	50.44	-4.4E-01	rgb(121,159,234)	1.9904	2,2
Stat5b	Serinc5	0.92663	50.44	0.441	rgb(222,133,134)	1.9904	2,2
Tead1	Neo1	0.92663	50.44	0.437	rgb(222,134,134)	1.9904	2,2
Tead1	Plagl1	0.92663	50.44	0.44	rgb(222,133,134)	1.9904	2,2
Trerf1	Tmem176b	0.92663	50.44	0.439	rgb(222,133,134)	1.9904	2,2
Trps1	Chm	0.92663	50.44	0.44	rgb(222,133,134)	1.9904	2,2
Whsc1	E2f7	0.92663	50.44	0.438	rgb(222,133,134)	1.9904	2,2
Whsc1	Lpcat1	0.92663	50.44	0.437	rgb(222,134,134)	1.9904	2,2
Xbp1	Foxp1	-0.92663	50.44	-4.4E-01	rgb(122,159,234)	1.9904	2,2
Zbtb17	Vegfb	-0.92663	50.44	-4.4E-01	rgb(121,159,234)	1.9904	2,2
Zfhx3	Ermp1	0.92663	50.44	0.436	rgb(222,134,135)	1.9904	2,2
Zhx3	Wwc1	-0.92663	50.44	-4.4E-01	rgb(121,159,234)	1.9904	2,2
Zic2	Hey1	0.92663	50.44	0.44	rgb(222,133,134)	1.9904	2,2
Adnp	Fbxo11	0.92663	50.44	0.438	rgb(222,133,134)	1.9904	2,2
Adnp	Hist4h4	-0.92663	50.44	-4.4E-01	rgb(122,159,234)	1.9904	2,2
Akna	Ms4a6c	0.92663	50.44	0.437	rgb(222,134,134)	1.9904	2,2
Ankzf1	3110057O12Rik	0.92663	50.44	0.435	rgb(222,134,135)	1.9904	2,2
Ankzf1	Ppp1r3g	0.92663	50.44	0.442	rgb(222,133,134)	1.9904	2,2
Atmin	Slc29a3	0.92663	50.44	0.443	rgb(222,132,133)	1.9904	2,2
Batf	Col18a1	0.92663	50.44	0.44	rgb(222,133,134)	1.9904	2,2
Batf	Trim36	0.92663	50.44	0.438	rgb(222,133,134)	1.9904	2,2
C030039L03Rik	Bnip3	0.92663	50.44	0.435	rgb(222,134,135)	1.9904	2,2
C030039L03Rik	Fzd7	0.92663	50.44	0.44	rgb(222,133,134)	1.9904	2,2
Ccdc17	Ankra2	0.92663	50.44	0.436	rgb(222,134,135)	1.9904	2,2
Cdc5l	Trp53i13	-0.92663	50.44	-4.4E-01	rgb(121,159,234)	1.9904	2,2
Creb3l2	Dennd3	0.92663	50.44	0.442	rgb(222,133,133)	1.9904	2,2
Creb3l2	Rbmx	-0.92663	50.44	-4.4E-01	rgb(122,159,234)	1.9904	2,2
Creb3l2	Sec24d	0.92663	50.44	0.439	rgb(222,133,134)	1.9904	2,2
Cux1	Fam20a	0.92663	50.44	0.445	rgb(222,132,133)	1.9904	2,2
Cxxc5	Cnih3	-0.92663	50.44	-4.4E-01	rgb(123,160,234)	1.9904	2,2
Dot1l	Ypel5	-0.92663	50.44	-4.4E-01	rgb(122,159,234)	1.9904	2,2
Esrra	Zswim4	0.92663	50.44	0.436	rgb(222,134,135)	1.9904	2,2
Foxb1	Alcam	-0.92663	50.44	-4.4E-01	rgb(121,159,234)	1.9904	2,2
Glis1	Acot12	0.92663	50.44	0.435	rgb(222,134,135)	1.9904	2,2
Gm13157	Xpnpep1	-0.92663	50.44	-4.4E-01	rgb(122,159,234)	1.9904	2,2
Hmgb1	AI506816	0.92663	50.44	0.44	rgb(222,133,134)	1.9904	2,2
Hmgb3	Nostrin	0.92663	50.44	0.437	rgb(222,133,134)	1.9904	2,2
Ikzf2	Fam84a	0.92663	50.44	0.442	rgb(222,133,133)	1.9904	2,2
Ikzf2	Gm4858	0.92663	50.44	0.444	rgb(222,132,133)	1.9904	2,2
Ikzf2	Tmod1	0.92663	50.44	0.436	rgb(222,134,135)	1.9904	2,2
Kdm2b	5730508B09Rik	-0.92663	50.44	-4.4E-01	rgb(122,159,234)	1.9904	2,2
Kdm2b	Gbp9	0.92663	50.44	0.44	rgb(222,133,134)	1.9904	2,2
L3mbtl3	Taf7	0.92663	50.44	0.441	rgb(222,133,134)	1.9904	2,2
Lin54	Pgs1	0.92663	50.44	0.439	rgb(222,133,134)	1.9904	2,2
Litaf	Hopx	0.92663	50.44	0.439	rgb(222,133,134)	1.9904	2,2
Litaf	Map4k4	-0.92663	50.44	-4.4E-01	rgb(122,159,234)	1.9904	2,2
Litaf	Plxnc1	0.92663	50.44	0.444	rgb(222,132,133)	1.9904	2,2
Mef2b	4930506M07Rik	-0.92663	50.44	-4.4E-01	rgb(121,159,234)	1.9904	2,2
Nkx1-2	Pappa2	0.92663	50.44	0.439	rgb(222,133,134)	1.9904	2,2
Scml4	Plod3	-0.92663	50.44	-4.4E-01	rgb(122,159,234)	1.9904	2,2
Sgsm2	Unc119b	0.92663	50.44	0.439	rgb(222,133,134)	1.9904	2,2
Sox13	Alpl	0.92663	50.44	0.44	rgb(222,133,134)	1.9904	2,2
Tcf7l1	Glis2	0.92663	50.44	0.443	rgb(222,132,133)	1.9904	2,2
Tet3	Cnnm3	0.92663	50.44	0.438	rgb(222,133,134)	1.9904	2,2
Tigd2	Gramd1b	-0.92663	50.44	-4.4E-01	rgb(122,159,234)	1.9904	2,2
Vax2	Ccl20	0.92663	50.44	0.441	rgb(222,133,134)	1.9904	2,2
Vax2	Nebl	0.92663	50.44	0.438	rgb(222,133,134)	1.9904	2,2
Ybx2	Fam198a	0.92663	50.44	0.439	rgb(222,133,134)	1.9904	2,2
Zbed3	Zadh2	0.92663	50.44	0.439	rgb(222,133,134)	1.9904	2,2
Zbtb32	Irf5	0.92663	50.44	0.436	rgb(222,134,135)	1.9904	2,2
Zbtb32	Pck2	0.92663	50.44	0.437	rgb(222,134,134)	1.9904	2,2
Zbtb34	Hps6	-0.92663	50.44	-4.4E-01	rgb(122,159,234)	1.9904	2,2
Zbtb38	Abhd4	0.92663	50.44	0.44	rgb(222,133,134)	1.9904	2,2
Zbtb4	Lime1	0.92663	50.44	0.44	rgb(222,133,134)	1.9904	2,2
Zbtb4	Tsen2	-0.92663	50.44	-4.4E-01	rgb(121,159,234)	1.9904	2,2
Zbtb7c	Scarf2	0.92663	50.44	0.438	rgb(222,133,134)	1.9904	2,2
Zfp111	Ccdc125	-0.92663	50.44	-4.4E-01	rgb(122,159,234)	1.9904	2,2
Zfp146	Bend6	-0.92663	50.44	-4.4E-01	rgb(122,159,234)	1.9904	2,2
Zfp26	Rbm15	0.92663	50.44	0.443	rgb(222,132,133)	1.9904	2,2
Zfp280b	Lpxn	-0.92663	50.44	-4.4E-01	rgb(121,159,234)	1.9904	2,2
Zfp296	Helb	-0.92663	50.44	-4.4E-01	rgb(122,159,234)	1.9904	2,2
Zfp362	Ttyh3	0.92663	50.44	0.437	rgb(222,133,134)	1.9904	2,2
Zfp365	Cnn2	-0.92663	50.44	-4.4E-01	rgb(121,158,234)	1.9904	2,2
Zfp365	Tnfsf4	0.92663	50.44	0.442	rgb(222,133,133)	1.9904	2,2
Zfp386	Atp6v1d	0.92663	50.44	0.438	rgb(222,133,134)	1.9904	2,2
Zfp395	Wipf1	0.92663	50.44	0.438	rgb(222,133,134)	1.9904	2,2
Zfp40	4930503L19Rik	0.92663	50.44	0.44	rgb(222,133,134)	1.9904	2,2
Zfp467	Dhcr7	0.92663	50.44	0.442	rgb(222,133,133)	1.9904	2,2
Zfp473	Rps6ka3	0.92663	50.44	0.44	rgb(222,133,134)	1.9904	2,2
Zfp473	Tjp3	0.92663	50.44	0.444	rgb(222,132,133)	1.9904	2,2
Zfp536	Prf1	0.92663	50.44	0.44	rgb(222,133,134)	1.9904	2,2
Zfp598	Tnk2	0.92663	50.44	0.445	rgb(222,132,133)	1.9904	2,2
Zfp629	Atf6	0.92663	50.44	0.439	rgb(222,133,134)	1.9904	2,2
Zfp629	Zfp108	0.92663	50.44	0.437	rgb(222,134,134)	1.9904	2,2
Zfp704	Xrcc5	0.92663	50.44	0.437	rgb(222,134,134)	1.9904	2,2
Zfp750	Urm1	0.92663	50.44	0.442	rgb(222,133,133)	1.9904	2,2
Zfp808	Tyms	0.92663	50.44	0.443	rgb(222,132,133)	1.9904	2,2
Zfp869	Ets2	0.92663	50.44	0.437	rgb(222,134,134)	1.9904	2,2
Zfp956	Fbxl22	0.92663	50.44	0.439	rgb(222,133,134)	1.9904	2,2
Zmat1	Fam120c	0.92663	50.44	0.438	rgb(222,133,134)	1.9904	2,2
Zscan22	Mmachc	0.92663	50.44	0.438	rgb(222,133,134)	1.9904	2,2
Zzz3	S100a1	-0.92663	50.44	-4.4E-01	rgb(121,158,234)	1.9904	2,2
Atf3	Ucp2	-0.92484	50.43	-4.3E-01	rgb(124,160,233)	1.9902	2,2
Bach1	Epas1	0.92484	50.43	0.426	rgb(222,136,136)	1.9902	2,2
Bcl11b	Crebbp	0.92484	50.43	0.425	rgb(222,136,137)	1.9902	None
Cebpg	Soat2	0.92484	50.43	0.435	rgb(222,134,135)	1.9902	2,2
Cebpg	Tm9sf4	-0.92484	50.43	-4.3E-01	rgb(124,161,233)	1.9902	2,2
Creb1	Sash3	-0.92484	50.43	-4.3E-01	rgb(123,160,233)	1.9902	2,2
Crem	Pde4d	0.92484	50.43	0.429	rgb(222,135,136)	1.9902	2,2
Ddit3	Nupr1	0.92484	50.43	0.427	rgb(222,135,136)	1.9902	2,2
Elf1	Cd226	0.92484	50.43	0.431	rgb(222,135,135)	1.9902	2,2
Elf1	Cmah	0.92484	50.43	0.427	rgb(222,135,136)	1.9902	2,2
Esr1	Dirc2	0.92484	50.43	0.426	rgb(222,136,136)	1.9902	2,2
Ets1	Capn2	0.92484	50.43	0.435	rgb(222,134,135)	1.9902	2,2
Ets1	Nfkb2	-0.92484	50.43	-4.3E-01	rgb(123,160,233)	1.9902	2,2
Ets1	Slc9a3r1	0.92484	50.43	0.426	rgb(222,136,136)	1.9902	2,2
Etv5	Zswim4	0.92484	50.43	0.429	rgb(222,135,136)	1.9902	2,2
Etv6	Tnnt2	-0.92484	50.43	-4.3E-01	rgb(124,161,233)	1.9902	2,2
Fli1	Aacs	-0.92484	50.43	-4.3E-01	rgb(123,160,233)	1.9902	2,2
Fli1	Penk	-0.92484	50.43	-4.3E-01	rgb(124,161,233)	1.9902	2,2
Fos	Ets2	0.92484	50.43	0.432	rgb(222,135,135)	1.9902	2,2
Fosl1	Edem1	-0.92484	50.43	-4.3E-01	rgb(124,160,233)	1.9902	2,2
Foxf2	Akr1b8	0.92484	50.43	0.432	rgb(222,134,135)	1.9902	2,2
Foxo1	Iqgap2	0.92484	50.43	0.433	rgb(222,134,135)	1.9902	2,2
Foxo1	Spsb1	0.92484	50.43	0.432	rgb(222,134,135)	1.9902	2,2
Foxo3	Abhd2	0.92484	50.43	0.432	rgb(222,135,135)	1.9902	2,2
Foxo3	Narf	0.92484	50.43	0.428	rgb(222,135,136)	1.9902	2,2
Foxp3	Col15a1	0.92484	50.43	0.434	rgb(222,134,135)	1.9902	2,2
Foxq1	Gprasp2	0.92484	50.43	0.428	rgb(222,135,136)	1.9902	2,2
Gata3	B4galt5	0.92484	50.43	0.43	rgb(222,135,136)	1.9902	2,2
Gfi1	B4galt1	-0.92484	50.43	-4.3E-01	rgb(124,160,233)	1.9902	2,2
Gli3	Lpin2	-0.92484	50.43	-4.3E-01	rgb(124,161,233)	1.9902	2,2
Gzf1	Slc12a8	0.92484	50.43	0.43	rgb(222,135,136)	1.9902	2,2
Hey1	Zic2	0.92484	50.43	0.425	rgb(222,136,137)	1.9902	2,2
Hif1a	B3gnt3	0.92484	50.43	0.431	rgb(222,135,135)	1.9902	2,2
Hif3a	Myh10	0.92484	50.43	0.429	rgb(222,135,136)	1.9902	2,2
Hsf4	Zfp536	0.92484	50.43	0.434	rgb(222,134,135)	1.9902	2,2
Irf1	Gbp11	0.92484	50.43	0.432	rgb(222,134,135)	1.9902	2,2
Irf4	Il9r	-0.92484	50.43	-4.3E-01	rgb(123,160,233)	1.9902	2,2
Irf4	Siglec15	-0.92484	50.43	-4.3E-01	rgb(124,161,233)	1.9902	2,2
Irf4	Zdhhc15	-0.92484	50.43	-4.3E-01	rgb(124,161,233)	1.9902	2,2
Irf8	Bcl11b	0.92484	50.43	0.432	rgb(222,135,135)	1.9902	2,2
Irf8	Jak3	0.92484	50.43	0.434	rgb(222,134,135)	1.9902	2,2
Klf2	Cs	-0.92484	50.43	-4.3E-01	rgb(124,161,233)	1.9902	2,2
Klf4	Cacna1s	0.92484	50.43	0.43	rgb(222,135,136)	1.9902	2,2
Klf6	Zfp652	-0.92484	50.43	-4.3E-01	rgb(123,160,233)	1.9902	2,2
Klf7	Insm1	-0.92484	50.43	-4.3E-01	rgb(124,160,233)	1.9902	2,2
Lyl1	Gpnmb	0.92484	50.43	0.428	rgb(222,135,136)	1.9902	2,2
Maff	Gne	-0.92484	50.43	-4.3E-01	rgb(124,160,233)	1.9902	2,2
Mafg	Tspan13	-0.92484	50.43	-4.3E-01	rgb(123,160,233)	1.9902	2,2
Ncoa1	Edaradd	-0.92484	50.43	-4.3E-01	rgb(124,161,233)	1.9902	2,2
Ncoa1	Erc1	0.92484	50.43	0.427	rgb(222,135,136)	1.9902	2,2
Ncoa2	C1rl	-0.92484	50.43	-4.3E-01	rgb(123,160,233)	1.9902	2,2
Ncoa2	Tcf12	0.92484	50.43	0.431	rgb(222,135,135)	1.9902	2,2
Nfatc2	Sema4d	0.92484	50.43	0.432	rgb(222,135,135)	1.9902	2,2
Nfe2	Pvt1	0.92484	50.43	0.433	rgb(222,134,135)	1.9902	2,2
Nfkb1	Lilrb4	-0.92484	50.43	-4.3E-01	rgb(125,161,233)	1.9902	2,2
Npas2	Atp11a	0.92484	50.43	0.427	rgb(222,135,136)	1.9902	2,2
Nr2f6	Wrnip1	0.92484	50.43	0.427	rgb(222,136,136)	1.9902	2,2
Nr4a1	Cdk6	-0.92484	50.43	-4.3E-01	rgb(123,160,233)	1.9902	2,2
Nr4a2	Nr4a1	0.92484	50.43	0.43	rgb(222,135,136)	1.9902	2,2
Pcgf2	Ltbp4	0.92484	50.43	0.432	rgb(222,135,135)	1.9902	2,2
Plagl1	Slc16a6	0.92484	50.43	0.432	rgb(222,135,135)	1.9902	2,2
Pou2af1	4930417O13Rik	0.92484	50.43	0.429	rgb(222,135,136)	1.9902	2,2
Pou2af1	Mmd	0.92484	50.43	0.433	rgb(222,134,135)	1.9902	2,2
Pou2af1	Notch2	-0.92484	50.43	-4.3E-01	rgb(124,160,233)	1.9902	2,2
Pparg	Epas1	0.92484	50.43	0.434	rgb(222,134,135)	1.9902	2,2
Pparg	Tln2	0.92484	50.43	0.425	rgb(222,136,137)	1.9902	2,2
Relb	Csf2	-0.92484	50.43	-4.3E-01	rgb(124,161,233)	1.9902	2,2
Runx3	Foxo1	0.92484	50.43	0.428	rgb(222,135,136)	1.9902	2,2
Satb1	Kif3a	0.92484	50.43	0.429	rgb(222,135,136)	1.9902	2,2
Six1	Inhba	0.92484	50.43	0.431	rgb(222,135,135)	1.9902	2,2
Smad3	Malt1	0.92484	50.43	0.43	rgb(222,135,136)	1.9902	2,2
Smad4	Itgb3bp	-0.92484	50.43	-4.3E-01	rgb(124,160,233)	1.9902	2,2
Sox5	Lamc2	0.92484	50.43	0.434	rgb(222,134,135)	1.9902	2,2
Sp3	Herc4	0.92484	50.43	0.427	rgb(222,135,136)	1.9902	2,2
Sp4	Thoc3	-0.92484	50.43	-4.3E-01	rgb(123,160,233)	1.9902	2,2
Spib	Ssh2	-0.92484	50.43	-4.3E-01	rgb(125,161,233)	1.9902	2,2
Srebf1	Chac1	0.92484	50.43	0.426	rgb(222,136,136)	1.9902	2,2
Srebf1	Chchd7	-0.92484	50.43	-4.3E-01	rgb(124,160,233)	1.9902	2,2
Stat3	Socs3	0.92484	50.43	0.425	rgb(222,136,137)	1.9902	None
Stat5b	Fez2	0.92484	50.43	0.433	rgb(222,134,135)	1.9902	2,2
Tead1	Abca1	0.92484	50.43	0.432	rgb(222,135,135)	1.9902	2,2
Twist1	Dhrs3	0.92484	50.43	0.429	rgb(222,135,136)	1.9902	2,2
Twist1	Epdr1	0.92484	50.43	0.428	rgb(222,135,136)	1.9902	2,2
Whsc1	Cpd	0.92484	50.43	0.426	rgb(222,136,136)	1.9902	2,2
Zbtb17	Adck1	0.92484	50.43	0.426	rgb(222,136,137)	1.9902	2,2
Zbtb17	Kctd6	-0.92484	50.43	-4.3E-01	rgb(123,160,233)	1.9902	2,2
Zeb2	Jak2	0.92484	50.43	0.426	rgb(222,136,136)	1.9902	2,2
Zeb2	Serpine1	0.92484	50.43	0.434	rgb(222,134,135)	1.9902	2,2
Zhx2	Trove2	-0.92484	50.43	-4.3E-01	rgb(124,160,233)	1.9902	2,2
Zhx3	Nedd9	0.92484	50.43	0.432	rgb(222,135,135)	1.9902	2,2
A430033K04Rik	Fmnl2	0.92484	50.43	0.431	rgb(222,135,136)	1.9902	2,2
Ahrr	Cpox	0.92484	50.43	0.435	rgb(222,134,135)	1.9902	2,2
Ahrr	Inha	0.92484	50.43	0.429	rgb(222,135,136)	1.9902	2,2
Ahrr	Lgr4	0.92484	50.43	0.428	rgb(222,135,136)	1.9902	2,2
Ahrr	Treml2	0.92484	50.43	0.432	rgb(222,135,135)	1.9902	2,2
Akna	Arhgef6	0.92484	50.43	0.433	rgb(222,134,135)	1.9902	2,2
Akna	Nlrc3	0.92484	50.43	0.425	rgb(222,136,137)	1.9902	2,2
Arid3b	Sh3bp1	0.92484	50.43	0.429	rgb(222,135,136)	1.9902	2,2
Atmin	Il15ra	0.92484	50.43	0.434	rgb(222,134,135)	1.9902	2,2
Bhlhe40	Fam129a	0.92484	50.43	0.425	rgb(222,136,137)	1.9902	2,2
Creb3l2	Cdh23	0.92484	50.43	0.433	rgb(222,134,135)	1.9902	2,2
Creb3l2	Fam129b	0.92484	50.43	0.435	rgb(222,134,135)	1.9902	2,2
Creb3l2	Snx11	-0.92484	50.43	-4.3E-01	rgb(124,160,233)	1.9902	2,2
Creb3l2	Susd1	0.92484	50.43	0.427	rgb(222,136,136)	1.9902	2,2
Cux1	Herc4	-0.92484	50.43	-4.3E-01	rgb(123,160,233)	1.9902	2,2
Cxxc5	Sell	0.92484	50.43	0.434	rgb(222,134,135)	1.9902	2,2
Dpf1	Atp4a	0.92484	50.43	0.429	rgb(222,135,136)	1.9902	2,2
Dzip1	Eaf2	-0.92484	50.43	-4.3E-01	rgb(124,161,233)	1.9902	2,2
Fbxl19	Cox7a2l	-0.92484	50.43	-4.3E-01	rgb(123,160,233)	1.9902	2,2
Foxb1	Apol10b	0.92484	50.43	0.425	rgb(222,136,137)	1.9902	2,2
Foxb1	Rnf144b	0.92484	50.43	0.432	rgb(222,135,135)	1.9902	2,2
Foxp2	Cacna2d1	0.92484	50.43	0.43	rgb(222,135,136)	1.9902	2,2
Foxs1	Tmem176a	0.92484	50.43	0.434	rgb(222,134,135)	1.9902	2,2
Glis1	Nod2	0.92484	50.43	0.43	rgb(222,135,136)	1.9902	2,2
Glis2	Pdpn	0.92484	50.43	0.43	rgb(222,135,136)	1.9902	2,2
Hes5	BC018473	0.92484	50.43	0.432	rgb(222,135,135)	1.9902	2,2
Hmga2	Lmo7	0.92484	50.43	0.431	rgb(222,135,136)	1.9902	2,2
Hmgb3	1190005I06Rik	0.92484	50.43	0.433	rgb(222,134,135)	1.9902	2,2
Hmgb3	Eno3	0.92484	50.43	0.432	rgb(222,135,135)	1.9902	2,2
Ikzf2	Arhgef10	-0.92484	50.43	-4.3E-01	rgb(123,160,233)	1.9902	2,2
Ikzf2	Galm	0.92484	50.43	0.433	rgb(222,134,135)	1.9902	2,2
Ikzf2	Tnfsf10	0.92484	50.43	0.432	rgb(222,134,135)	1.9902	2,2
Insm1	8430427H17Rik	0.92484	50.43	0.428	rgb(222,135,136)	1.9902	2,2
Jazf1	4930506M07Rik	0.92484	50.43	0.431	rgb(222,135,135)	1.9902	2,2
Kdm2b	Pgap1	0.92484	50.43	0.435	rgb(222,134,135)	1.9902	2,2
Kdm5b	Nfyb	0.92484	50.43	0.428	rgb(222,135,136)	1.9902	2,2
L3mbtl3	Piga	-0.92484	50.43	-4.3E-01	rgb(124,161,233)	1.9902	2,2
Litaf	Ccl4	0.92484	50.43	0.433	rgb(222,134,135)	1.9902	2,2
Litaf	Slc16a6	-0.92484	50.43	-4.3E-01	rgb(123,160,233)	1.9902	2,2
Mbnl2	Dirc2	0.92484	50.43	0.432	rgb(222,134,135)	1.9902	2,2
Mbnl2	Trerf1	0.92484	50.43	0.435	rgb(222,134,135)	1.9902	2,2
Mef2b	Blvrb	0.92484	50.43	0.431	rgb(222,135,136)	1.9902	2,2
Meis3	Ppp2r5b	0.92484	50.43	0.435	rgb(222,134,135)	1.9902	2,2
Nkrf	Gzmb	-0.92484	50.43	-4.3E-01	rgb(124,160,233)	1.9902	2,2
Osr2	Cox6b2	0.92484	50.43	0.433	rgb(222,134,135)	1.9902	2,2
Osr2	Penk	0.92484	50.43	0.43	rgb(222,135,136)	1.9902	2,2
Ovol2	Wipi1	0.92484	50.43	0.433	rgb(222,134,135)	1.9902	2,2
Phf1	L1cam	0.92484	50.43	0.428	rgb(222,135,136)	1.9902	2,2
Plscr1	Bcl2l2	0.92484	50.43	0.426	rgb(222,136,137)	1.9902	2,2
Pou6f1	Calcrl	-0.92484	50.43	-4.3E-01	rgb(124,160,233)	1.9902	2,2
Sgsm2	Ccl20	-0.92484	50.43	-4.3E-01	rgb(124,161,233)	1.9902	2,2
Sgsm2	Per3	0.92484	50.43	0.433	rgb(222,134,135)	1.9902	2,2
Six5	Btla	0.92484	50.43	0.433	rgb(222,134,135)	1.9902	2,2
Sp6	Sema4f	-0.92484	50.43	-4.3E-01	rgb(124,161,233)	1.9902	2,2
Tbx6	Vasn	0.92484	50.43	0.426	rgb(222,136,137)	1.9902	2,2
Tead3	Otud7b	0.92484	50.43	0.434	rgb(222,134,135)	1.9902	2,2
Thap1	Dctpp1	0.92484	50.43	0.427	rgb(222,135,136)	1.9902	2,2
Thap3	Cnot1	-0.92484	50.43	-4.3E-01	rgb(124,161,233)	1.9902	2,2
Thap3	Crip1	0.92484	50.43	0.428	rgb(222,135,136)	1.9902	2,2
Tulp3	Hist4h4	-0.92484	50.43	-4.3E-01	rgb(124,161,233)	1.9902	2,2
Vax2	Adam12	0.92484	50.43	0.43	rgb(222,135,136)	1.9902	2,2
Vax2	Gap43	0.92484	50.43	0.433	rgb(222,134,135)	1.9902	2,2
Vax2	Gja5	0.92484	50.43	0.43	rgb(222,135,136)	1.9902	2,2
Vax2	Pde6d	0.92484	50.43	0.426	rgb(222,136,137)	1.9902	2,2
Vax2	Sema6d	0.92484	50.43	0.434	rgb(222,134,135)	1.9902	2,2
Vax2	Wdfy2	0.92484	50.43	0.429	rgb(222,135,136)	1.9902	2,2
Zbtb46	Serpinb6b	0.92484	50.43	0.434	rgb(222,134,135)	1.9902	2,2
Zbtb46	Tnfsf4	0.92484	50.43	0.429	rgb(222,135,136)	1.9902	2,2
Zfp112	1190002N15Rik	-0.92484	50.43	-4.3E-01	rgb(124,161,233)	1.9902	2,2
Zfp184	Fads3	0.92484	50.43	0.43	rgb(222,135,136)	1.9902	2,2
Zfp335	Trappc10	0.92484	50.43	0.43	rgb(222,135,136)	1.9902	2,2
Zfp341	Tnfrsf1a	0.92484	50.43	0.431	rgb(222,135,136)	1.9902	2,2
Zfp35	Mmachc	0.92484	50.43	0.428	rgb(222,135,136)	1.9902	2,2
Zfp354c	Ostn	-0.92484	50.43	-4.3E-01	rgb(123,160,233)	1.9902	2,2
Zfp365	Zfp750	0.92484	50.43	0.432	rgb(222,135,135)	1.9902	2,2
Zfp426	Usp44	0.92484	50.43	0.431	rgb(222,135,136)	1.9902	2,2
Zfp429	Nrip2	-0.92484	50.43	-4.3E-01	rgb(124,160,233)	1.9902	2,2
Zfp473	Maged1	0.92484	50.43	0.428	rgb(222,135,136)	1.9902	2,2
Zfp524	Naca	0.92484	50.43	0.434	rgb(222,134,135)	1.9902	2,2
Zfp524	Uqcrq	0.92484	50.43	0.428	rgb(222,135,136)	1.9902	2,2
Zfp526	Wdr81	0.92484	50.43	0.428	rgb(222,135,136)	1.9902	2,2
Zfp536	Tlcd1	-0.92484	50.43	-4.3E-01	rgb(123,160,233)	1.9902	2,2
Zfp598	Mllt6	0.92484	50.43	0.433	rgb(222,134,135)	1.9902	2,2
Zfp629	Gjd3	0.92484	50.43	0.429	rgb(222,135,136)	1.9902	2,2
Zfp629	Mpp3	0.92484	50.43	0.432	rgb(222,135,135)	1.9902	2,2
Zfp629	Pcyox1l	-0.92484	50.43	-4.3E-01	rgb(123,160,233)	1.9902	2,2
Zfp629	Synj1	-0.92484	50.43	-4.3E-01	rgb(124,160,233)	1.9902	2,2
Zfp655	Chm	0.92484	50.43	0.425	rgb(222,136,137)	1.9902	2,2
Zfp68	Naglu	-0.92484	50.43	-4.3E-01	rgb(123,160,233)	1.9902	2,2
Zfp750	Otogl	-0.92484	50.43	-4.3E-01	rgb(123,160,234)	1.9902	2,2
Zfp775	Fam69b	0.92484	50.43	0.429	rgb(222,135,136)	1.9902	2,2
Zfp787	Wwp1	-0.92484	50.43	-4.3E-01	rgb(123,160,234)	1.9902	2,2
Zfp808	Pla2g4c	0.92484	50.43	0.426	rgb(222,136,137)	1.9902	2,2
Zfp874a	Rnf169	0.92484	50.43	0.43	rgb(222,135,136)	1.9902	2,2
Zfp960	Dock1	0.92484	50.43	0.432	rgb(222,135,135)	1.9902	2,2
Zfp960	Lhx2	0.92484	50.43	0.426	rgb(222,136,136)	1.9902	2,2
Atf3	Hmcn1	0.92305	50.42	0.418	rgb(222,137,138)	1.99	2,2
Atf5	Ccdc107	0.92305	50.42	0.42	rgb(222,137,138)	1.99	2,2
Bach1	Zdhhc2	-0.92305	50.42	-4.2E-01	rgb(125,161,233)	1.99	2,2
Cebpb	Mapkapk2	0.92305	50.42	0.419	rgb(222,137,138)	1.99	2,2
Dbp	Nkd2	-0.92305	50.42	-4.2E-01	rgb(127,162,233)	1.99	2,2
E4f1	Ldlrap1	0.92305	50.42	0.424	rgb(222,136,137)	1.99	2,2
Ebf1	Upp1	0.92305	50.42	0.421	rgb(222,137,137)	1.99	2,2
Elk3	Gdpd5	0.92305	50.42	0.419	rgb(222,137,138)	1.99	2,2
Elk3	Pla1a	0.92305	50.42	0.424	rgb(222,136,137)	1.99	2,2
Eomes	Chm	-0.92305	50.42	-4.2E-01	rgb(126,162,233)	1.99	2,2
Epas1	Itgb3	0.92305	50.42	0.42	rgb(222,137,138)	1.99	2,2
Ets2	Zhx2	0.92305	50.42	0.424	rgb(222,136,137)	1.99	2,2
Etv5	Ell2	0.92305	50.42	0.416	rgb(222,138,138)	1.99	2,2
Etv6	Tnfrsf19	-0.92305	50.42	-4.2E-01	rgb(125,161,233)	1.99	2,2
Fosl1	Ptp4a3	0.92305	50.42	0.417	rgb(222,137,138)	1.99	2,2
Foxf2	Synpo	0.92305	50.42	0.424	rgb(222,136,137)	1.99	2,2
Foxo1	Sdc3	0.92305	50.42	0.417	rgb(222,137,138)	1.99	2,2
Foxo1	Ssh2	0.92305	50.42	0.417	rgb(222,137,138)	1.99	2,2
Foxo3	Exoc4	0.92305	50.42	0.424	rgb(222,136,137)	1.99	2,2
Foxo3	Kif13b	0.92305	50.42	0.419	rgb(222,137,138)	1.99	2,2
Gata3	D630039A03Rik	0.92305	50.42	0.419	rgb(222,137,138)	1.99	2,2
Gfi1	9030617O03Rik	-0.92305	50.42	-4.2E-01	rgb(126,162,233)	1.99	2,2
Gfi1	Bmyc	-0.92305	50.42	-4.2E-01	rgb(126,161,233)	1.99	2,2
Gfi1	Eno3	-0.92305	50.42	-4.2E-01	rgb(127,162,233)	1.99	2,2
Gli3	Trim9	0.92305	50.42	0.418	rgb(222,137,138)	1.99	2,2
Glis3	Il33	0.92305	50.42	0.424	rgb(222,136,137)	1.99	2,2
Gzf1	BC026585	0.92305	50.42	0.424	rgb(222,136,137)	1.99	2,2
Hey1	Cdc42ep2	0.92305	50.42	0.417	rgb(222,137,138)	1.99	2,2
Hif3a	2900026A02Rik	0.92305	50.42	0.421	rgb(222,137,137)	1.99	2,2
Hif3a	Appl2	0.92305	50.42	0.422	rgb(222,136,137)	1.99	2,2
Hif3a	Ero1l	0.92305	50.42	0.422	rgb(222,136,137)	1.99	2,2
Irf4	Cldnd2	-0.92305	50.42	-4.2E-01	rgb(125,161,233)	1.99	2,2
Irf4	Hdac9	-0.92305	50.42	-4.2E-01	rgb(125,161,233)	1.99	2,2
Irf4	Lrrn3	-0.92305	50.42	-4.2E-01	rgb(125,161,233)	1.99	2,2
Irf4	Rbm43	-0.92305	50.42	-4.2E-01	rgb(126,161,233)	1.99	2,2
Jun	Nfkbia	0.92305	50.42	0.419	rgb(222,137,138)	1.99	2,2
Klf2	Wscd2	0.92305	50.42	0.425	rgb(222,136,137)	1.99	2,2
Klf7	Tbc1d4	-0.92305	50.42	-4.2E-01	rgb(125,161,233)	1.99	2,2
Mafg	Fbxo4	-0.92305	50.42	-4.2E-01	rgb(126,162,233)	1.99	2,2
Msc	Cd24a	0.92305	50.42	0.42	rgb(222,137,138)	1.99	2,2
Mxd4	Dcp2	-0.92305	50.42	-4.2E-01	rgb(126,162,233)	1.99	2,2
Mxi1	Ndufv3	0.92305	50.42	0.417	rgb(222,137,138)	1.99	2,2
Myb	Parp8	0.92305	50.42	0.42	rgb(222,137,138)	1.99	2,2
Ncoa2	Dtx4	0.92305	50.42	0.416	rgb(222,138,138)	1.99	2,2
Nfatc1	Foxp4	0.92305	50.42	0.422	rgb(222,136,137)	1.99	2,2
Nfkb1	Nme4	-0.92305	50.42	-4.2E-01	rgb(127,162,233)	1.99	2,2
Nfkb2	Cd70	0.92305	50.42	0.423	rgb(222,136,137)	1.99	2,2
Nfkb2	Kif13b	0.92305	50.42	0.417	rgb(222,137,138)	1.99	2,2
Nr4a1	Nfkbie	0.92305	50.42	0.421	rgb(222,137,138)	1.99	2,2
Nr4a3	Eno3	0.92305	50.42	0.419	rgb(222,137,138)	1.99	2,2
Pbx2	Slc48a1	0.92305	50.42	0.421	rgb(222,137,137)	1.99	2,2
Plagl1	Zdhhc2	0.92305	50.42	0.424	rgb(222,136,137)	1.99	2,2
Pparg	Adora2b	0.92305	50.42	0.419	rgb(222,137,138)	1.99	2,2
Pparg	Ism1	0.92305	50.42	0.417	rgb(222,137,138)	1.99	2,2
Pparg	Ninl	0.92305	50.42	0.417	rgb(222,137,138)	1.99	2,2
Rara	Ets1	0.92305	50.42	0.421	rgb(222,137,137)	1.99	None
Rbpj	Cish	0.92305	50.42	0.416	rgb(222,137,138)	1.99	2,2
Rbpj	Tspan6	0.92305	50.42	0.418	rgb(222,137,138)	1.99	2,2
Rbpj	Zfp609	0.92305	50.42	0.422	rgb(222,136,137)	1.99	2,2
Relb	Apitd1	-0.92305	50.42	-4.2E-01	rgb(126,162,233)	1.99	2,2
Rreb1	Zfp827	0.92305	50.42	0.419	rgb(222,137,138)	1.99	2,2
Runx1	Bcam	-0.92305	50.42	-4.2E-01	rgb(125,161,233)	1.99	2,2
Runx1	Ccdc141	-0.92305	50.42	-4.2E-01	rgb(126,162,233)	1.99	2,2
Rxra	Myo18a	0.92305	50.42	0.423	rgb(222,136,137)	1.99	2,2
Sox5	Itga3	0.92305	50.42	0.419	rgb(222,137,138)	1.99	2,2
Sp3	Rnf113a1	-0.92305	50.42	-4.2E-01	rgb(126,161,233)	1.99	2,2
Sp4	Dctn4	0.92305	50.42	0.418	rgb(222,137,138)	1.99	2,2
Spib	Bcl2l1	0.92305	50.42	0.42	rgb(222,137,138)	1.99	2,2
Stat1	Ncf1	0.92305	50.42	0.421	rgb(222,137,137)	1.99	2,2
Stat3	Abca1	0.92305	50.42	0.416	rgb(222,138,138)	1.99	2,2
Tead1	2900026A02Rik	0.92305	50.42	0.422	rgb(222,136,137)	1.99	2,2
Thra	Ltbp4	0.92305	50.42	0.425	rgb(222,136,137)	1.99	2,2
Thra	Ndrg2	0.92305	50.42	0.423	rgb(222,136,137)	1.99	2,2
Trp53	Ercc5	-0.92305	50.42	-4.2E-01	rgb(126,162,233)	1.99	2,2
Tsc22d1	Tacc1	0.92305	50.42	0.422	rgb(222,136,137)	1.99	2,2
Zbtb17	Cln5	-0.92305	50.42	-4.2E-01	rgb(125,161,233)	1.99	2,2
Zbtb5	Dffb	0.92305	50.42	0.421	rgb(222,137,137)	1.99	2,2
Zfhx3	Rasgef1b	0.92305	50.42	0.424	rgb(222,136,137)	1.99	2,2
Zfp523	Fyco1	0.92305	50.42	0.419	rgb(222,137,138)	1.99	2,2
Ahrr	Myo1f	0.92305	50.42	0.421	rgb(222,137,137)	1.99	2,2
Arid2	Smurf2	0.92305	50.42	0.418	rgb(222,137,138)	1.99	2,2
Arid3b	Plxdc2	-0.92305	50.42	-4.2E-01	rgb(126,162,233)	1.99	2,2
Arid5a	Stoml1	0.92305	50.42	0.422	rgb(222,136,137)	1.99	2,2
Atmin	B4galnt1	0.92305	50.42	0.419	rgb(222,137,138)	1.99	2,2
Atmin	H2-Aa	0.92305	50.42	0.416	rgb(222,138,138)	1.99	2,2
Bcl6b	Tigit	0.92305	50.42	0.417	rgb(222,137,138)	1.99	2,2
C030039L03Rik	3110057O12Rik	0.92305	50.42	0.425	rgb(222,136,137)	1.99	2,2
Carf	Thrb	0.92305	50.42	0.423	rgb(222,136,137)	1.99	2,2
Casz1	Myo10	0.92305	50.42	0.417	rgb(222,137,138)	1.99	2,2
Casz1	Sytl3	0.92305	50.42	0.422	rgb(222,136,137)	1.99	2,2
Cbx2	Syde1	0.92305	50.42	0.421	rgb(222,137,137)	1.99	2,2
Cenpt	Ermp1	-0.92305	50.42	-4.2E-01	rgb(126,162,233)	1.99	2,2
Creb3l2	Bloc1s2	-0.92305	50.42	-4.2E-01	rgb(125,161,233)	1.99	2,2
Creb3l2	Cdk5r1	-0.92305	50.42	-4.2E-01	rgb(126,161,233)	1.99	2,2
Creb3l2	Cyfip2	0.92305	50.42	0.422	rgb(222,136,137)	1.99	2,2
Creb3l2	Slc30a1	-0.92305	50.42	-4.2E-01	rgb(125,161,233)	1.99	2,2
Dach2	Siah3	0.92305	50.42	0.419	rgb(222,137,138)	1.99	2,2
Dpf1	Bbs5	0.92305	50.42	0.418	rgb(222,137,138)	1.99	2,2
Dzip1	Shroom3	-0.92305	50.42	-4.2E-01	rgb(126,162,233)	1.99	2,2
Foxb1	Abcb9	0.92305	50.42	0.421	rgb(222,137,138)	1.99	2,2
Foxn2	Naga	-0.92305	50.42	-4.2E-01	rgb(125,161,233)	1.99	2,2
Foxs1	Rgs16	0.92305	50.42	0.419	rgb(222,137,138)	1.99	2,2
Glis1	Dpy19l3	0.92305	50.42	0.423	rgb(222,136,137)	1.99	2,2
Hmgb1	Atp10d	-0.92305	50.42	-4.2E-01	rgb(125,161,233)	1.99	2,2
Hmgb3	Nrgn	0.92305	50.42	0.425	rgb(222,136,137)	1.99	2,2
Hmgb3	Tbc1d4	0.92305	50.42	0.416	rgb(222,138,138)	1.99	2,2
Ikzf2	Got1	-0.92305	50.42	-4.2E-01	rgb(127,162,233)	1.99	2,2
L3mbtl3	Clic4	-0.92305	50.42	-4.2E-01	rgb(126,162,233)	1.99	2,2
L3mbtl3	Il17f	-0.92305	50.42	-4.2E-01	rgb(126,161,233)	1.99	2,2
Mbnl2	Ccdc63	0.92305	50.42	0.42	rgb(222,137,138)	1.99	2,2
Meis3	Cd80	-0.92305	50.42	-4.2E-01	rgb(126,162,233)	1.99	2,2
Mxd3	9530077C05Rik	0.92305	50.42	0.422	rgb(222,136,137)	1.99	2,2
Nkx1-2	Lypd6b	0.92305	50.42	0.418	rgb(222,137,138)	1.99	2,2
Phf20	Fyco1	0.92305	50.42	0.423	rgb(222,136,137)	1.99	2,2
Plscr1	Dhrs9	0.92305	50.42	0.418	rgb(222,137,138)	1.99	2,2
Pou6f1	Gm11346	0.92305	50.42	0.421	rgb(222,137,137)	1.99	2,2
Pou6f1	Srxn1	-0.92305	50.42	-4.2E-01	rgb(127,162,233)	1.99	2,2
Scml4	Tbc1d30	0.92305	50.42	0.424	rgb(222,136,137)	1.99	2,2
Scrt1	Adamtsl5	0.92305	50.42	0.421	rgb(222,137,137)	1.99	2,2
Sgsm2	Kiss1r	0.92305	50.42	0.415	rgb(222,138,139)	1.99	2,2
Sp100	Epsti1	0.92305	50.42	0.424	rgb(222,136,137)	1.99	2,2
Sp6	Lrp4	0.92305	50.42	0.416	rgb(222,138,138)	1.99	2,2
Sp6	Npdc1	-0.92305	50.42	-4.2E-01	rgb(125,161,233)	1.99	2,2
Tcf7l1	Cyp2s1	0.92305	50.42	0.424	rgb(222,136,137)	1.99	2,2
Tfdp2	Mfge8	0.92305	50.42	0.419	rgb(222,137,138)	1.99	2,2
Thap3	Dlst	-0.92305	50.42	-4.2E-01	rgb(127,162,233)	1.99	2,2
Tigd2	Marcks	0.92305	50.42	0.418	rgb(222,137,138)	1.99	2,2
Tulp2	Qrich2	0.92305	50.42	0.425	rgb(222,136,137)	1.99	2,2
Vax2	Tex261	0.92305	50.42	0.415	rgb(222,138,139)	1.99	2,2
Zbtb1	Ildr1	-0.92305	50.42	-4.2E-01	rgb(126,161,233)	1.99	2,2
Zbtb32	Asns	0.92305	50.42	0.422	rgb(222,136,137)	1.99	2,2
Zbtb33	Lyrm1	-0.92305	50.42	-4.2E-01	rgb(125,161,233)	1.99	2,2
Zbtb4	Tpst1	-0.92305	50.42	-4.2E-01	rgb(126,162,233)	1.99	2,2
Zbtb6	Cstf2t	0.92305	50.42	0.419	rgb(222,137,138)	1.99	2,2
Zbtb7c	Nek6	0.92305	50.42	0.42	rgb(222,137,138)	1.99	2,2
Zfp111	Epcam	-0.92305	50.42	-4.2E-01	rgb(125,161,233)	1.99	2,2
Zfp219	Ptprs	0.92305	50.42	0.423	rgb(222,136,137)	1.99	2,2
Zfp266	Fyco1	-0.92305	50.42	-4.2E-01	rgb(127,162,233)	1.99	2,2
Zfp35	Dusp12	0.92305	50.42	0.42	rgb(222,137,138)	1.99	2,2
Zfp385a	Rhod	0.92305	50.42	0.417	rgb(222,137,138)	1.99	2,2
Zfp386	Emb	0.92305	50.42	0.424	rgb(222,136,137)	1.99	2,2
Zfp429	Fbxo44	0.92305	50.42	0.423	rgb(222,136,137)	1.99	2,2
Zfp473	Stat2	0.92305	50.42	0.415	rgb(222,138,139)	1.99	2,2
Zfp473	Stra6	0.92305	50.42	0.423	rgb(222,136,137)	1.99	2,2
Zfp516	Plag1	0.92305	50.42	0.42	rgb(222,137,138)	1.99	2,2
Zfp580	Dlst	-0.92305	50.42	-4.2E-01	rgb(127,162,233)	1.99	2,2
Zfp605	Ift81	0.92305	50.42	0.422	rgb(222,136,137)	1.99	2,2
Zfp750	Aga	0.92305	50.42	0.421	rgb(222,137,137)	1.99	2,2
Zfp750	Ccdc159	0.92305	50.42	0.42	rgb(222,137,138)	1.99	2,2
Zfp750	Pfkp	-0.92305	50.42	-4.2E-01	rgb(127,162,233)	1.99	2,2
Zfp777	Nefh	0.92305	50.42	0.425	rgb(222,136,137)	1.99	2,2
Zfp787	Sav1	-0.92305	50.42	-4.2E-01	rgb(125,161,233)	1.99	2,2
Zfp790	Tbc1d14	-0.92305	50.42	-4.2E-01	rgb(125,161,233)	1.99	2,2
Zfp831	Inpp4a	0.92305	50.42	0.424	rgb(222,136,137)	1.99	2,2
Zfp831	Tns1	0.92305	50.42	0.423	rgb(222,136,137)	1.99	2,2
Zfp91	Amz1	-0.92305	50.42	-4.2E-01	rgb(126,162,233)	1.99	2,2
Zfp91	Clybl	-0.92305	50.42	-4.2E-01	rgb(127,162,233)	1.99	2,2
Zfp934	Gnpda1	0.92305	50.42	0.415	rgb(222,138,138)	1.99	2,2
Zfp947	Mnda	0.92305	50.42	0.419	rgb(222,137,138)	1.99	2,2
Zfp956	Ikbke	0.92305	50.42	0.424	rgb(222,136,137)	1.99	2,2
Zfp960	Glrp1	-0.92305	50.42	-4.2E-01	rgb(126,161,233)	1.99	2,2
Zfpm1	Sirt4	-0.92305	50.42	-4.2E-01	rgb(126,162,233)	1.99	2,2
Ahr	Cdk16	0.92126	50.41	0.406	rgb(221,139,140)	1.9898	2,2
Arid3a	Arhgdig	0.92126	50.41	0.413	rgb(222,138,139)	1.9898	2,2
Arid3a	Ehbp1l1	0.92126	50.41	0.406	rgb(221,139,140)	1.9898	2,2
Cebpg	Ppp1r10	-0.92126	50.41	-4.1E-01	rgb(128,163,233)	1.9898	2,2
Cebpg	Slc6a9	0.92126	50.41	0.408	rgb(221,139,140)	1.9898	2,2
Ddit3	Adm2	0.92126	50.41	0.414	rgb(222,138,139)	1.9898	2,2
Elk3	1110007C09Rik	0.92126	50.41	0.409	rgb(222,139,140)	1.9898	2,2
Elk3	Lin54	-0.92126	50.41	-4.1E-01	rgb(129,164,232)	1.9898	2,2
Elk3	Srgap3	0.92126	50.41	0.406	rgb(221,140,140)	1.9898	2,2
Erg	Galc	-0.92126	50.41	-4.1E-01	rgb(129,163,232)	1.9898	2,2
Ets1	Plcg1	0.92126	50.41	0.41	rgb(222,139,139)	1.9898	2,2
Ets2	Sphk1	-0.92126	50.41	-4.1E-01	rgb(129,163,232)	1.9898	2,2
Etv4	Gpt2	0.92126	50.41	0.407	rgb(221,139,140)	1.9898	2,2
Fosb	Neat1	0.92126	50.41	0.412	rgb(222,138,139)	1.9898	2,2
Fosl2	Timp1	0.92126	50.41	0.406	rgb(221,139,140)	1.9898	None
Foxf2	Nucb2	0.92126	50.41	0.406	rgb(221,139,140)	1.9898	2,2
Foxf2	Tspan7	0.92126	50.41	0.413	rgb(222,138,139)	1.9898	2,2
Gata1	Gypc	-0.92126	50.41	-4.1E-01	rgb(127,162,233)	1.9898	2,2
Gfi1	Apol9b	-0.92126	50.41	-4.1E-01	rgb(128,163,233)	1.9898	2,2
Gfi1	Filip1l	0.92126	50.41	0.408	rgb(221,139,140)	1.9898	2,2
Gfi1	Mcm9	-0.92126	50.41	-4.1E-01	rgb(128,163,233)	1.9898	2,2
Gli3	F3	0.92126	50.41	0.406	rgb(221,139,140)	1.9898	2,2
Hif3a	Fn1	0.92126	50.41	0.412	rgb(222,138,139)	1.9898	2,2
Hif3a	Pdxp	0.92126	50.41	0.412	rgb(222,138,139)	1.9898	2,2
Hif3a	Plcxd1	0.92126	50.41	0.409	rgb(222,139,140)	1.9898	2,2
Hif3a	Pygl	0.92126	50.41	0.407	rgb(221,139,140)	1.9898	2,2
Irf2	Runx2	0.92126	50.41	0.409	rgb(221,139,140)	1.9898	2,2
Irf4	Ces2c	-0.92126	50.41	-4.1E-01	rgb(128,163,233)	1.9898	2,2
Irf4	Cxcl3	-0.92126	50.41	-4.1E-01	rgb(128,163,233)	1.9898	2,2
Irf4	Nrgn	-0.92126	50.41	-4.1E-01	rgb(129,163,232)	1.9898	2,2
Klf2	Zfp945	0.92126	50.41	0.407	rgb(221,139,140)	1.9898	2,2
Klf7	Pik3ip1	0.92126	50.41	0.409	rgb(221,139,140)	1.9898	2,2
Mafg	Nsmaf	-0.92126	50.41	-4.1E-01	rgb(128,163,233)	1.9898	2,2
Mxd1	B430306N03Rik	0.92126	50.41	0.41	rgb(222,139,139)	1.9898	2,2
Mxd1	Csrnp1	0.92126	50.41	0.406	rgb(221,139,140)	1.9898	2,2
Mxi1	H2-Ab1	0.92126	50.41	0.41	rgb(222,139,140)	1.9898	2,2
Myb	Ctsb	-0.92126	50.41	-4.1E-01	rgb(129,163,232)	1.9898	2,2
Mybl1	Ninl	0.92126	50.41	0.413	rgb(222,138,139)	1.9898	2,2
Ncoa1	Arid5a	0.92126	50.41	0.407	rgb(221,139,140)	1.9898	2,2
Ncoa1	Pla1a	-0.92126	50.41	-4.1E-01	rgb(128,163,233)	1.9898	2,2
Nfe2l2	Ccr1l1	0.92126	50.41	0.408	rgb(221,139,140)	1.9898	2,2
Nfkb1	B3gnt5	-0.92126	50.41	-4.1E-01	rgb(129,163,232)	1.9898	2,2
Nfkb1	S100a6	-0.92126	50.41	-4.1E-01	rgb(129,163,232)	1.9898	None
Nfkb2	Cxcl3	0.92126	50.41	0.414	rgb(222,138,139)	1.9898	2,2
Nfkb2	M6pr	0.92126	50.41	0.409	rgb(221,139,140)	1.9898	2,2
Npas2	Hemk1	0.92126	50.41	0.405	rgb(221,140,140)	1.9898	2,2
Nr4a2	Fam46c	-0.92126	50.41	-4.1E-01	rgb(129,163,232)	1.9898	2,2
Nr4a2	Ms4a6c	0.92126	50.41	0.405	rgb(221,140,140)	1.9898	2,2
Pknox1	Sugt1	-0.92126	50.41	-4.1E-01	rgb(128,163,233)	1.9898	2,2
Plagl1	Sema4c	0.92126	50.41	0.41	rgb(222,139,140)	1.9898	2,2
Pou2af1	Dusp5	-0.92126	50.41	-4.1E-01	rgb(129,163,232)	1.9898	2,2
Pou2af1	Rbms2	0.92126	50.41	0.415	rgb(222,138,139)	1.9898	2,2
Pou2af1	Vav2	-0.92126	50.41	-4.1E-01	rgb(128,163,233)	1.9898	2,2
Ppard	Rara	0.92126	50.41	0.413	rgb(222,138,139)	1.9898	2,2
Rbpj	Lama5	0.92126	50.41	0.413	rgb(222,138,139)	1.9898	2,2
Runx3	Adamts6	-0.92126	50.41	-4.1E-01	rgb(129,163,232)	1.9898	2,2
Rxra	Fgf2	0.92126	50.41	0.408	rgb(221,139,140)	1.9898	2,2
Skil	Rilpl2	-0.92126	50.41	-4.1E-01	rgb(128,163,233)	1.9898	2,2
Skil	Slco4a1	-0.92126	50.41	-4.1E-01	rgb(127,163,233)	1.9898	2,2
Sox5	Tpbg	0.92126	50.41	0.405	rgb(221,140,140)	1.9898	2,2
Sp4	Pex19	-0.92126	50.41	-4.1E-01	rgb(128,163,233)	1.9898	2,2
Stat1	Il15	0.92126	50.41	0.407	rgb(221,139,140)	1.9898	2,2
Tbx21	Gimap4	0.92126	50.41	0.414	rgb(222,138,139)	1.9898	2,2
Tead1	Kcnj8	0.92126	50.41	0.411	rgb(222,139,139)	1.9898	2,2
Trps1	Ctnnd1	0.92126	50.41	0.41	rgb(222,139,139)	1.9898	2,2
Trps1	Ppfibp1	0.92126	50.41	0.405	rgb(221,140,140)	1.9898	2,2
Trps1	Sirpa	-0.92126	50.41	-4.1E-01	rgb(127,162,233)	1.9898	2,2
Twist1	Ces2c	0.92126	50.41	0.41	rgb(222,139,140)	1.9898	2,2
Vdr	Leprel4	0.92126	50.41	0.406	rgb(221,139,140)	1.9898	2,2
Vdr	Rab11fip1	0.92126	50.41	0.413	rgb(222,138,139)	1.9898	2,2
Zbtb17	Hexb	-0.92126	50.41	-4.1E-01	rgb(128,163,233)	1.9898	2,2
Zic2	Nphp3	0.92126	50.41	0.407	rgb(221,139,140)	1.9898	2,2
Aebp2	Itga4	-0.92126	50.41	-4.1E-01	rgb(128,163,233)	1.9898	2,2
Ahrr	Gpr15	0.92126	50.41	0.414	rgb(222,138,139)	1.9898	2,2
Akna	Spn	0.92126	50.41	0.414	rgb(222,138,139)	1.9898	2,2
Arid3b	Cyfip2	0.92126	50.41	0.405	rgb(221,140,140)	1.9898	2,2
Ascl2	Nol3	0.92126	50.41	0.41	rgb(222,139,139)	1.9898	2,2
Atmin	Slc6a9	0.92126	50.41	0.406	rgb(221,139,140)	1.9898	2,2
Batf	Hmcn1	-0.92126	50.41	-4.1E-01	rgb(128,163,233)	1.9898	2,2
Batf3	Ppap2c	0.92126	50.41	0.408	rgb(221,139,140)	1.9898	2,2
Batf3	Stom	0.92126	50.41	0.408	rgb(221,139,140)	1.9898	2,2
C030039L03Rik	Ppp1r3b	0.92126	50.41	0.409	rgb(221,139,140)	1.9898	2,2
Cbx2	Ccdc126	-0.92126	50.41	-4.1E-01	rgb(127,162,233)	1.9898	2,2
Cenpt	Clic1	0.92126	50.41	0.406	rgb(221,140,140)	1.9898	2,2
Cenpt	Pld2	0.92126	50.41	0.412	rgb(222,138,139)	1.9898	2,2
Dach2	Lix1l	0.92126	50.41	0.411	rgb(222,138,139)	1.9898	2,2
Esrra	Lrrc24	0.92126	50.41	0.405	rgb(221,140,140)	1.9898	2,2
Etohi1	Nfat5	0.92126	50.41	0.405	rgb(221,140,140)	1.9898	2,2
Foxb1	Il10	0.92126	50.41	0.408	rgb(221,139,140)	1.9898	2,2
Foxn3	Nfyb	-0.92126	50.41	-4.1E-01	rgb(128,163,233)	1.9898	2,2
Foxp2	Bdh2	-0.92126	50.41	-4.1E-01	rgb(129,163,232)	1.9898	2,2
Gm3604	Nefh	0.92126	50.41	0.406	rgb(221,139,140)	1.9898	2,2
Hmgb1	Guca1b	0.92126	50.41	0.412	rgb(222,138,139)	1.9898	2,2
Hmgb1	Scyl2	-0.92126	50.41	-4.1E-01	rgb(129,163,232)	1.9898	2,2
Hmgb3	Ehbp1	0.92126	50.41	0.415	rgb(222,138,139)	1.9898	2,2
Homez	Gen1	0.92126	50.41	0.407	rgb(221,139,140)	1.9898	2,2
Ikzf2	Agpat9	-0.92126	50.41	-4.1E-01	rgb(127,162,233)	1.9898	2,2
Ikzf2	Ctsw	0.92126	50.41	0.409	rgb(221,139,140)	1.9898	2,2
Ikzf2	Srxn1	-0.92126	50.41	-4.1E-01	rgb(128,163,233)	1.9898	2,2
Kdm2b	Crispld2	-0.92126	50.41	-4.1E-01	rgb(127,162,233)	1.9898	2,2
Kdm2b	Tdrkh	-0.92126	50.41	-4.1E-01	rgb(127,162,233)	1.9898	2,2
L3mbtl3	Itga3	-0.92126	50.41	-4.1E-01	rgb(127,162,233)	1.9898	2,2
Lin54	Iqgap2	0.92126	50.41	0.41	rgb(222,139,140)	1.9898	2,2
Litaf	Tspan13	0.92126	50.41	0.412	rgb(222,138,139)	1.9898	2,2
Mbnl2	Jup	0.92126	50.41	0.405	rgb(221,140,140)	1.9898	2,2
Mxd3	Grn	0.92126	50.41	0.407	rgb(221,139,140)	1.9898	2,2
Mypop	Apbb1	0.92126	50.41	0.413	rgb(222,138,139)	1.9898	2,2
Nkrf	Arfgap3	-0.92126	50.41	-4.1E-01	rgb(128,163,233)	1.9898	2,2
Osr2	Dlc1	0.92126	50.41	0.41	rgb(222,139,140)	1.9898	2,2
Osr2	Klri2	0.92126	50.41	0.406	rgb(221,140,140)	1.9898	2,2
Phf1	Kcnq5	-0.92126	50.41	-4.1E-01	rgb(129,163,232)	1.9898	2,2
Phf20	Smad3	0.92126	50.41	0.413	rgb(222,138,139)	1.9898	2,2
Phf20	Thrb	-0.92126	50.41	-4.1E-01	rgb(128,163,233)	1.9898	2,2
Rfx7	Drosha	0.92126	50.41	0.413	rgb(222,138,139)	1.9898	2,2
Rlf	Apitd1	-0.92126	50.41	-4.1E-01	rgb(128,163,233)	1.9898	2,2
Rlf	Narf	0.92126	50.41	0.415	rgb(222,138,139)	1.9898	2,2
Scmh1	Arhgap17	0.92126	50.41	0.412	rgb(222,138,139)	1.9898	2,2
Scrt1	Gpr114	0.92126	50.41	0.413	rgb(222,138,139)	1.9898	2,2
Snai3	Acox3	0.92126	50.41	0.406	rgb(221,139,140)	1.9898	2,2
Snai3	Crtam	0.92126	50.41	0.415	rgb(222,138,139)	1.9898	2,2
Sox13	Prodh	0.92126	50.41	0.411	rgb(222,138,139)	1.9898	2,2
Sp100	Kcnj14	-0.92126	50.41	-4.1E-01	rgb(127,162,233)	1.9898	2,2
Sp6	D930048N14Rik	-0.92126	50.41	-4.1E-01	rgb(128,163,233)	1.9898	2,2
Terf1	Nlrc5	-0.92126	50.41	-4.1E-01	rgb(128,163,233)	1.9898	2,2
Tet1	Fbln1	0.92126	50.41	0.409	rgb(222,139,140)	1.9898	2,2
Topors	Fam198b	0.92126	50.41	0.41	rgb(222,139,139)	1.9898	2,2
Tulp3	Rras	0.92126	50.41	0.405	rgb(221,140,140)	1.9898	2,2
Zbed3	Zkscan17	0.92126	50.41	0.407	rgb(221,139,140)	1.9898	2,2
Zbtb3	Ccdc92	-0.92126	50.41	-4.1E-01	rgb(128,163,233)	1.9898	2,2
Zbtb32	Fam111a	0.92126	50.41	0.411	rgb(222,138,139)	1.9898	2,2
Zbtb33	Phf6	0.92126	50.41	0.414	rgb(222,138,139)	1.9898	2,2
Zbtb4	Dctpp1	-0.92126	50.41	-4.1E-01	rgb(129,163,232)	1.9898	2,2
Zbtb4	S1pr1	0.92126	50.41	0.412	rgb(222,138,139)	1.9898	2,2
Zbtb46	Tnfsf15	0.92126	50.41	0.415	rgb(222,138,139)	1.9898	2,2
Zbtb7b	Gdpd5	0.92126	50.41	0.412	rgb(222,138,139)	1.9898	2,2
Zfp111	Pparg	0.92126	50.41	0.411	rgb(222,139,139)	1.9898	2,2
Zfp112	Ccng2	-0.92126	50.41	-4.1E-01	rgb(128,163,233)	1.9898	2,2
Zfp112	Slc2a3	-0.92126	50.41	-4.1E-01	rgb(128,163,233)	1.9898	2,2
Zfp280c	Cst3	-0.92126	50.41	-4.1E-01	rgb(127,162,233)	1.9898	2,2
Zfp280d	Fau	-0.92126	50.41	-4.1E-01	rgb(128,163,233)	1.9898	2,2
Zfp287	Dgat1	0.92126	50.41	0.413	rgb(222,138,139)	1.9898	2,2
Zfp365	Aen	0.92126	50.41	0.406	rgb(221,139,140)	1.9898	2,2
Zfp429	Nfe2l2	0.92126	50.41	0.414	rgb(222,138,139)	1.9898	2,2
Zfp472	Jmjd6	-0.92126	50.41	-4.1E-01	rgb(128,163,233)	1.9898	2,2
Zfp473	Kctd7	0.92126	50.41	0.412	rgb(222,138,139)	1.9898	2,2
Zfp598	0610012G03Rik	-0.92126	50.41	-4.1E-01	rgb(127,162,233)	1.9898	2,2
Zfp606	Ripk1	-0.92126	50.41	-4.1E-01	rgb(128,163,233)	1.9898	2,2
Zfp629	Ormdl1	-0.92126	50.41	-4.1E-01	rgb(128,163,233)	1.9898	2,2
Zfp629	Zkscan17	0.92126	50.41	0.408	rgb(221,139,140)	1.9898	2,2
Zfp64	Erap1	-0.92126	50.41	-4.1E-01	rgb(127,162,233)	1.9898	2,2
Zfp750	Clec2g	0.92126	50.41	0.406	rgb(221,139,140)	1.9898	2,2
Zfp768	Dnajc12	0.92126	50.41	0.412	rgb(222,138,139)	1.9898	2,2
Zfp790	Galr3	-0.92126	50.41	-4.1E-01	rgb(128,163,233)	1.9898	2,2
Zfp831	Wwc1	0.92126	50.41	0.409	rgb(222,139,140)	1.9898	2,2
Zfp865	Txndc17	-0.92126	50.41	-4.1E-01	rgb(128,163,233)	1.9898	2,2
Zfp868	Exo1	-0.92126	50.41	-4.1E-01	rgb(128,163,233)	1.9898	2,2
Zfp869	Dock7	-0.92126	50.41	-4.1E-01	rgb(128,163,233)	1.9898	2,2
Zfp870	Wdr76	0.92126	50.41	0.415	rgb(222,138,139)	1.9898	2,2
[truncated: 51,254 more rows]
